# Supplementary material for: Definition of novel cell envelope associated proteins in Triton X-114 extracts of Mycobacterium tuberculosis H37Rv
Source: BMC Microbiol. 2010 Apr 29;10:132. doi: 10.1186/1471-2180-10-132 (PMC2874799; doi:10.1186/1471-2180-10-132)
Supplement: Additional file 4 — Table S3: Information about the criteria for protein identifications, such as number of peptides matching each protein, scores, identification threshold and peak lists. [file 1471-2180-10-132-S4.XLS]

## Sheet: Row Data
Protein ID	Mass [Da]	Description	Sequence	Lenght	MCR (Mass charge ratio) [Th]	Measured mass [Da]	Charge	Score	Modifications	Mascot calculated mass [Da]	Calibrated measured MCR [Th]	Calibrated measured mass [Da]	Peptide delta score	Left flanking AA	Right flanking AA	Absolute calibrated mass relative error [ppm]	Protein ID	emPAI Value	Mol %
Rv0001	56571	DnaA: 507 aa - CHROMOSOMAL REPLICATION INITIATOR PROTEIN DNAA	AYNPLFIWGESGLGK	15	826.43	1650.84	2	47		1650.84	826.431	1650.85	46	R	T	4.27012	Rv0001	0.06	0.00343226
Rv0002	42144	DnaN: 402 aa - DNA POLYMERASE III (BETA CHAIN) DNAN (DNA NUCLEOTIDYLTRANSFERASE)	ESFADAVSWVAK	12	655.32	1308.63	2	49		1308.63	655.32	1308.63	46.5	R	N	3.53708	Rv0002	0.58	0.0331785
Rv0002	42144	DnaN: 402 aa - DNA POLYMERASE III (BETA CHAIN) DNAN (DNA NUCLEOTIDYLTRANSFERASE)	LLDAEFPK	8	466.76	931.5	2	50		931.5	466.759	931.504	38.9	R	F	3.78114	Rv0006	0.16	0.00915269
Rv0002	42144	DnaN: 402 aa - DNA POLYMERASE III (BETA CHAIN) DNAN (DNA NUCLEOTIDYLTRANSFERASE)	LLSDITR	7	409.24	816.47	2	51		816.47	409.239	816.463	29.5	R	A	8.62487	Rv0007	0.25	0.0143011
Rv0002	42144	DnaN: 402 aa - DNA POLYMERASE III (BETA CHAIN) DNAN (DNA NUCLEOTIDYLTRANSFERASE)	LSLGTGPGVGK	11	493.29	984.56	2	46		984.56	493.289	984.564	37.1	R	D	3.84162	Rv0008c	0.93	0.0532
Rv0002	42144	DnaN: 402 aa - DNA POLYMERASE III (BETA CHAIN) DNAN (DNA NUCLEOTIDYLTRANSFERASE)	MEFADGSVR	9	506.23	1010.45	2	48		1010.45	506.229	1010.44	47.7	R	L	5.70513	Rv0009	4.34	0.248267
Rv0002	42144	DnaN: 402 aa - DNA POLYMERASE III (BETA CHAIN) DNAN (DNA NUCLEOTIDYLTRANSFERASE)	QLLPTEHTAVATMDVAELIEAIK	23	1238.65	2475.29	2	84	1pyro	2475.29	1238.65	2475.29	80.1	R	L	0.441075	Rv0010c	0.17	0.00972473
Rv0002	42144	DnaN: 402 aa - DNA POLYMERASE III (BETA CHAIN) DNAN (DNA NUCLEOTIDYLTRANSFERASE)	QLLPTEHTAVATMDVAELIEAIK	23	1246.65	2491.28	2	69	1Met(ox) 1pyro	2491.29	1246.65	2491.29	67.3	R	L	0.469733	Rv0011c	1.15	0.065785
Rv0002	42144	DnaN: 402 aa - DNA POLYMERASE III (BETA CHAIN) DNAN (DNA NUCLEOTIDYLTRANSFERASE)	QLLPTEHTAVATMDVAELIEAIK	23	826.1	2475.29	3	39	1pyro	2475.29	826.101	2475.28	28.2	R	L	4.00204	Rv0014c	0.49	0.0280301
Rv0002	42144	DnaN: 402 aa - DNA POLYMERASE III (BETA CHAIN) DNAN (DNA NUCLEOTIDYLTRANSFERASE)	QLLPTEHTAVATMDVAELIEAIK	23	831.44	2491.29	3	39	1Met(ox) 1pyro	2491.29	831.441	2491.3	29.5	R	L	4.41206	Rv0016c	0.06	0.00343226
Rv0002	42144	DnaN: 402 aa - DNA POLYMERASE III (BETA CHAIN) DNAN (DNA NUCLEOTIDYLTRANSFERASE)	VALTCGNAR	9	481.25	960.48	2	51		960.48	481.249	960.484	15.3	R	F	4.02661	Rv0019c	0.31	0.0177333
Rv0002	42144	DnaN: 402 aa - DNA POLYMERASE III (BETA CHAIN) DNAN (DNA NUCLEOTIDYLTRANSFERASE)	VGLTDLTFR	9	511.29	1020.56	2	56		1020.56	511.289	1020.56	44.8	R	L	4.12557	Rv0020c	0.81	0.0463355
Rv0002	42144	DnaN: 402 aa - DNA POLYMERASE III (BETA CHAIN) DNAN (DNA NUCLEOTIDYLTRANSFERASE)	WSASSPDIEAAVLVPAK	17	870.96	1739.91	2	38		1739.91	870.961	1739.91	36.1	K	T	1.82645	Rv0023	0.21	0.0120129
Rv0006	92332	GyrA: 838 aa - DNA GYRASE (SUBUNIT A) GYRA (DNA TOPOISOMERASE (ATP-HYDROLYSING)) (DNA TOPOISOMERASE	ALDALDEVIALIR	13	706.41	1410.81	2	48		1410.81	706.41	1410.81	39.4	K	A	2.91107	Rv0036c	0.39	0.0223097
Rv0006	92332	GyrA: 838 aa - DNA GYRASE (SUBUNIT A) GYRA (DNA TOPOISOMERASE (ATP-HYDROLYSING)) (DNA TOPOISOMERASE	LLSLNVVR	8	457.29	912.58	2	30		912.58	457.291	912.567	18.5	R	E	14.1033	Rv0037c	0.03	0.00171613
Rv0006	92332	GyrA: 838 aa - DNA GYRASE (SUBUNIT A) GYRA (DNA TOPOISOMERASE (ATP-HYDROLYSING)) (DNA TOPOISOMERASE	LMNLGEGDTLLAIAR	15	801.93	1601.84	2	95	1Met(ox)	1601.84	801.931	1601.85	68	R	N	4.69969	Rv0041	0.11	0.00629247
Rv0006	92332	GyrA: 838 aa - DNA GYRASE (SUBUNIT A) GYRA (DNA TOPOISOMERASE (ATP-HYDROLYSING)) (DNA TOPOISOMERASE	LMNLGEGDTLLAIAR	15	793.93	1585.85	2	72		1585.85	793.931	1585.85	50.9	R	N	1.96972	Rv0042c	0.25	0.0143011
Rv0006	92332	GyrA: 838 aa - DNA GYRASE (SUBUNIT A) GYRA (DNA TOPOISOMERASE (ATP-HYDROLYSING)) (DNA TOPOISOMERASE	LTPLAMEMLR	10	587.82	1173.62	2	54		1173.62	587.82	1173.62	38.9	R	E	3.88599	Rv0046c	0.24	0.013729
Rv0006	92332	GyrA: 838 aa - DNA GYRASE (SUBUNIT A) GYRA (DNA TOPOISOMERASE (ATP-HYDROLYSING)) (DNA TOPOISOMERASE	MAQPWSLR	8	494.76	987.5	2	22		987.5	494.76	987.505	1.5	R	Y	4.75903	Rv0047c	0.17	0.00972473
Rv0007	31079	Rv0007: 304 aa - POSSIBLE CONSERVED MEMBRANE PROTEIN	FISGASAPVTGPAAAVR	17	786.43	1570.84	2	106		1570.85	786.431	1570.85	99.5	R	T	1.87617	Rv0048c	0.19	0.0108688
Rv0007	31079	Rv0007: 304 aa - POSSIBLE CONSERVED MEMBRANE PROTEIN	IPDAGDPPPWQR	12	674.84	1347.66	2	40		1347.66	674.84	1347.67	39.6	R	A	4.12767	Rv0050	0.06	0.00343226
Rv0008c	15661	Rv0008c: 145 aa - POSSIBLE MEMBRANE PROTEIN	GLAYSAVGPVDVTR	14	702.88	1403.74	2	69		1403.74	702.881	1403.75	60.9	R	G	4.6285	Rv0052	1.68	0.0961032
Rv0008c	15661	Rv0008c: 145 aa - POSSIBLE MEMBRANE PROTEIN	GLAYSAVGPVDVTR	14	468.92	1403.74	3	57		1403.74	468.92	1403.74	49.9	R	G	2.02458	Rv0053	1.31	0.0749376
Rv0008c	15661	Rv0008c: 145 aa - POSSIBLE MEMBRANE PROTEIN	GLLELGVGLGLQSAR	15	741.93	1481.86	2	86		1481.86	741.931	1481.85	84.4	R	S	9.06153	Rv0054	0.78	0.0446194
Rv0008c	15661	Rv0008c: 145 aa - POSSIBLE MEMBRANE PROTEIN	SEQVETR	7	424.71	847.4	2	51		847.4	424.709	847.403	48.7	M	L	3.41788	Rv0055	0.23	0.013157
Rv0008c	15661	Rv0008c: 145 aa - POSSIBLE MEMBRANE PROTEIN	STAAGLRR	8	416.24	830.47	2	32		830.47	416.239	830.463	19.4	R	R	7.94688	Rv0056	0.78	0.0446194
Rv0009	19285	PpiA: 182 aa - PROBABLE IRON-REGULATED PEPTIDYL-PROLYL CIS-TRANS ISOMERASE A PPIA (PPIase A) (ROTAM	HTIFGEVIDAESQR	14	801.4	1600.79	2	58		1600.78	801.401	1600.79	57.8	R	V	4.10492	Rv0066c	0.11	0.00629247
Rv0009	19285	PpiA: 182 aa - PROBABLE IRON-REGULATED PEPTIDYL-PROLYL CIS-TRANS ISOMERASE A PPIA (PPIase A) (ROTAM	HTIFGEVIDAESQR	14	534.6	1600.78	3	38		1600.78	534.601	1600.78	28	R	V	1.55429	Rv0068	0.11	0.00629247
Rv0009	19285	PpiA: 182 aa - PROBABLE IRON-REGULATED PEPTIDYL-PROLYL CIS-TRANS ISOMERASE A PPIA (PPIase A) (ROTAM	IALFGNHAPK	10	534.3	1066.59	2	43		1066.59	534.3	1066.59	29.4	K	T	4.45534	Rv0069c	0.08	0.00457634
Rv0009	19285	PpiA: 182 aa - PROBABLE IRON-REGULATED PEPTIDYL-PROLYL CIS-TRANS ISOMERASE A PPIA (PPIase A) (ROTAM	TATDGNDRPTDPVVIESITIS	21	1101.05	2200.08	2	26		2200.09	1101.05	2200.09	20.6	K	-	1.56085	Rv0070c	0.24	0.013729
Rv0009	19285	PpiA: 182 aa - PROBABLE IRON-REGULATED PEPTIDYL-PROLYL CIS-TRANS ISOMERASE A PPIA (PPIase A) (ROTAM	TVANFVGLAQGTK	13	653.36	1304.71	2	97		1304.71	653.361	1304.71	89.8	K	D	2.62619	Rv0072	4.01	0.229389
Rv0009	19285	PpiA: 182 aa - PROBABLE IRON-REGULATED PEPTIDYL-PROLYL CIS-TRANS ISOMERASE A PPIA (PPIase A) (ROTAM	TVANFVGLAQGTK	13	435.91	1304.71	3	50		1304.71	435.912	1304.71	44.1	K	D	2.98984	Rv0073	0.11	0.00629247
Rv0009	19285	PpiA: 182 aa - PROBABLE IRON-REGULATED PEPTIDYL-PROLYL CIS-TRANS ISOMERASE A PPIA (PPIase A) (ROTAM	VIQGFMIQGGDPTGTGR	17	875.43	1748.85	2	113	1Met(ox)	1748.85	875.431	1748.85	107.4	R	G	1.96139	Rv0074	0.37	0.0211656
Rv0009	19285	PpiA: 182 aa - PROBABLE IRON-REGULATED PEPTIDYL-PROLYL CIS-TRANS ISOMERASE A PPIA (PPIase A) (ROTAM	VIQGFMIQGGDPTGTGR	17	867.44	1732.86	2	92		1732.86	867.44	1732.87	73.6	R	G	2.97132	Rv0075	0.47	0.026886
Rv0010c	15214	Rv0010c: 141 aa - PROBABLE CONSERVED MEMBRANE PROTEIN	LAITPDGLAIR	11	570.34	1138.67	2	48		1138.67	570.34	1138.67	29.5	R	G	4.34019	Rv0077c	0.44	0.0251699
Rv0011c	10423	Rv0011c: 93 aa - PROBABLE CONSERVED TRANSMEMBRANE PROTEIN	NDFTVSAVSR	10	548.28	1094.54	2	78		1094.54	548.28	1094.54	69.7	K	T	4.10759	Rv0078	0.47	0.026886
Rv0014c	66583	PknB: 626 aa - TRANSMEMBRANE SERINE/THREONINE-PROTEIN KINASE B PKNB (PROTEIN KINASE B) (STPK B)	ALGWTGMLDK	10	554.28	1106.54	2	32	1Met(ox)	1106.54	554.281	1106.55	28.2	R	G	5.83336	Rv0082	0.21	0.0120129
Rv0014c	66583	PknB: 626 aa - TRANSMEMBRANE SERINE/THREONINE-PROTEIN KINASE B PKNB (PROTEIN KINASE B) (STPK B)	ALGWTGMLDK	10	546.28	1090.55	2	30		1090.55	546.28	1090.55	28.2	R	G	3.5308	Rv0083	0.07	0.0040043
Rv0014c	66583	PknB: 626 aa - TRANSMEMBRANE SERINE/THREONINE-PROTEIN KINASE B PKNB (PROTEIN KINASE B) (STPK B)	EIPDVSTLTYAEAVK	15	809.42	1616.83	2	59	1pyro	1616.83	809.419	1616.82	58.9	R	K	3.63543	Rv0088	0.98	0.0560602
Rv0014c	66583	PknB: 626 aa - TRANSMEMBRANE SERINE/THREONINE-PROTEIN KINASE B PKNB (PROTEIN KINASE B) (STPK B)	EIPDVSTLTYAEAVK	15	818.43	1634.84	2	59		1634.84	818.431	1634.85	58.3	R	K	4.5109	Rv0093c	0.64	0.0366108
Rv0014c	66583	PknB: 626 aa - TRANSMEMBRANE SERINE/THREONINE-PROTEIN KINASE B PKNB (PROTEIN KINASE B) (STPK B)	EIPDVSTLTYAEAVKK	16	873.47	1744.93	2	64	1pyro	1744.92	873.469	1744.92	62.5	R	L	2.02676	Rv0102	0.07	0.0040043
Rv0014c	66583	PknB: 626 aa - TRANSMEMBRANE SERINE/THREONINE-PROTEIN KINASE B PKNB (PROTEIN KINASE B) (STPK B)	FSQASVDSPR	10	547.27	1092.52	2	36		1092.52	547.271	1092.53	34.6	K	P	5.96688	Rv0110	0.33	0.0188774
Rv0014c	66583	PknB: 626 aa - TRANSMEMBRANE SERINE/THREONINE-PROTEIN KINASE B PKNB (PROTEIN KINASE B) (STPK B)	KLTAAGFGR	9	460.77	919.52	2	38		919.52	460.769	919.524	23.4	K	F	4.17453	Rv0119	0.06	0.00343226
Rv0014c	66583	PknB: 626 aa - TRANSMEMBRANE SERINE/THREONINE-PROTEIN KINASE B PKNB (PROTEIN KINASE B) (STPK B)	QANSPSTPELVGK	13	664.35	1326.68	2	75		1326.68	664.35	1326.69	75.3	K	V	4.10686	Rv0120c	0.08	0.00457634
Rv0014c	66583	PknB: 626 aa - TRANSMEMBRANE SERINE/THREONINE-PROTEIN KINASE B PKNB (PROTEIN KINASE B) (STPK B)	QANSPSTPELVGK	13	655.83	1309.65	2	47	1pyro	1309.65	655.83	1309.65	43.6	K	V	3.25311	Rv0121c	0.21	0.0120129
Rv0014c	66583	PknB: 626 aa - TRANSMEMBRANE SERINE/THREONINE-PROTEIN KINASE B PKNB (PROTEIN KINASE B) (STPK B)	TSLLSSAAGNLSGPR	15	715.88	1429.75	2	88		1429.75	715.88	1429.74	82.7	R	T	3.51295	Rv0125	0.78	0.0446194
Rv0014c	66583	PknB: 626 aa - TRANSMEMBRANE SERINE/THREONINE-PROTEIN KINASE B PKNB (PROTEIN KINASE B) (STPK B)	VVYQNPPAGTGVNR	14	736.39	1470.76	2	79		1470.76	736.39	1470.76	66.1	R	D	3.25671	Rv0126	0.06	0.00343226
Rv0016c	51772	PbpA: 491 aa - PROBABLE PENICILLIN-BINDING PROTEIN PBPA	LGDNPASPLTNR	12	627.83	1253.64	2	52		1253.64	627.83	1253.65	45.4	R	A	4.31636	Rv0127	0.06	0.00343226
Rv0019c	17141	FhaB: 156 aa - CONSERVED PROTEIN WITH FHA DOMAIN	VPIGTPVR	8	419.76	837.51	2	39		837.51	419.761	837.507	23	R	I	4.08645	Rv0129c	1.28	0.0732215
Rv0019c	17141	FhaB: 156 aa - CONSERVED PROTEIN WITH FHA DOMAIN	YLVVTEGALTGAR	13	675.37	1348.73	2	62		1348.73	675.37	1348.73	47.4	R	I	2.76186	Rv0130	0.67	0.0383269
Rv0020c	56903	FhaA: 528 aa - CONSERVED HYPOTHETICAL PROTEIN WITH FHA DOMAIN, TB39.8	EGSNIIGR	8	414.22	826.43	2	29	1pyro	826.43	414.221	826.428	20.6	R	G	2.74023	Rv0131c	0.06	0.00343226
Rv0020c	56903	FhaA: 528 aa - CONSERVED HYPOTHETICAL PROTEIN WITH FHA DOMAIN, TB39.8	GGYPPETGGYPPQPGYPR	18	945.44	1888.87	2	57		1888.87	945.441	1888.87	51.2	R	P	0.944279	Rv0133	0.1	0.00572043
Rv0020c	56903	FhaA: 528 aa - CONSERVED HYPOTHETICAL PROTEIN WITH FHA DOMAIN, TB39.8	IFGGSIVPQEVEALLR	16	864.49	1726.96	2	44		1726.96	864.491	1726.97	34.4	R	R	4.42334	Rv0134	0.49	0.0280301
Rv0020c	56903	FhaA: 528 aa - CONSERVED HYPOTHETICAL PROTEIN WITH FHA DOMAIN, TB39.8	LGADPELK	8	421.73	841.45	2	41		841.45	421.729	841.443	29.7	K	S	8.22326	Rv0136	0.18	0.0102968
Rv0020c	56903	FhaA: 528 aa - CONSERVED HYPOTHETICAL PROTEIN WITH FHA DOMAIN, TB39.8	LGHSEIIVR	9	512.3	1022.59	2	35		1022.59	512.299	1022.58	24.1	R	M	5.55097	Rv0141c	0.67	0.0383269
Rv0020c	56903	FhaA: 528 aa - CONSERVED HYPOTHETICAL PROTEIN WITH FHA DOMAIN, TB39.8	LPDTGVSR	8	422.73	843.44	2	27		843.44	422.729	843.443	19.7	R	R	4.0259	Rv0143c	0.19	0.0108688
Rv0020c	56903	FhaA: 528 aa - CONSERVED HYPOTHETICAL PROTEIN WITH FHA DOMAIN, TB39.8	LPDTGVSRR	9	500.78	999.55	2	40		999.55	500.779	999.544	23.7	R	H	5.78741	Rv0144	1.15	0.065785
Rv0020c	56903	FhaA: 528 aa - CONSERVED HYPOTHETICAL PROTEIN WITH FHA DOMAIN, TB39.8	QDYGGGADYTR	11	601.76	1201.5	2	92		1201.5	601.76	1201.51	91.5	R	Y	4.32447	Rv0147	0.11	0.00629247
Rv0020c	56903	FhaA: 528 aa - CONSERVED HYPOTHETICAL PROTEIN WITH FHA DOMAIN, TB39.8	VPGYAPQGGGYAEPAGR	17	823.9	1645.78	2	109		1645.78	823.901	1645.79	107.4	R	D	4.26818	Rv0148	1.51	0.0863785
Rv0020c	56903	FhaA: 528 aa - CONSERVED HYPOTHETICAL PROTEIN WITH FHA DOMAIN, TB39.8	VPGYAPQGGGYAEPAGR	17	549.6	1645.78	3	57		1645.78	549.599	1645.78	55.2	R	D	2.12558	Rv0149	0.27	0.0154452
Rv0023	27253	Rv0023: 256 aa - POSSIBLE TRANSCRIPTIONAL REGULATORY PROTEIN	LIAAQPSNPTAVR	13	669.38	1336.75	2	40		1336.75	669.381	1336.75	28.3	R	R	2.56344	Rv0154c	0.15	0.00858065
Rv0023	27253	Rv0023: 256 aa - POSSIBLE TRANSCRIPTIONAL REGULATORY PROTEIN	VSRESAGAAIR	11	579.81	1157.61	2	42	1n-ac	1157.62	579.81	1157.61	25.9	-	A	12.4572	Rv0155	0.78	0.0446194
Rv0036c	27586	Rv0036c: 257 aa - CONSERVED HYPOTHETICAL PROTEIN	LAWFGPPMSAASMATAR	17	882.93	1763.85	2	73		1763.85	882.931	1763.85	72.8	K	L	1.94478	Rv0157A	2.16	0.123561
Rv0036c	27586	Rv0036c: 257 aa - CONSERVED HYPOTHETICAL PROTEIN	LAWFGPPMSAASMATAR	17	890.93	1779.84	2	60	1Met(ox)	1779.84	890.931	1779.85	20.6	K	L	3.69109	Rv0161	0.33	0.0188774
Rv0037c	45919	Rv0037c: 441 aa - PROBABLE CONSERVED INTEGRAL MEMBRANE PROTEIN	APVDVWR	7	421.73	841.44	2	35		841.44	421.73	841.446	27.1	R	S	6.61437	Rv0162c	0.69	0.039471
Rv0037c	45919	Rv0037c: 441 aa - PROBABLE CONSERVED INTEGRAL MEMBRANE PROTEIN	FVASGLSAALPHVVPR	16	540.98	1619.91	3	35		1619.91	540.98	1619.92	25.5	R	E	5.68412	Rv0163	0.21	0.0120129
Rv0041	107724	LeuS: 969 aa - PROBABLE LEUCYL-tRNA SYNTHETASE LEUS (LEUCINE--tRNA LIGASE) (LEURS)	FLQRVWR	7	502.8	1003.58	2	22		1003.57	502.799	1003.58	11.8	R	L	14.3765	Rv0167	0.85	0.0486237
Rv0041	107724	LeuS: 969 aa - PROBABLE LEUCYL-tRNA SYNTHETASE LEUS (LEUCINE--tRNA LIGASE) (LEURS)	ITAYADR	7	405.21	808.41	2	36		808.41	405.211	808.408	22.7	R	L	2.12918	Rv0168	0.21	0.0120129
Rv0041	107724	LeuS: 969 aa - PROBABLE LEUCYL-tRNA SYNTHETASE LEUS (LEUCINE--tRNA LIGASE) (LEURS)	STGAVALFSAR	11	540.3	1078.58	2	75		1078.58	540.3	1078.59	74.7	R	A	4.91206	Rv0169	0.81	0.0463355
Rv0041	107724	LeuS: 969 aa - PROBABLE LEUCYL-tRNA SYNTHETASE LEUS (LEUCINE--tRNA LIGASE) (LEURS)	TEANVVNFR	9	525.27	1048.53	2	59		1048.53	525.269	1048.52	50.4	R	R	5.36944	Rv0170	0.61	0.0348946
Rv0041	107724	LeuS: 969 aa - PROBABLE LEUCYL-tRNA SYNTHETASE LEUS (LEUCINE--tRNA LIGASE) (LEURS)	TIVGVSEDFAALR	13	459.92	1376.73	3	31		1376.73	459.919	1376.74	26.8	R	N	3.94847	Rv0171	0.67	0.0383269
Rv0041	107724	LeuS: 969 aa - PROBABLE LEUCYL-tRNA SYNTHETASE LEUS (LEUCINE--tRNA LIGASE) (LEURS)	VQAFLAGATPR	11	565.82	1129.62	2	55		1129.62	565.82	1129.62	43.1	K	K	4.27832	Rv0172	1.03	0.0589204
Rv0042c	22454	Rv0042c: 208 aa - POSSIBLE TRANSCRIPTIONAL REGULATORY PROTEIN (PROBABLY MARR-FAMILY)	AALAALLSQLPR	12	612.38	1222.74	2	57		1222.74	612.38	1222.75	41.2	R	S	4.50641	Rv0173	0.69	0.039471
Rv0042c	22454	Rv0042c: 208 aa - POSSIBLE TRANSCRIPTIONAL REGULATORY PROTEIN (PROBABLY MARR-FAMILY)	AVLVDITPQGR	11	584.84	1167.66	2	29		1167.66	584.84	1167.67	23.3	R	A	5.065	Rv0174	0.37	0.0211656
Rv0042c	22454	Rv0042c: 208 aa - POSSIBLE TRANSCRIPTIONAL REGULATORY PROTEIN (PROBABLY MARR-FAMILY)	KALAPLER	8	449.28	896.55	2	34		896.54	449.279	896.544	22.1	R	L	4.18917	Rv0176	0.18	0.0102968
Rv0046c	40183	Ino1: 367 aa - MYO-INOSITOL-1-PHOSPHATE SYNTHASE INO1 (Inositol 1-phosphate synthetase) (D-glucose	AFGDVPLNLEYK	12	683.36	1364.7	2	37		1364.7	683.36	1364.71	34.3	R	L	3.86508	Rv0177	0.33	0.0188774
Rv0046c	40183	Ino1: 367 aa - MYO-INOSITOL-1-PHOSPHATE SYNTHASE INO1 (Inositol 1-phosphate synthetase) (D-glucose	GIGGPVIPASAYLMK	15	737.41	1472.81	2	59		1472.81	737.41	1472.8	59	R	S	3.5439	Rv0180c	1.15	0.065785
Rv0046c	40183	Ino1: 367 aa - MYO-INOSITOL-1-PHOSPHATE SYNTHASE INO1 (Inositol 1-phosphate synthetase) (D-glucose	GIGGPVIPASAYLMK	15	745.41	1488.8	2	52	1Met(ox)	1488.8	745.411	1488.81	52.1	R	S	4.78104	Rv0183	2.48	0.141867
Rv0046c	40183	Ino1: 367 aa - MYO-INOSITOL-1-PHOSPHATE SYNTHASE INO1 (Inositol 1-phosphate synthetase) (D-glucose	TQAVTSNLK	9	481.27	960.53	2	24		960.52	481.271	960.527	19.4	K	R	7.41511	Rv0186	0.28	0.0160172
Rv0047c	20396	Rv0047c: 180 aa - CONSERVED HYPOTHETICAL PROTEIN	LTGLLGAFR	9	474.29	946.56	2	56		946.56	474.289	946.564	47.2	R	A	3.73787	Rv0187	0.33	0.0188774
Rv0048c	30823	Rv0048c: 289 aa - POSSIBLE MEMBRANE PROTEIN	FGDTMGYR	8	481.71	961.4	2	54	1Met(ox)	961.4	481.712	961.409	46.6	R	L	9.18468	Rv0189c	0.96	0.0549161
Rv0048c	30823	Rv0048c: 289 aa - POSSIBLE MEMBRANE PROTEIN	LVADLQVESAPAQMPALK	18	941.01	1880.01	2	76		1880.01	941.009	1880	70.7	R	S	2.95383	Rv0190	0.26	0.0148731
Rv0050	71188	PonA1: 678 aa - PROBABLE BIFUNCTIONAL PENICILLIN-BINDING PROTEIN 1A/1B PONA1 (MUREIN POLYMERASE) (P	GPNGLIER	8	428.24	854.46	2	41		854.46	428.239	854.463	31.4	K	Q	3.81803	Rv0201c	0.15	0.00858065
Rv0050	71188	PonA1: 678 aa - PROBABLE BIFUNCTIONAL PENICILLIN-BINDING PROTEIN 1A/1B PONA1 (MUREIN POLYMERASE) (P	NFYSNPGFSFTGFAR	15	856.4	1710.78	2	47		1710.78	856.401	1710.79	46.8	R	A	4.29231	Rv0204c	0.09	0.00514839
Rv0052	20457	Rv0052: 187 aa - CONSERVED HYPOTHETICAL PROTEIN	LALEFYQHR	9	588.81	1175.61	2	40		1175.61	588.811	1175.61	26.1	R	L	2.91365	Rv0206c	0.78	0.0446194
Rv0052	20457	Rv0052: 187 aa - CONSERVED HYPOTHETICAL PROTEIN	LALEFYQHRL	10	645.35	1288.69	2	58		1288.69	645.351	1288.69	42.2	R	-	2.65873	Rv0211	0.25	0.0143011
Rv0052	20457	Rv0052: 187 aa - CONSERVED HYPOTHETICAL PROTEIN	TLIHDQTVLDWVR	13	798.43	1594.84	2	64		1594.85	798.431	1594.85	52.4	R	E	2.14997	Rv0216	0.49	0.0280301
Rv0052	20457	Rv0052: 187 aa - CONSERVED HYPOTHETICAL PROTEIN	TLIHDQTVLDWVR	13	532.62	1594.85	3	40		1594.85	532.621	1594.84	25.2	R	E	4.69234	Rv0218	0.07	0.0040043
Rv0052	20457	Rv0052: 187 aa - CONSERVED HYPOTHETICAL PROTEIN	VITAAGVSSGIDMGLR	16	781.91	1561.81	2	83	1Met(ox)	1561.81	781.91	1561.81	80.9	R	L	2.58344	Rv0221	0.13	0.00743656
Rv0052	20457	Rv0052: 187 aa - CONSERVED HYPOTHETICAL PROTEIN	VQDLFNSLGAR	11	610.33	1218.64	2	37		1218.64	610.331	1218.65	28.9	R	Y	6.23863	Rv0222	0.29	0.0165893
Rv0053	10928	RpsF: 96 aa - PROBABLE 30S RIBOSOMAL PROTEIN S6 RPSF	AAPATVSELDR	11	565.3	1128.58	2	80		1128.58	565.3	1128.59	74.8	K	Q	4.97562	Rv0223c	0.09	0.00514839
Rv0053	10928	RpsF: 96 aa - PROBABLE 30S RIBOSOMAL PROTEIN S6 RPSF	QLSLNESVLR	10	579.83	1157.64	2	73		1157.64	579.83	1157.65	56	R	T	5.04266	Rv0226c	0.51	0.0291742
Rv0053	10928	RpsF: 96 aa - PROBABLE 30S RIBOSOMAL PROTEIN S6 RPSF	TVAPSLETFLNVVR	14	773.44	1544.86	2	68		1544.86	773.442	1544.87	56.1	R	K	5.69524	Rv0227c	1.68	0.0961032
Rv0053	10928	RpsF: 96 aa - PROBABLE 30S RIBOSOMAL PROTEIN S6 RPSF	TVAPSLETFLNVVR	14	515.96	1544.86	3	35		1544.86	515.96	1544.86	13.1	R	K	1.75337	Rv0229c	0.11	0.00629247
Rv0054	17368	Ssb: 164 aa - PROBABLE SINGLE-STRAND BINDING PROTEIN SSB (HELIX-DESTABILIZING PROTEIN)	DGEALFLR	8	460.75	919.48	2	52		919.48	460.749	919.484	36	K	C	4.21883	Rv0230c	0.62	0.0354667
Rv0054	17368	Ssb: 164 aa - PROBABLE SINGLE-STRAND BINDING PROTEIN SSB (HELIX-DESTABILIZING PROTEIN)	EAAENVAESLTR	12	645.32	1288.62	2	62		1288.63	645.32	1288.63	54.8	R	G	3.06044	Rv0231	1.7	0.0972473
Rv0054	17368	Ssb: 164 aa - PROBABLE SINGLE-STRAND BINDING PROTEIN SSB (HELIX-DESTABILIZING PROTEIN)	FTPSGAAVANFTVASTPR	18	897.46	1792.91	2	98		1792.91	897.461	1792.91	90.6	R	I	1.02108	Rv0233	0.1	0.00572043
Rv0054	17368	Ssb: 164 aa - PROBABLE SINGLE-STRAND BINDING PROTEIN SSB (HELIX-DESTABILIZING PROTEIN)	QTGEWKDGEALFLR	14	816.9	1631.79	2	52	1pyro	1631.79	816.901	1631.79	42.8	R	C	1.4033	Rv0234c	1.24	0.0709333
Rv0054	17368	Ssb: 164 aa - PROBABLE SINGLE-STRAND BINDING PROTEIN SSB (HELIX-DESTABILIZING PROTEIN)	QTGEWKDGEALFLR	14	825.42	1648.82	2	29		1648.82	825.421	1648.83	19.4	R	C	4.46827	Rv0235c	0.08	0.00457634
Rv0054	17368	Ssb: 164 aa - PROBABLE SINGLE-STRAND BINDING PROTEIN SSB (HELIX-DESTABILIZING PROTEIN)	TVIEVEVDEIGPSLR	15	828.44	1654.87	2	45		1654.88	828.441	1654.87	29	R	Y	7.35144	Rv0237	1.56	0.0892387
Rv0055	9708	RpsR1: 85 aa - PROBABLE 30S RIBOSOMAL PROTEIN S18-1 RPSR1	EVALLPFTSSVR	12	659.87	1317.73	2	69		1317.73	659.87	1317.73	68.8	R	-	2.91247	Rv0238	0.47	0.026886
Rv0056	16160	RplI: 152 aa - PROBABLE 50S RIBOSOMAL PROTEIN L9 RPLI	AAIEALGPIALPVK	14	681.92	1361.83	2	85		1361.83	681.92	1361.83	84.6	K	T	2.74764	Rv0241c	0.27	0.0154452
Rv0056	16160	RplI: 152 aa - PROBABLE 50S RIBOSOMAL PROTEIN L9 RPLI	DLEHANEIK	9	534.77	1067.52	2	41		1067.52	534.77	1067.53	33.5	R	A	4.91926	Rv0242c	3.95	0.225957
Rv0056	16160	RplI: 152 aa - PROBABLE 50S RIBOSOMAL PROTEIN L9 RPLI	LFGSVTAADVVAAIK	15	731.42	1460.82	2	96		1460.82	731.421	1460.83	90.5	K	K	4.57486	Rv0243	9	0.514839
Rv0056	16160	RplI: 152 aa - PROBABLE 50S RIBOSOMAL PROTEIN L9 RPLI	LFGSVTAADVVAAIKK	16	795.47	1588.92	2	95		1588.92	795.471	1588.93	91.8	K	A	4.70735	Rv0244c	0.11	0.00629247
Rv0066c	82840	Icd2: 745 aa - PROBABLE ISOCITRATE DEHYDROGENASE [NADP] ICD2 (OXALOSUCCINATE DECARBOXYLASE) (IDH) (	GYAVPDYPADPK	12	646.81	1291.61	2	30		1291.61	646.81	1291.61	26	K	T	3.2526	Rv0247c	3.26	0.186486
Rv0066c	82840	Icd2: 745 aa - PROBABLE ISOCITRATE DEHYDROGENASE [NADP] ICD2 (OXALOSUCCINATE DECARBOXYLASE) (IDH) (	LPNISASVPQLVAAIK	16	810.99	1619.96	2	54		1619.96	810.991	1619.97	53.5	K	E	4.72021	Rv0248c	2.71	0.155024
Rv0066c	82840	Icd2: 745 aa - PROBABLE ISOCITRATE DEHYDROGENASE [NADP] ICD2 (OXALOSUCCINATE DECARBOXYLASE) (IDH) (	LPNISASVPQLVAAIK	16	540.99	1619.96	3	37		1619.96	540.99	1619.95	30.8	K	E	6.66202	Rv0249c	1.25	0.0715054
Rv0066c	82840	Icd2: 745 aa - PROBABLE ISOCITRATE DEHYDROGENASE [NADP] ICD2 (OXALOSUCCINATE DECARBOXYLASE) (IDH) (	TFNAALEAVQG	11	560.78	1119.55	2	23		1119.56	560.78	1119.54	15.9	K	-	13.5073	Rv0250c	1.78	0.101824
Rv0069c	49116	SdaA: 461 aa - PROBABLE L-SERINE DEHYDRATASE SDAA (L-SERINE DEAMINASE) (SDH) (L-SD)	FLLTAGAIGSLFK	13	669.39	1336.78	2	60		1336.78	669.39	1336.77	59.6	R	E	10.84	Rv0251c	0.08	0.00457634
Rv0070c	45668	GlyA2: 425 aa - PROBABLE SERINE HYDROXYMETHYLTRANSFERASE GLYA2 (SERINE METHYLASE 2) (SHMT 2)	GGIILCNDPAIAK	13	671.36	1340.71	2	33		1340.71	671.361	1340.71	26.1	R	K	2.23512	Rv0265c	0.93	0.0532
Rv0070c	45668	GlyA2: 425 aa - PROBABLE SERINE HYDROXYMETHYLTRANSFERASE GLYA2 (SERINE METHYLASE 2) (SHMT 2)	LTQPDVAER	9	514.77	1027.53	2	45		1027.53	514.771	1027.53	29.6	R	G	3.09862	Rv0266c	0.17	0.00972473
Rv0070c	45668	GlyA2: 425 aa - PROBABLE SERINE HYDROXYMETHYLTRANSFERASE GLYA2 (SERINE METHYLASE 2) (SHMT 2)	MIIAGWSAYPR	11	640.83	1279.64	2	58	1Met(ox)	1279.64	640.83	1279.65	51.2	K	Q	4.36742	Rv0270	0.54	0.0308903
Rv0072	36387	Rv0072: 349 aa - PROBABLE GLUTAMINE-TRANSPORT TRANSMEMBRANE PROTEIN ABC TRANSPORTER	IPNVFLTTEGLQK	13	730.41	1458.81	2	75		1458.81	730.411	1458.81	75.1	K	L	2.21608	Rv0271c	0.04	0.00228817
Rv0072	36387	Rv0072: 349 aa - PROBABLE GLUTAMINE-TRANSPORT TRANSMEMBRANE PROTEIN ABC TRANSPORTER	LAYNGQPNITSIGIIGMPR	19	1008.04	2014.07	2	80		2014.07	1008.04	2014.07	79.9	K	Q	1.70423	Rv0272c	0.27	0.0154452
Rv0072	36387	Rv0072: 349 aa - PROBABLE GLUTAMINE-TRANSPORT TRANSMEMBRANE PROTEIN ABC TRANSPORTER	LAYNGQPNITSIGIIGMPR	19	672.36	2014.07	3	35		2014.07	672.36	2014.06	33.6	K	Q	5.34588	Rv0274	0.47	0.026886
Rv0072	36387	Rv0072: 349 aa - PROBABLE GLUTAMINE-TRANSPORT TRANSMEMBRANE PROTEIN ABC TRANSPORTER	NVTVFGAPEHGPGMPR	16	833.41	1664.81	2	102		1664.81	833.411	1664.81	93.7	R	V	1.64927	Rv0281	0.11	0.00629247
Rv0072	36387	Rv0072: 349 aa - PROBABLE GLUTAMINE-TRANSPORT TRANSMEMBRANE PROTEIN ABC TRANSPORTER	QLPEGYQTFDR	11	677.32	1352.63	2	47		1352.64	677.32	1352.63	46.9	R	V	10.1958	Rv0282	0.18	0.0102968
Rv0072	36387	Rv0072: 349 aa - PROBABLE GLUTAMINE-TRANSPORT TRANSMEMBRANE PROTEIN ABC TRANSPORTER	SGAAGPFLGSIPFPDVDLAR	20	994.02	1986.02	2	85		1986.02	994.021	1986.03	78.1	R	V	3.77789	Rv0283	0.07	0.0040043
Rv0072	36387	Rv0072: 349 aa - PROBABLE GLUTAMINE-TRANSPORT TRANSMEMBRANE PROTEIN ABC TRANSPORTER	VAAEPGVMAAAPLGSVGTIMK	21	993.52	1985.03	2	128	1Met(ox)	1985.03	993.522	1985.03	106.2	R	E	0.196493	Rv0284	0.47	0.026886
Rv0072	36387	Rv0072: 349 aa - PROBABLE GLUTAMINE-TRANSPORT TRANSMEMBRANE PROTEIN ABC TRANSPORTER	VAAEPGVMAAAPLGSVGTIMK	21	985.52	1969.03	2	113		1969.04	985.521	1969.03	97.4	R	E	6.30313	Rv0285	3.64	0.208224
Rv0072	36387	Rv0072: 349 aa - PROBABLE GLUTAMINE-TRANSPORT TRANSMEMBRANE PROTEIN ABC TRANSPORTER	VAAEPGVMAAAPLGSVGTIMK	21	657.35	1969.04	3	28		1969.04	657.35	1969.03	20.1	R	E	5.47693	Rv0287	9	0.514839
Rv0072	36387	Rv0072: 349 aa - PROBABLE GLUTAMINE-TRANSPORT TRANSMEMBRANE PROTEIN ABC TRANSPORTER	VGAVNDLVRPLK	12	640.89	1279.76	2	67		1279.76	640.891	1279.77	59.7	R	V	5.43553	Rv0290	1.34	0.0766538
Rv0072	36387	Rv0072: 349 aa - PROBABLE GLUTAMINE-TRANSPORT TRANSMEMBRANE PROTEIN ABC TRANSPORTER	VVGIVPNSTALAK	13	634.88	1267.75	2	54		1267.75	634.88	1267.75	43.3	R	I	3.1708	Rv0291	0.23	0.013157
Rv0072	36387	Rv0072: 349 aa - PROBABLE GLUTAMINE-TRANSPORT TRANSMEMBRANE PROTEIN ABC TRANSPORTER	VVTVDPAQAFGGP	13	629.33	1256.64	2	76		1256.64	629.33	1256.65	70	R	-	4.52993	Rv0292	0.09	0.00514839
Rv0073	35861	Rv0073: 330 aa - PROBABLE GLUTAMINE-TRANSPORT ATP-BINDING PROTEIN ABC TRANSPORTER	SDATAVGYTVQAFR	14	743.37	1484.73	2	68		1484.73	743.371	1484.73	63.5	R	E	2.27663	Rv0293c	0.95	0.0543441
Rv0074	43164	Rv0074: 411 aa - CONSERVED HYPOTHETICAL PROTEIN	GPVLVVVEDGR	11	570.32	1138.63	2	70		1138.63	570.32	1138.62	55.6	R	I	4.49689	Rv0296c	0.78	0.0446194
Rv0074	43164	Rv0074: 411 aa - CONSERVED HYPOTHETICAL PROTEIN	HDVLPDDLVYLSR	13	771.4	1540.79	2	60		1540.79	771.401	1540.79	57.6	R	H	2.01086	Rv0300	0.33	0.0188774
Rv0074	43164	Rv0074: 411 aa - CONSERVED HYPOTHETICAL PROTEIN	TTVGPELVVSGPPLTR	16	811.96	1621.9	2	88		1621.9	811.961	1621.91	77.2	K	S	4.50677	Rv0301	0.58	0.0331785
Rv0075	43024	Rv0075: 390 aa - PROBABLE AMINOTRANSFERASE	ALALPSEPAEYLLSK	15	801.44	1600.87	2	78		1600.87	801.439	1600.86	61.6	R	A	3.6261	Rv0307c	0.19	0.0108688
Rv0075	43024	Rv0075: 390 aa - PROBABLE AMINOTRANSFERASE	HVAAASVSEAAAEVVVTLVSASK	23	732.73	2195.18	3	60		2195.18	732.73	2195.17	57	R	G	4.7386	Rv0308	0.58	0.0331785
Rv0075	43024	Rv0075: 390 aa - PROBABLE AMINOTRANSFERASE	MGASTVGIR	9	454.24	906.46	2	63	1Met(ox)	906.46	454.241	906.467	52.6	R	A	8.12997	Rv0309	0.52	0.0297462
Rv0075	43024	Rv0075: 390 aa - PROBABLE AMINOTRANSFERASE	YLLDLDALQAAFVR	14	804.44	1606.87	2	72		1606.87	804.441	1606.87	64.9	R	G	2.06344	Rv0310c	0.19	0.0108688
Rv0075	43024	Rv0075: 390 aa - PROBABLE AMINOTRANSFERASE	YLLDLDALQAAFVR	14	536.63	1606.87	3	54		1606.87	536.63	1606.87	38.8	R	G	1.97341	Rv0311	1.15	0.065785
Rv0077c	29782	Rv0077c: 276 aa - PROBABLE OXIDOREDUCTASE	AWVRPALSNPAIAEDLR	17	940.01	1878.01	2	92		1878.01	940.011	1878.01	81.2	R	Q	1.37415	Rv0313	0.26	0.0148731
Rv0077c	29782	Rv0077c: 276 aa - PROBABLE OXIDOREDUCTASE	LADQLSTVAVR	11	586.84	1171.66	2	61		1171.66	586.84	1171.66	43.5	R	T	3.8831	Rv0314c	2.59	0.148159
Rv0077c	29782	Rv0077c: 276 aa - PROBABLE OXIDOREDUCTASE	TEVTTAVAAR	10	509.78	1017.54	2	71		1017.55	509.781	1017.55	53.9	R	L	3.19084	Rv0315	0.36	0.0205936
Rv0077c	29782	Rv0077c: 276 aa - PROBABLE OXIDOREDUCTASE	TFSMVDSPDR	10	577.76	1153.51	2	48		1153.51	577.761	1153.51	43	R	L	2.72349	Rv0316	0.15	0.00858065
Rv0078	21911	Rv0078: 202 aa - PROBABLE TRANSCRIPTIONAL REGULATORY PROTEIN	MATLVAASGAATPADAIR	18	843.94	1685.87	2	40		1685.88	843.941	1685.87	35.7	R	A	7.11737	Rv0319	0.19	0.0108688
Rv0078	21911	Rv0078: 202 aa - PROBABLE TRANSCRIPTIONAL REGULATORY PROTEIN	QLILLDAPVVLGWAGFR	17	934.54	1867.07	2	93		1867.07	934.541	1867.07	91.2	R	D	0.984547	Rv0321	0.5	0.0286022
Rv0078	21911	Rv0078: 202 aa - PROBABLE TRANSCRIPTIONAL REGULATORY PROTEIN	YSLGMTEQLITEAIR	15	580.97	1739.88	3	24	1Met(ox)	1739.88	580.97	1739.89	21.8	R	A	4.45919	Rv0328	0.31	0.0177333
Rv0082	16507	Rv0082: 159 aa - PROBABLE OXIDOREDUCTASE	VVEPAAPLPAAIAEPPAGVR	20	963.05	1924.08	2	93		1924.08	963.052	1924.09	93	R	G	4.82423	Rv0331	0.62	0.0354667
Rv0088	24602	Rv0088: 224 aa - HYPOTHETICAL PROTEIN	FYEMTGFAK	9	555.25	1108.49	2	46	1Met(ox)	1108.49	555.251	1108.49	45.8	K	S	3.08956	Rv0332	0.13	0.00743656
Rv0088	24602	Rv0088: 224 aa - HYPOTHETICAL PROTEIN	LFGLPYR	7	433.25	864.49	2	32		864.49	433.249	864.484	21.9	K	I	7.4225	Rv0333	3.64	0.208224
Rv0088	24602	Rv0088: 224 aa - HYPOTHETICAL PROTEIN	LSDQYAR	7	426.71	851.41	2	37		851.41	426.709	851.403	29.3	K	G	7.63908	Rv0338c	0.4	0.0228817
Rv0088	24602	Rv0088: 224 aa - HYPOTHETICAL PROTEIN	SNAAGIEATLAK	12	573.31	1144.61	2	87		1144.61	573.311	1144.61	82.7	K	L	1.7858	Rv0346c	0.39	0.0223097
Rv0088	24602	Rv0088: 224 aa - HYPOTHETICAL PROTEIN	SVEVAAPAAELFAIVADPR	19	963.52	1925.02	2	64		1925.03	963.521	1925.03	55.6	R	R	0.845306	Rv0350	2.64	0.151019
Rv0088	24602	Rv0088: 224 aa - HYPOTHETICAL PROTEIN	SVEVAAPAAELFAIVADPR	19	642.68	1925.02	3	61		1925.03	642.681	1925.02	51.1	R	R	5.26711	Rv0351	2.16	0.123561
Rv0088	24602	Rv0088: 224 aa - HYPOTHETICAL PROTEIN	VTETFDYHAAGAIK	14	761.88	1521.75	2	88		1521.75	761.881	1521.75	69.8	R	N	2.25284	Rv0352	0.75	0.0429032
Rv0088	24602	Rv0088: 224 aa - HYPOTHETICAL PROTEIN	WEFESLSPTLTR	12	733.37	1464.73	2	57		1464.72	733.371	1464.73	48	R	V	4.65045	Rv0356c	0.21	0.0120129
Rv0093c	29923	Rv0093c: 283 aa - PROBABLE CONSERVED MEMBRANE PROTEIN	AWFTQVASQAGDLRR	15	853.44	1704.87	2	28		1704.87	853.441	1704.87	18.8	R	L	2.01177	Rv0357c	0.45	0.0257419
Rv0093c	29923	Rv0093c: 283 aa - PROBABLE CONSERVED MEMBRANE PROTEIN	GHLWPTDGSAA	11	556.26	1110.51	2	37		1110.51	556.26	1110.5	37.1	R	-	4.7512	Rv0358	0.09	0.00514839
Rv0093c	29923	Rv0093c: 283 aa - PROBABLE CONSERVED MEMBRANE PROTEIN	LAESRPVVPPVGR	13	688.9	1375.79	2	41		1375.79	688.901	1375.79	31	R	L	2.49094	Rv0359	0.67	0.0383269
Rv0110	26985	Rv0110: 249 aa - PROBABLE CONSERVED INTEGRAL MEMBRANE PROTEIN	QLALWPPAVASGQTYR	16	870.96	1739.9	2	40	1pyro	1739.9	870.957	1739.9	37.7	R	L	0.136919	Rv0360c	0.29	0.0165893
Rv0110	26985	Rv0110: 249 aa - PROBABLE CONSERVED INTEGRAL MEMBRANE PROTEIN	QLALWPPAVASGQTYR	16	879.47	1756.92	2	36		1756.93	879.471	1756.93	33.5	R	L	0.903115	Rv0361	1.72	0.0983914
Rv0119	55296	FadD7: 526 aa - PROBABLE FATTY-ACID-CoA LIGASE FADD7 (FATTY-ACID-CoA SYNTHETASE) (FATTY-ACID-CoA SY	LPEAPALVVTADR	13	676.38	1350.75	2	55		1350.75	676.38	1350.75	54.7	R	I	3.29028	Rv0363c	1.23	0.0703613
Rv0120c	76040	FusA2: 714 aa - PROBABLE ELONGATION FACTOR G FUSA2 (EF-G)	IGVLSFPLGK	10	515.82	1029.62	2	38		1029.62	515.82	1029.63	27.3	R	Q	5.67024	Rv0364	0.58	0.0331785
Rv0120c	76040	FusA2: 714 aa - PROBABLE ELONGATION FACTOR G FUSA2 (EF-G)	TTLIEALLVAAK	12	621.89	1241.76	2	71		1241.76	621.891	1241.77	58.5	K	V	5.57817	Rv0365c	0.15	0.00858065
Rv0121c	16003	Rv0121c: 144 aa - CONSERVED HYPOTHETICAL PROTEIN	ADGVAAIHR	9	455.25	908.48	2	53		908.48	455.249	908.484	42.6	R	D	4.20479	Rv0379	1.37	0.0783699
Rv0125	34905	PepA: 355 aa - PROBABLE SERINE PROTEASE PEPA (SERINE PROTEINASE) (MTB32A)	TGNVTLAEGPPA	12	563.79	1125.56	2	66		1125.57	563.791	1125.57	61.1	R	-	1.73529	Rv0382c	0.17	0.00972473
Rv0125	34905	PepA: 355 aa - PROBABLE SERINE PROTEASE PEPA (SERINE PROTEINASE) (MTB32A)	TGNVTLAEGPPA	12	1126.57	1125.56	1	55		1125.57	1126.57	1125.56	55	R	-	5.31144	Rv0383c	0.1	0.00572043
Rv0125	34905	PepA: 355 aa - PROBABLE SERINE PROTEASE PEPA (SERINE PROTEINASE) (MTB32A)	TQDVAVLQLR	10	571.83	1141.64	2	55		1141.65	571.831	1141.65	35.7	R	G	2.75983	Rv0384c	0.16	0.00915269
Rv0126	68835	TreS: 601 aa - TREHALOSE SYNTHASE TRES	DFGSAAALPADPTWFK	16	847.41	1692.81	2	45		1692.81	847.411	1692.81	44.6	K	H	1.90609	Rv0389	0.19	0.0108688
Rv0127	50019	Rv0127: 455 aa - CONSERVED HYPOTHETICAL PROTEIN	LPWSDWLSR	9	580.3	1158.58	2	42		1158.58	580.3	1158.58	33.2	K	Q	4.31404	Rv0390	0.26	0.0148731
Rv0129c	36805	FbpC: 340 aa - SECRETED ANTIGEN 85-C FBPC (85C) (ANTIGEN 85 COMPLEX C) (AG58C) (MYCOLYL TRANSFERASE	ADIQHVLNGATPPAAPAAPAA	21	977.01	1952.01	2	59		1952.01	977.011	1952.01	55.2	K	-	1.24924	Rv0391	0.54	0.0308903
Rv0129c	36805	FbpC: 340 aa - SECRETED ANTIGEN 85-C FBPC (85C) (ANTIGEN 85 COMPLEX C) (AG58C) (MYCOLYL TRANSFERASE	EMPAWLQANK	10	585.29	1168.57	2	31	1pyro	1168.57	585.291	1168.57	21.4	R	G	2.67842	Rv0392c	0.6	0.0343226
Rv0129c	36805	FbpC: 340 aa - SECRETED ANTIGEN 85-C FBPC (85C) (ANTIGEN 85 COMPLEX C) (AG58C) (MYCOLYL TRANSFERASE	EMPAWLQANK	10	602.3	1202.58	2	28	1Met(ox)	1202.58	602.301	1202.59	27.1	R	G	5.73469	Rv0399c	0.19	0.0108688
Rv0129c	36805	FbpC: 340 aa - SECRETED ANTIGEN 85-C FBPC (85C) (ANTIGEN 85 COMPLEX C) (AG58C) (MYCOLYL TRANSFERASE	FLEGLTLR	8	474.78	947.54	2	43		947.54	474.779	947.544	31	K	T	4.39141	Rv0400c	1.21	0.0692172
Rv0129c	36805	FbpC: 340 aa - SECRETED ANTIGEN 85-C FBPC (85C) (ANTIGEN 85 COMPLEX C) (AG58C) (MYCOLYL TRANSFERASE	NDPMVQIPR	9	543.27	1084.53	2	25	1Met(ox)	1084.53	543.27	1084.53	22.5	R	L	3.53667	Rv0402c	0.36	0.0205936
Rv0129c	36805	FbpC: 340 aa - SECRETED ANTIGEN 85-C FBPC (85C) (ANTIGEN 85 COMPLEX C) (AG58C) (MYCOLYL TRANSFERASE	VQFQGGGPHAVYLLDGLR	18	643.01	1926.01	3	25		1926.01	643.011	1926.01	19.9	K	A	0.228028	Rv0403c	0.33	0.0188774
Rv0129c	36805	FbpC: 340 aa - SECRETED ANTIGEN 85-C FBPC (85C) (ANTIGEN 85 COMPLEX C) (AG58C) (MYCOLYL TRANSFERASE	WETFLTR	7	476.75	951.48	2	30		951.48	476.75	951.486	19.1	K	E	6.25353	Rv0406c	0.26	0.0148731
Rv0130	16054	HtdZ: 151 aa - Probable 3-hydroxyl-thioester dehydratase	FPAPVPVGSR	10	513.79	1025.57	2	34		1025.57	513.79	1025.56	32.9	R	V	5.41195	Rv0407	0.17	0.00972473
Rv0130	16054	HtdZ: 151 aa - Probable 3-hydroxyl-thioester dehydratase	LAINYGLNK	9	503.29	1004.57	2	44		1004.57	503.289	1004.56	42.8	K	V	5.63752	Rv0410c	0.04	0.00228817
Rv0131c	50363	FadE1: 447 aa - PROBABLE ACYL-CoA DEHYDROGENASE FADE1	LALLNEIIGR	10	556.35	1110.68	2	68		1110.68	556.349	1110.68	63.5	K	S	3.78787	Rv0411c	0.25	0.0143011
Rv0133	22927	Rv0133: 201 aa - GCN5-RELATED N-ACETYLTRANSFERASE	EIALPDAGPPLWAMWR	16	911.97	1821.92	2	67		1821.92	911.971	1821.93	56.3	R	E	3.60565	Rv0412c	0.07	0.0040043
Rv0134	33889	EphF: 300 aa - POSSIBLE EPOXIDE HYDROLASE EPHF (EPOXIDE HYDRATASE) (ARENE-OXIDE HYDRATASE)	FWYQIPMSLPVIGPR	15	910.48	1818.95	2	68	1Met(ox)	1818.95	910.481	1818.95	64.8	R	V	1.44391	Rv0414c	0.26	0.0148731
Rv0134	33889	EphF: 300 aa - POSSIBLE EPOXIDE HYDROLASE EPHF (EPOXIDE HYDRATASE) (ARENE-OXIDE HYDRATASE)	FWYQIPMSLPVIGPR	15	902.48	1802.95	2	56		1802.95	902.481	1802.95	55.5	R	V	1.48567	Rv0415	0.19	0.0108688
Rv0134	33889	EphF: 300 aa - POSSIBLE EPOXIDE HYDROLASE EPHF (EPOXIDE HYDRATASE) (ARENE-OXIDE HYDRATASE)	FWYQIPMSLPVIGPR	15	607.32	1818.95	3	28	1Met(ox)	1818.95	607.321	1818.94	24.4	R	V	4.70213	Rv0417	0.31	0.0177333
Rv0134	33889	EphF: 300 aa - POSSIBLE EPOXIDE HYDROLASE EPHF (EPOXIDE HYDRATASE) (ARENE-OXIDE HYDRATASE)	HVDVAEGVR	9	491.26	980.5	2	30		980.5	491.259	980.503	16.8	R	I	3.54496	Rv0418	1.37	0.0783699
Rv0134	33889	EphF: 300 aa - POSSIBLE EPOXIDE HYDROLASE EPHF (EPOXIDE HYDRATASE) (ARENE-OXIDE HYDRATASE)	LLTGWVGGGFR	11	581.82	1161.63	2	68		1161.63	581.821	1161.63	63	R	V	2.94861	Rv0419	0.95	0.0543441
Rv0134	33889	EphF: 300 aa - POSSIBLE EPOXIDE HYDROLASE EPHF (EPOXIDE HYDRATASE) (ARENE-OXIDE HYDRATASE)	LYLDCMR	7	485.73	969.44	2	22		969.44	485.729	969.444	20.7	R	E	4.15612	Rv0423c	0.11	0.00629247
Rv0134	33889	EphF: 300 aa - POSSIBLE EPOXIDE HYDROLASE EPHF (EPOXIDE HYDRATASE) (ARENE-OXIDE HYDRATASE)	VLCPDLR	7	436.74	871.46	2	31		871.46	436.739	871.463	13.1	R	G	3.50221	Rv0426c	0.64	0.0366108
Rv0134	33889	EphF: 300 aa - POSSIBLE EPOXIDE HYDROLASE EPHF (EPOXIDE HYDRATASE) (ARENE-OXIDE HYDRATASE)	VTGFFGVNTVAPWVK	15	811.44	1620.87	2	37		1620.87	811.441	1620.87	36	K	R	1.45804	Rv0428c	0.09	0.00514839
Rv0136	49287	Cyp138: 441 aa - PROBABLE CYTOCHROME P450 138 CYP138	SEVVTAAPAPPVVR	14	717.9	1433.78	2	49	1n-ac	1433.79	717.9	1433.79	43.1	M	L	2.77438	Rv0431	0.67	0.0383269
Rv0136	49287	Cyp138: 441 aa - PROBABLE CYTOCHROME P450 138 CYP138	TDVLALMLR	9	516.3	1030.58	2	41		1030.58	516.299	1030.58	38	R	S	3.64567	Rv0432	41.17	2.3551
Rv0136	49287	Cyp138: 441 aa - PROBABLE CYTOCHROME P450 138 CYP138	VVVVADPQLAR	11	583.85	1165.68	2	39		1165.68	583.85	1165.68	22.8	R	Q	3.8742	Rv0437c	0.14	0.0080086
Rv0141c	15823	Rv0141c: 136 aa - HYPOTHETICAL PROTEIN	QVFEVNIELIR	11	680.38	1358.75	2	27		1358.76	680.38	1358.75	20	K	C	10.1519	Rv0439c	0.23	0.013157
Rv0141c	15823	Rv0141c: 136 aa - HYPOTHETICAL PROTEIN	YDSPFVCIFETR	12	767.36	1532.7	2	72		1532.7	767.361	1532.71	71.9	R	D	4.68274	Rv0440	18.57	1.06228
Rv0143c	50890	Rv0143c: 492 aa - PROBABLE CONSERVED TRANSMEMBRANE PROTEIN	GGSDRPTTA	9	431.21	860.4	2	37		860.4	431.209	860.403	29.9	R	-	3.25566	Rv0443	1.15	0.065785
Rv0143c	50890	Rv0143c: 492 aa - PROBABLE CONSERVED TRANSMEMBRANE PROTEIN	PWAIPLVTTGGAVLSALIVAK	21	693.09	2076.23	3	36		2076.23	693.09	2076.25	26.8	R	L	9.16961	Rv0444c	9	0.514839
Rv0144	30706	Rv0144: 280 aa - PROBABLE TRANSCRIPTIONAL REGULATORY PROTEIN (POSSIBLY TETR-FAMILY)	EFLVWAVNDAIER	13	781.4	1560.79	2	109		1560.79	781.401	1560.79	102.4	R	G	2.1967	Rv0445c	2.36	0.135002
Rv0144	30706	Rv0144: 280 aa - PROBABLE TRANSCRIPTIONAL REGULATORY PROTEIN (POSSIBLY TETR-FAMILY)	EFLVWAVNDAIER	13	772.4	1542.78	2	81	1pyro	1542.78	772.4	1542.79	72.2	R	G	3.92533	Rv0450c	0.33	0.0188774
Rv0144	30706	Rv0144: 280 aa - PROBABLE TRANSCRIPTIONAL REGULATORY PROTEIN (POSSIBLY TETR-FAMILY)	GPGRPPAAK	9	425.75	849.48	2	30		849.48	425.751	849.487	19.8	R	A	7.74292	Rv0456c	0.41	0.0234538
Rv0144	30706	Rv0144: 280 aa - PROBABLE TRANSCRIPTIONAL REGULATORY PROTEIN (POSSIBLY TETR-FAMILY)	TENDAVR	7	402.7	803.38	2	47		803.38	402.701	803.387	32.5	R	A	8.18771	Rv0458	0.42	0.0240258
Rv0144	30706	Rv0144: 280 aa - PROBABLE TRANSCRIPTIONAL REGULATORY PROTEIN (POSSIBLY TETR-FAMILY)	VLYQEVVEQTHELVIVAGIER	21	1212.66	2423.31	2	105		2423.31	1212.66	2423.31	104.8	R	A	1.41786	Rv0461	1.15	0.065785
Rv0144	30706	Rv0144: 280 aa - PROBABLE TRANSCRIPTIONAL REGULATORY PROTEIN (POSSIBLY TETR-FAMILY)	VLYQEVVEQTHELVIVAGIER	21	808.78	2423.31	3	63		2423.31	808.779	2423.32	48.6	R	A	2.55517	Rv0462	4.34	0.248267
Rv0144	30706	Rv0144: 280 aa - PROBABLE TRANSCRIPTIONAL REGULATORY PROTEIN (POSSIBLY TETR-FAMILY)	VLYQEVVEQTHELVIVAGIER	21	606.83	2423.31	4	27		2423.31	606.831	2423.29	14.6	R	A	6.95381	Rv0464c	0.5	0.0286022
Rv0147	55115	Rv0147: 506 aa - PROBABLE ALDEHYDE DEHYDROGENASE (NAD+) DEPENDENT	PKPLSAYLFTK	11	422.25	1263.72	3	44		1263.72	422.249	1263.72	39.6	R	S	3.66256	Rv0468	2.73	0.156168
Rv0147	55115	Rv0147: 506 aa - PROBABLE ALDEHYDE DEHYDROGENASE (NAD+) DEPENDENT	YLLLEVPQLPGR	12	699.41	1396.81	2	46		1396.81	699.41	1396.81	45.6	R	G	2.60748	Rv0474	1.15	0.065785
Rv0148	29874	Rv0148: 286 aa - PROBABLE SHORT-CHAIN TYPE DEHYDROGENASE/REDUCTASE	AVANYDSVATEDGAANIIK	19	961.48	1920.94	2	124		1920.94	961.479	1920.94	118.4	R	T	2.21319	Rv0475	1.46	0.0835183
Rv0148	29874	Rv0148: 286 aa - PROBABLE SHORT-CHAIN TYPE DEHYDROGENASE/REDUCTASE	EYALTLAGEGASVVVNDLGGAR	22	1072.55	2143.09	2	120	1pyro	2143.09	1072.55	2143.09	103.5	R	D	1.60214	Rv0476	0.15	0.00858065
Rv0148	29874	Rv0148: 286 aa - PROBABLE SHORT-CHAIN TYPE DEHYDROGENASE/REDUCTASE	LGLVGLINTLALEGAK	16	791.48	1580.95	2	112		1580.95	791.48	1580.95	112.2	K	Y	2.60994	Rv0479c	4.01	0.229389
Rv0148	29874	Rv0148: 286 aa - PROBABLE SHORT-CHAIN TYPE DEHYDROGENASE/REDUCTASE	MSFENWDAVLK	11	670.32	1338.63	2	68		1338.63	670.321	1338.63	68	K	V	2.55985	Rv0480c	0.09	0.00514839
Rv0148	29874	Rv0148: 286 aa - PROBABLE SHORT-CHAIN TYPE DEHYDROGENASE/REDUCTASE	TALDEFGAVHGVVSNAGILR	20	676.03	2025.06	3	64		2025.06	676.031	2025.07	47.1	K	D	4.8689	Rv0484c	0.78	0.0446194
Rv0148	29874	Rv0148: 286 aa - PROBABLE SHORT-CHAIN TYPE DEHYDROGENASE/REDUCTASE	VIVVTGAGGGLGR	13	578.35	1154.68	2	48		1154.68	578.351	1154.69	11.7	R	E	5.94046	Rv0489	2.73	0.156168
Rv0148	29874	Rv0148: 286 aa - PROBABLE SHORT-CHAIN TYPE DEHYDROGENASE/REDUCTASE	WAEITDLSGAK	11	595.81	1189.6	2	58		1189.6	595.81	1189.61	49.1	R	I	5.32415	Rv0492c	0.28	0.0160172
Rv0148	29874	Rv0148: 286 aa - PROBABLE SHORT-CHAIN TYPE DEHYDROGENASE/REDUCTASE	YNIHANALAPIAATR	15	798.44	1594.86	2	88		1594.86	798.44	1594.87	70.9	K	M	3.64132	Rv0493c	1.04	0.0594925
Rv0149	33372	Rv0149: 322 aa - POSSIBLE QUINONE OXIDOREDUCTASE (NADPH:QUINONE OXIDOREDUCTASE) (ZETA-CRYSTALLIN)	LLLIGFAAGAVPTLK	15	742.47	1482.92	2	48		1482.92	742.471	1482.93	48.3	K	V	4.5896	Rv0496	0.08	0.00457634
Rv0149	33372	Rv0149: 322 aa - POSSIBLE QUINONE OXIDOREDUCTASE (NADPH:QUINONE OXIDOREDUCTASE) (ZETA-CRYSTALLIN)	LTPPFVPGMETAGVVR	16	835.95	1669.88	2	46		1669.89	835.951	1669.89	41.8	K	S	1.73238	Rv0497	0.78	0.0446194
Rv0154c	44657	FadE2: 403 aa - PROBABLE ACYL-CoA DEHYDROGENASE FADE2	VPATNLLGEEGSGFAIAQAR	20	1001.02	2000.03	2	164		2000.03	1001.02	2000.03	159.2	R	L	0.537927	Rv0498	0.11	0.00629247
Rv0154c	44657	FadE2: 403 aa - PROBABLE ACYL-CoA DEHYDROGENASE FADE2	VPATNLLGEEGSGFAIAQAR	20	667.69	2000.04	3	27		2000.03	667.69	2000.05	23	R	L	9.1193	Rv0500	5.49	0.314052
Rv0155	37785	PntAa: 366 aa - PROBABLE NAD(P) TRANSHYDROGENASE (SUBUNIT ALPHA) PNTAA [FIRST PART; CATALYTIC PART]	AVASLVNR	8	415.25	828.48	2	45		828.48	415.25	828.486	27.4	K	G	6.94285	Rv0500A	0.04	0.00228817
Rv0155	37785	PntAa: 366 aa - PROBABLE NAD(P) TRANSHYDROGENASE (SUBUNIT ALPHA) PNTAA [FIRST PART; CATALYTIC PART]	AVLLAASESTR	11	559.31	1116.61	2	66		1116.61	559.31	1116.61	52.4	K	F	3.21611	Rv0500A:237bp(78aa)	0.29	0.0165893
Rv0155	37785	PntAa: 366 aa - PROBABLE NAD(P) TRANSHYDROGENASE (SUBUNIT ALPHA) PNTAA [FIRST PART; CATALYTIC PART]	GGQTLIGFLAPR	12	615.35	1228.69	2	51		1228.69	615.351	1228.69	41.7	R	N	2.50948	Rv0504c	0.47	0.026886
Rv0155	37785	PntAa: 366 aa - PROBABLE NAD(P) TRANSHYDROGENASE (SUBUNIT ALPHA) PNTAA [FIRST PART; CATALYTIC PART]	NADNSIGALTQAGVQAFALEAIPR	24	809.76	2426.25	3	39		2426.26	809.761	2426.26	29.1	R	I	0.135484	Rv0506	0.23	0.013157
Rv0155	37785	PntAa: 366 aa - PROBABLE NAD(P) TRANSHYDROGENASE (SUBUNIT ALPHA) PNTAA [FIRST PART; CATALYTIC PART]	NITALLDLLIK	11	613.89	1225.76	2	58		1225.76	613.891	1225.77	50.2	K	D	6.17468	Rv0511	0.08	0.00457634
Rv0155	37785	PntAa: 366 aa - PROBABLE NAD(P) TRANSHYDROGENASE (SUBUNIT ALPHA) PNTAA [FIRST PART; CATALYTIC PART]	TDPQTQSTR	9	538.25	1074.49	2	46	1n-ac	1074.49	538.251	1074.49	39	M	V	3.16299	Rv0512	0.41	0.0234538
Rv0155	37785	PntAa: 366 aa - PROBABLE NAD(P) TRANSHYDROGENASE (SUBUNIT ALPHA) PNTAA [FIRST PART; CATALYTIC PART]	VAPPTAAEVGR	11	534.3	1066.58	2	26		1066.58	534.299	1066.58	10.2	K	L	3.71223	Rv0513	0.33	0.0188774
Rv0161	47669	Rv0161: 450 aa - POSSIBLE OXIDOREDUCTASE	DAVALVHR	8	440.75	879.49	2	49		879.49	440.749	879.484	36.1	R	H	7.21997	Rv0514	0.78	0.0446194
Rv0161	47669	Rv0161: 450 aa - POSSIBLE OXIDOREDUCTASE	DVEGIAALELIDGR	14	735.89	1469.77	2	89		1469.77	735.89	1469.77	77.3	R	A	2.43006	Rv0518	0.58	0.0331785
Rv0161	47669	Rv0161: 450 aa - POSSIBLE OXIDOREDUCTASE	VTAVCGFAELAALVDAGR	18	910.47	1818.93	2	118		1818.93	910.471	1818.93	103.8	R	M	1.70211	Rv0523c	2.65	0.151591
Rv0161	47669	Rv0161: 450 aa - POSSIBLE OXIDOREDUCTASE	VTAVCGFAELAALVDAGR	18	607.32	1818.93	3	58		1818.93	607.32	1818.94	47	R	M	4.30315	Rv0524	2.29	0.130998
Rv0162c	39651	AdhE1: 383 aa - PROBABLE ZINC-TYPE ALCOHOL DEHYDROGENASE (E SUBUNIT) ADHE	AGTLLGGGIR	10	457.77	913.53	2	26		913.53	457.771	913.527	10	K	L	3.64232	Rv0526	0.12	0.00686452
Rv0162c	39651	AdhE1: 383 aa - PROBABLE ZINC-TYPE ALCOHOL DEHYDROGENASE (E SUBUNIT) ADHE	FVSLWQSGR	9	540.29	1078.56	2	40		1078.56	540.289	1078.56	33.3	R	L	3.73339	Rv0530	0.23	0.013157
Rv0162c	39651	AdhE1: 383 aa - PROBABLE ZINC-TYPE ALCOHOL DEHYDROGENASE (E SUBUNIT) ADHE	ISLSPLDFVTEGR	13	717.38	1432.75	2	84		1432.76	717.38	1432.75	84.3	R	S	9.52115	Rv0531	0.33	0.0188774
Rv0162c	39651	AdhE1: 383 aa - PROBABLE ZINC-TYPE ALCOHOL DEHYDROGENASE (E SUBUNIT) ADHE	LPVESLVTSTIR	12	657.88	1313.75	2	76		1313.76	657.88	1313.75	75.9	R	L	10.839	Rv0533c	0.31	0.0177333
Rv0162c	39651	AdhE1: 383 aa - PROBABLE ZINC-TYPE ALCOHOL DEHYDROGENASE (E SUBUNIT) ADHE	VVLVFLPR	8	471.81	941.61	2	52		941.61	471.811	941.607	52	R	C	2.96423	Rv0537c	0.67	0.0383269
Rv0163	16711	Rv0163: 151 aa - CONSERVED HYPOTHETICAL PROTEIN	RPVPIPEAIR	10	574.35	1146.68	2	27		1146.69	574.35	1146.69	17.5	R	S	4.27222	Rv0538	0.39	0.0223097
Rv0163	16711	Rv0163: 151 aa - CONSERVED HYPOTHETICAL PROTEIN	SDFPVLWPVGTR	12	687.36	1372.71	2	65		1372.71	687.36	1372.71	55.9	R	W	2.65003	Rv0543c	0.93	0.0532
Rv0167	28010	YrbE1A: 265 aa - CONSERVED HYPOTHETICAL INTEGRAL MEMBRANE PROTEIN YRBE1A	DQLQTPLTLVGGFFR	15	846.46	1690.9	2	81		1690.9	846.461	1690.91	80.5	R	M	4.0046	Rv0544c	0.58	0.0331785
Rv0167	28010	YrbE1A: 265 aa - CONSERVED HYPOTHETICAL INTEGRAL MEMBRANE PROTEIN YRBE1A	DQLQTPLTLVGGFFR	15	564.64	1690.9	3	52		1690.9	564.64	1690.9	47.1	R	M	0.425047	Rv0546c	1.31	0.0749376
Rv0167	28010	YrbE1A: 265 aa - CONSERVED HYPOTHETICAL INTEGRAL MEMBRANE PROTEIN YRBE1A	MCVLTGK	7	412.7	823.39	2	40	1Met(ox)	823.39	412.701	823.388	37.2	R	A	2.29115	Rv0548c	0.51	0.0291742
Rv0167	28010	YrbE1A: 265 aa - CONSERVED HYPOTHETICAL INTEGRAL MEMBRANE PROTEIN YRBE1A	MCVLTGK	7	404.71	807.4	2	29		807.4	404.709	807.403	17.1	R	A	4.10063	Rv0549c	0.47	0.026886
Rv0168	30319	YrbE1B: 289 aa - CONSERVED HYPOTHETICAL INTEGRAL MEMBRANE PROTEIN YRBE1B	SISFLASTR	9	491.27	980.53	2	51		980.53	491.27	980.526	44.8	K	I	3.69201	Rv0552	0.19	0.0108688
Rv0169	47871	Mce1A: 454 aa - MCE-FAMILY PROTEIN MCE1A	AGLVMDPGSK	10	495.75	989.48	2	33	1Met(ox)	989.49	495.749	989.484	11.6	R	V	5.89411	Rv0553	0.26	0.0148731
Rv0169	47871	Mce1A: 454 aa - MCE-FAMILY PROTEIN MCE1A	GGPGGAPGCWQPITR	15	755.87	1509.72	2	73		1509.71	755.871	1509.73	72.8	R	D	11.3493	Rv0554	0.14	0.0080086
Rv0169	47871	Mce1A: 454 aa - MCE-FAMILY PROTEIN MCE1A	GVADLVPTATLLDTYSPELFCTIR	24	1326.68	2651.35	2	90		2651.35	1326.68	2651.35	89.9	R	N	0.750443	Rv0556	0.43	0.0245979
Rv0169	47871	Mce1A: 454 aa - MCE-FAMILY PROTEIN MCE1A	NFYDADPLAK	10	577.28	1152.55	2	22		1152.55	577.28	1152.54	11.9	R	A	4.44985	Rv0559c	0.26	0.0148731
Rv0169	47871	Mce1A: 454 aa - MCE-FAMILY PROTEIN MCE1A	SVTTEINTLFQTLTSIAEK	19	1048.56	2095.11	2	82		2095.1	1048.56	2095.11	75.8	R	V	4.47312	Rv0560c	0.15	0.00858065
Rv0169	47871	Mce1A: 454 aa - MCE-FAMILY PROTEIN MCE1A	TQLTMLSAR	9	510.78	1019.54	2	57		1019.54	510.779	1019.54	51.3	K	A	3.93362	Rv0562	0.58	0.0331785
Rv0169	47871	Mce1A: 454 aa - MCE-FAMILY PROTEIN MCE1A	VTYNGVEIGR	10	554.29	1106.57	2	70		1106.57	554.29	1106.56	55.4	K	V	4.7725	Rv0563	0.25	0.0143011
Rv0169	47871	Mce1A: 454 aa - MCE-FAMILY PROTEIN MCE1A	YIHLIPANVNADIK	14	527.63	1579.87	3	59		1579.87	527.63	1579.87	52.5	R	A	2.08757	Rv0564c	0.1	0.00572043
Rv0169	47871	Mce1A: 454 aa - MCE-FAMILY PROTEIN MCE1A	YVSLTTPK	8	454.76	907.5	2	48		907.5	454.759	907.503	47.7	K	N	3.75146	Rv0566c	0.35	0.0200215
Rv0170	37818	Mce1B: 346 aa - MCE-FAMILY PROTEIN MCE1B	GANDLLPPGGLIPLSR	16	795.45	1588.89	2	41		1588.89	795.451	1588.89	39.3	K	T	2.158	Rv0576	0.26	0.0148731
Rv0170	37818	Mce1B: 346 aa - MCE-FAMILY PROTEIN MCE1B	KITGTVVK	8	423.28	844.54	2	27		844.54	423.279	844.543	16.6	M	L	3.79583	Rv0577	2.59	0.148159
Rv0170	37818	Mce1B: 346 aa - MCE-FAMILY PROTEIN MCE1B	LFSQPTGR	8	453.25	904.48	2	36		904.48	453.251	904.487	28	K	C	8.15778	Rv0578c	0.1	0.00572043
Rv0170	37818	Mce1B: 346 aa - MCE-FAMILY PROTEIN MCE1B	SVPLYQSTTAQIR	13	732.4	1462.78	2	68		1462.78	732.4	1462.79	59.9	R	Y	4.37216	Rv0580c	17.48	0.999931
Rv0170	37818	Mce1B: 346 aa - MCE-FAMILY PROTEIN MCE1B	TNGYTAEFSNVSGLR	15	808.38	1614.76	2	36		1614.76	808.382	1614.75	36.4	R	Q	6.60614	Rv0583c	2.16	0.123561
Rv0170	37818	Mce1B: 346 aa - MCE-FAMILY PROTEIN MCE1B	TPTALTALGR	10	500.79	999.57	2	65		999.57	500.791	999.567	58	K	A	3.05742	Rv0586	0.25	0.0143011
Rv0170	37818	Mce1B: 346 aa - MCE-FAMILY PROTEIN MCE1B	TSPALDLDALIGGFKPVFR	19	1009.06	2016.1	2	83		2016.1	1009.06	2016.11	81.8	R	A	3.73307	Rv0592	0.07	0.0040043
Rv0170	37818	Mce1B: 346 aa - MCE-FAMILY PROTEIN MCE1B	TSPALDLDALIGGFKPVFR	19	673.04	2016.1	3	33		2016.1	673.041	2016.1	31.2	R	A	0.252434	Rv0598c	0.19	0.0108688
Rv0170	37818	Mce1B: 346 aa - MCE-FAMILY PROTEIN MCE1B	WNGFQAGGPVR	11	594.8	1187.58	2	77		1187.58	594.8	1187.59	65.7	K	T	4.31623	Rv0604	0.69	0.039471
Rv0170	37818	Mce1B: 346 aa - MCE-FAMILY PROTEIN MCE1B	YSDLIGNR	8	469.24	936.46	2	52		936.47	469.241	936.467	48.9	R	Y	2.9554	Rv0616A	0.12	0.00686452
Rv0171	53898	Mce1C: 515 aa - MCE-FAMILY PROTEIN MCE1C	FSASFGETFASGPYFK	16	871.91	1741.8	2	55		1741.8	871.911	1741.81	55	R	V	4.42575	Rv0617	0.05	0.00286022
Rv0171	53898	Mce1C: 515 aa - MCE-FAMILY PROTEIN MCE1C	FSIGTNTIGTESR	13	691.85	1381.68	2	56		1381.68	691.851	1381.69	49.3	K	L	4.669	Rv0624	0.23	0.013157
Rv0171	53898	Mce1C: 515 aa - MCE-FAMILY PROTEIN MCE1C	IAGLGVGTVEGLK	13	607.36	1212.71	2	70		1212.71	607.36	1212.7	54.4	R	I	4.20468	Rv0625c	0.14	0.0080086
Rv0171	53898	Mce1C: 515 aa - MCE-FAMILY PROTEIN MCE1C	KVLEIEPR	8	492.3	982.58	2	28		982.58	492.299	982.584	21.2	R	G	3.83948	Rv0627	0.58	0.0331785
Rv0171	53898	Mce1C: 515 aa - MCE-FAMILY PROTEIN MCE1C	TLEPPNR	7	413.72	825.44	2	35		825.43	413.719	825.423	17.8	R	M	8.12018	Rv0630c	0.08	0.00457634
Rv0171	53898	Mce1C: 515 aa - MCE-FAMILY PROTEIN MCE1C	VLLANLVPGQILQPFVDAAFK	21	1127.15	2252.29	2	74		2252.29	1127.15	2252.29	74.3	K	K	1.1753	Rv0632c	3.64	0.208224
Rv0171	53898	Mce1C: 515 aa - MCE-FAMILY PROTEIN MCE1C	VLLANLVPGQILQPFVDAAFK	21	751.77	2252.29	3	50		2252.29	751.77	2252.29	50.3	K	K	0.232791	Rv0633c	0.2	0.0114409
Rv0172	56577	Mce1D: 530 aa - MCE-FAMILY PROTEIN MCE1D	EIAYSEPR	8	482.74	963.47	2	23		963.47	482.739	963.464	18	K	L	6.56083	Rv0634A:252bp(83aa)	0.39	0.0223097
Rv0172	56577	Mce1D: 530 aa - MCE-FAMILY PROTEIN MCE1D	FNYFPFGLNVASTASTLPK	19	1037.54	2073.06	2	124		2073.06	1037.54	2073.06	116.5	K	E	1.70063	Rv0634c	0.19	0.0108688
Rv0172	56577	Mce1D: 530 aa - MCE-FAMILY PROTEIN MCE1D	FNYFPFGLNVASTASTLPK	19	692.03	2073.06	3	59		2073.06	692.03	2073.07	58.7	K	E	4.14697	Rv0635	0.58	0.0331785
Rv0172	56577	Mce1D: 530 aa - MCE-FAMILY PROTEIN MCE1D	GDFFAVVR	8	455.74	909.47	2	39		909.47	455.74	909.466	29.1	R	S	4.44004	Rv0636	1.61	0.0920989
Rv0172	56577	Mce1D: 530 aa - MCE-FAMILY PROTEIN MCE1D	GGPVLADNAVIPVER	15	753.92	1505.82	2	59		1505.82	753.921	1505.83	58.9	R	T	4.46661	Rv0638	0.21	0.0120129
Rv0172	56577	Mce1D: 530 aa - MCE-FAMILY PROTEIN MCE1D	GPFGEVIEAFADGLAGK	17	839.43	1676.84	2	83		1676.84	839.431	1676.85	82	K	G	4.27994	Rv0639	2.41	0.137862
Rv0172	56577	Mce1D: 530 aa - MCE-FAMILY PROTEIN MCE1D	GPFGEVIEAFADGLAGK	17	559.95	1676.84	3	55		1676.84	559.95	1676.83	52.1	K	G	7.65829	Rv0640	0.85	0.0486237
Rv0172	56577	Mce1D: 530 aa - MCE-FAMILY PROTEIN MCE1D	NIQLEPPYR	9	565.3	1128.59	2	22		1128.59	565.3	1128.59	14.9	R	G	3.37688	Rv0641	0.08	0.00457634
Rv0172	56577	Mce1D: 530 aa - MCE-FAMILY PROTEIN MCE1D	VQIMGLPVGSIDK	13	678.88	1355.75	2	30		1355.75	678.88	1355.75	21.9	K	I	2.63751	Rv0642c	0.21	0.0120129
Rv0172	56577	Mce1D: 530 aa - MCE-FAMILY PROTEIN MCE1D	YKVPANASAVILNPTLVASR	20	1042.6	2083.18	2	95		2083.18	1042.6	2083.19	90.8	K	N	4.40154	Rv0643c	0.09	0.00514839
Rv0173	42384	LprK: 390 aa - POSSIBLE MCE-FAMILY LIPOPROTEIN LPRK (MCE-FAMILY LIPOPROTEIN MCE1E)	AAPYLVGALK	10	501.8	1001.59	2	33		1001.59	501.8	1001.59	18.6	R	L	3.84635	Rv0644c	0.33	0.0188774
Rv0173	42384	LprK: 390 aa - POSSIBLE MCE-FAMILY LIPOPROTEIN LPRK (MCE-FAMILY LIPOPROTEIN MCE1E)	GGGLVNLEGIQQEINAIVTGR	21	1069.58	2137.15	2	141		2137.15	1069.58	2137.15	135.1	R	A	0.201431	Rv0645c	0.1	0.00572043
Rv0173	42384	LprK: 390 aa - POSSIBLE MCE-FAMILY LIPOPROTEIN LPRK (MCE-FAMILY LIPOPROTEIN MCE1E)	GGGLVNLEGIQQEINAIVTGR	21	713.39	2137.15	3	59		2137.15	713.391	2137.15	54.6	R	A	0.120001	Rv0647c	0.1	0.00572043
Rv0173	42384	LprK: 390 aa - POSSIBLE MCE-FAMILY LIPOPROTEIN LPRK (MCE-FAMILY LIPOPROTEIN MCE1E)	LILTQPFDVDTVPQLVR	17	977.55	1953.09	2	93		1953.09	977.552	1953.09	78.5	K	G	0.752003	Rv0651	1.07	0.0612086
Rv0173	42384	LprK: 390 aa - POSSIBLE MCE-FAMILY LIPOPROTEIN LPRK (MCE-FAMILY LIPOPROTEIN MCE1E)	LLAYVGGR	8	424.75	847.49	2	57		847.49	424.749	847.483	44.6	R	S	7.99713	Rv0652	3.64	0.208224
Rv0173	42384	LprK: 390 aa - POSSIBLE MCE-FAMILY LIPOPROTEIN LPRK (MCE-FAMILY LIPOPROTEIN MCE1E)	SSAYPTTEQTLASIATLLR	19	1012.04	2022.06	2	117		2022.06	1012.04	2022.07	115.7	R	G	4.38637	Rv0654	1.58	0.0903828
Rv0173	42384	LprK: 390 aa - POSSIBLE MCE-FAMILY LIPOPROTEIN LPRK (MCE-FAMILY LIPOPROTEIN MCE1E)	SSAYPTTEQTLASIATLLR	19	675.03	2022.06	3	22		2022.06	675.03	2022.07	4	R	G	4.40093	Rv0655	0.28	0.0160172
Rv0173	42384	LprK: 390 aa - POSSIBLE MCE-FAMILY LIPOPROTEIN LPRK (MCE-FAMILY LIPOPROTEIN MCE1E)	VLTDLPPLIK	10	554.85	1107.69	2	48		1107.69	554.849	1107.68	44.2	R	H	5.06821	Rv0667	0.21	0.0120129
Rv0173	42384	LprK: 390 aa - POSSIBLE MCE-FAMILY LIPOPROTEIN LPRK (MCE-FAMILY LIPOPROTEIN MCE1E)	YTPNPNDAPGGPLVER	16	848.92	1695.82	2	64		1695.82	848.921	1695.83	53.1	R	G	4.28692	Rv0668	0.15	0.00858065
Rv0174	54428	Mce1F: 515 aa - MCE-FAMILY PROTEIN MCE1F	ADLPASGGLYPTANVTYR	18	933.47	1864.93	2	101		1864.93	933.471	1864.93	101.5	K	G	1.01934	Rv0669c	0.55	0.0314624
Rv0174	54428	Mce1F: 515 aa - MCE-FAMILY PROTEIN MCE1F	GLAALPTEK	9	450.26	898.51	2	40		898.51	450.259	898.504	29.5	R	I	6.96751	Rv0670	0.15	0.00858065
Rv0174	54428	Mce1F: 515 aa - MCE-FAMILY PROTEIN MCE1F	SILSQAAPTADEVNAVFSGVR	21	711.36	2131.07	3	31		2131.09	711.36	2131.06	24.1	R	D	14.6023	Rv0675	1.85	0.105828
Rv0174	54428	Mce1F: 515 aa - MCE-FAMILY PROTEIN MCE1F	VTAVEPTDQGAR	12	622.32	1242.62	2	53		1242.62	622.32	1242.63	33.9	K	V	4.3129	Rv0676c	0.11	0.00629247
Rv0176	35554	Rv0176: 322 aa - PROBABLE CONSERVED MCE ASSOCIATED TRANSMEMBRANE PROTEIN	LLLPTITGWSLGR	13	713.92	1425.83	2	38		1425.83	713.921	1425.83	37.7	R	A	2.30459	Rv0677c	1.51	0.0863785
Rv0176	35554	Rv0176: 322 aa - PROBABLE CONSERVED MCE ASSOCIATED TRANSMEMBRANE PROTEIN	TFADLLLR	8	474.78	947.54	2	68		947.54	474.779	947.544	57.1	R	T	4.19026	Rv0678	0.36	0.0205936
Rv0176	35554	Rv0176: 322 aa - PROBABLE CONSERVED MCE ASSOCIATED TRANSMEMBRANE PROTEIN	YIQSTVR	7	433.74	865.47	2	27		865.47	433.739	865.464	15.1	R	A	7.39077	Rv0679c	0.67	0.0383269
Rv0177	20208	Rv0177: 184 aa - PROBABLE CONSERVED MCE ASSOCIATED PROTEIN	ISGVEPTTGTVLDAGVQR	18	900.48	1798.94	2	82		1798.94	900.481	1798.95	67.3	R	W	4.39916	Rv0680c	0.29	0.0165893
Rv0177	20208	Rv0177: 184 aa - PROBABLE CONSERVED MCE ASSOCIATED PROTEIN	VLSHATGDFAK	11	573.3	1144.59	2	75		1144.59	573.3	1144.59	67.1	R	Q	4.28992	Rv0682	0.17	0.00972473
Rv0180c	47563	Rv0180c: 453 aa - PROBABLE CONSERVED TRANSMEMBRANE PROTEIN	AGTLAASIAGQTLTR	15	715.9	1429.79	2	67		1429.79	715.901	1429.79	66.8	R	A	2.41568	Rv0683	0.72	0.0411871
Rv0180c	47563	Rv0180c: 453 aa - PROBABLE CONSERVED TRANSMEMBRANE PROTEIN	DFGASAVTPTR	11	561.28	1120.55	2	59		1120.55	561.28	1120.55	42.1	R	T	4.0655	Rv0684	0.08	0.00457634
Rv0180c	47563	Rv0180c: 453 aa - PROBABLE CONSERVED TRANSMEMBRANE PROTEIN	FAEQVNISR	9	532.28	1062.55	2	75		1062.55	532.281	1062.55	49.6	R	F	3.14716	Rv0685	3.08	0.176189
Rv0180c	47563	Rv0180c: 453 aa - PROBABLE CONSERVED TRANSMEMBRANE PROTEIN	IPGAVEMAIAVEHQAQYQAR	20	728.04	2181.1	3	89		2181.1	728.041	2181.1	79.8	R	Q	0.0648832	Rv0686	0.78	0.0446194
Rv0180c	47563	Rv0180c: 453 aa - PROBABLE CONSERVED TRANSMEMBRANE PROTEIN	IPGAVEMAIAVEHQAQYQAR	20	733.37	2197.1	3	46	1Met(ox)	2197.09	733.371	2197.09	45.7	R	Q	0.0989576	Rv0688	0.17	0.00972473
Rv0180c	47563	Rv0180c: 453 aa - PROBABLE CONSERVED TRANSMEMBRANE PROTEIN	LLDTAAVYGSALIPPTFSSQLR	22	1160.63	2319.25	2	67		2319.25	1160.63	2319.25	65.5	R	D	0.140853	Rv0694	0.08	0.00457634
Rv0180c	47563	Rv0180c: 453 aa - PROBABLE CONSERVED TRANSMEMBRANE PROTEIN	LLDTAAVYGSALIPPTFSSQLR	22	774.09	2319.25	3	25		2319.25	774.091	2319.25	17.5	R	D	0.0615239	Rv0700	1.15	0.065785
Rv0180c	47563	Rv0180c: 453 aa - PROBABLE CONSERVED TRANSMEMBRANE PROTEIN	SQAQPRPAAPNPK	13	702.37	1402.73	2	49	1n-ac	1402.73	702.371	1402.73	35.2	M	R	2.44327	Rv0702	0.1	0.00572043
Rv0183	30357	Rv0183: 279 aa - POSSIBLE LYSOPHOSPHOLIPASE	ALLQVGETMPR	11	607.83	1213.65	2	74		1213.65	607.83	1213.65	54.1	R	R	3.32448	Rv0703	0.58	0.0331785
Rv0183	30357	Rv0183: 279 aa - POSSIBLE LYSOPHOSPHOLIPASE	ALLQVGETMPR	11	615.83	1229.64	2	66	1Met(ox)	1229.64	615.831	1229.65	52.6	R	R	5.34646	Rv0705	1.03	0.0589204
Rv0183	30357	Rv0183: 279 aa - POSSIBLE LYSOPHOSPHOLIPASE	ALLQVGETMPR	11	405.56	1213.65	3	35		1213.65	405.561	1213.66	23.7	R	R	9.65835	Rv0706	0.2	0.0114409
Rv0183	30357	Rv0183: 279 aa - POSSIBLE LYSOPHOSPHOLIPASE	DISEYTADFDTLVGIATR	18	993.99	1985.96	2	95		1985.96	993.992	1985.97	92.9	R	E	4.32767	Rv0707	0.15	0.00858065
Rv0183	30357	Rv0183: 279 aa - POSSIBLE LYSOPHOSPHOLIPASE	DISEYTADFDTLVGIATR	18	662.99	1985.96	3	52		1985.96	662.991	1985.95	46	R	E	4.70799	Rv0709	0.26	0.0148731
Rv0183	30357	Rv0183: 279 aa - POSSIBLE LYSOPHOSPHOLIPASE	LGAAGLVTYALDHR	14	728.9	1455.78	2	82		1455.78	728.9	1455.79	76.5	R	G	4.18528	Rv0710	0.41	0.0234538
Rv0183	30357	Rv0183: 279 aa - POSSIBLE LYSOPHOSPHOLIPASE	LGAAGLVTYALDHR	14	486.27	1455.78	3	81		1455.78	486.27	1455.79	78.5	R	G	6.20818	Rv0711	0.1	0.00572043
Rv0183	30357	Rv0183: 279 aa - POSSIBLE LYSOPHOSPHOLIPASE	LIPIEGSR	8	442.76	883.51	2	49		883.51	442.761	883.507	26.6	R	R	3.79239	Rv0712	0.55	0.0314624
Rv0183	30357	Rv0183: 279 aa - POSSIBLE LYSOPHOSPHOLIPASE	LLGVVVPGLPVQELDFTAISR	21	1112.14	2222.26	2	102		2222.27	1112.14	2222.27	91	K	D	1.54536	Rv0716	0.82	0.0469075
Rv0183	30357	Rv0183: 279 aa - POSSIBLE LYSOPHOSPHOLIPASE	LLGVVVPGLPVQELDFTAISR	21	741.76	2222.27	3	76		2222.27	741.761	2222.26	64.9	K	D	4.19907	Rv0718	2.41	0.137862
Rv0183	30357	Rv0183: 279 aa - POSSIBLE LYSOPHOSPHOLIPASE	LVECVGSADVQLK	13	709.37	1416.73	2	64		1416.73	709.37	1416.73	59	R	E	3.50323	Rv0719	0.62	0.0354667
Rv0183	30357	Rv0183: 279 aa - POSSIBLE LYSOPHOSPHOLIPASE	NFAGIGDVR	9	474.75	947.48	2	69		947.48	474.751	947.487	45	R	I	6.94117	Rv0720	0.19	0.0108688
Rv0183	30357	Rv0183: 279 aa - POSSIBLE LYSOPHOSPHOLIPASE	NQVLDDVVAWLTER	14	553.29	1656.85	3	39		1656.85	553.29	1656.85	29.4	R	L	0.45507	Rv0721	0.11	0.00629247
Rv0186	73703	BglS: 692 aa - PROBABLE BETA-GLUCOSIDASE BGLS (GENTIOBIASE) (CELLOBIASE) (BETA-D-GLUCOSIDE GLUCOHYD	GLLPLAPESAGR	12	590.84	1179.66	2	23		1179.66	590.84	1179.67	22.9	R	I	4.46402	Rv0722	0.23	0.013157
Rv0186	73703	BglS: 692 aa - PROBABLE BETA-GLUCOSIDASE BGLS (GENTIOBIASE) (CELLOBIASE) (BETA-D-GLUCOSIDE GLUCOHYD	IPQGVPMCAGYVPGIPR	17	906.47	1810.92	2	69		1810.92	906.471	1810.93	69.3	R	L	3.80784	Rv0723	0.41	0.0234538
Rv0186	73703	BglS: 692 aa - PROBABLE BETA-GLUCOSIDASE BGLS (GENTIOBIASE) (CELLOBIASE) (BETA-D-GLUCOSIDE GLUCOHYD	IPQGVPMCAGYVPGIPR	17	914.47	1826.93	2	23	1Met(ox)	1826.92	914.471	1826.93	20.1	R	L	3.78357	Rv0724	0.21	0.0120129
Rv0186	73703	BglS: 692 aa - PROBABLE BETA-GLUCOSIDASE BGLS (GENTIOBIASE) (CELLOBIASE) (BETA-D-GLUCOSIDE GLUCOHYD	LPITFPVDLGQTPR	14	777.44	1552.86	2	75		1552.86	777.441	1552.87	64.9	R	S	4.2685	Rv0727c	0.36	0.0205936
Rv0186	73703	BglS: 692 aa - PROBABLE BETA-GLUCOSIDASE BGLS (GENTIOBIASE) (CELLOBIASE) (BETA-D-GLUCOSIDE GLUCOHYD	NLYLLPSSPLSELR	14	801.45	1600.88	2	50		1600.88	801.451	1600.89	40	R	K	4.17154	Rv0730	1.25	0.0715054
Rv0186	73703	BglS: 692 aa - PROBABLE BETA-GLUCOSIDASE BGLS (GENTIOBIASE) (CELLOBIASE) (BETA-D-GLUCOSIDE GLUCOHYD	NLYLLPSSPLSELRK	15	865.5	1728.98	2	56		1728.98	865.501	1728.99	54.5	R	R	3.93921	Rv0731c	0.93	0.0532
Rv0186	73703	BglS: 692 aa - PROBABLE BETA-GLUCOSIDASE BGLS (GENTIOBIASE) (CELLOBIASE) (BETA-D-GLUCOSIDE GLUCOHYD	QGIVLLQNR	9	512.3	1022.59	2	34	1pyro	1022.59	512.3	1022.58	18.1	R	G	5.38678	Rv0732	0.62	0.0354667
Rv0187	23122	Rv0187: 220 aa - PROBABLE O-METHYLTRANSFERASE	VVTLEYQPK	9	538.8	1075.59	2	45		1075.59	538.801	1075.59	32.2	R	H	3.1838	Rv0733	1.34	0.0766538
Rv0189c	59770	IlvD: 575 aa - PROBABLE DIHYDROXY-ACID DEHYDRATASE ILVD (DAD)	LDGSVLLAGCDK	12	624.32	1246.62	2	72		1246.62	624.32	1246.63	66.1	R	S	4.31416	Rv0734	1.96	0.11212
Rv0189c	59770	IlvD: 575 aa - PROBABLE DIHYDROXY-ACID DEHYDRATASE ILVD (DAD)	LDLAAVFLYAGSILPGR	17	592.67	1775	3	87		1775	592.67	1774.99	81.8	R	A	6.97449	Rv0738	0.23	0.013157
Rv0189c	59770	IlvD: 575 aa - PROBABLE DIHYDROXY-ACID DEHYDRATASE ILVD (DAD)	LDLAAVFLYAGSILPGR	17	888.51	1775	2	36		1775	888.511	1775.01	29.4	R	A	4.56344	Rv0744c	0.12	0.00686452
Rv0189c	59770	IlvD: 575 aa - PROBABLE DIHYDROXY-ACID DEHYDRATASE ILVD (DAD)	LVSSAAVGAVCG	12	545.78	1089.55	2	54		1089.55	545.779	1089.54	53.2	K	-	5.42013	Rv0753c	0.29	0.0165893
Rv0189c	59770	IlvD: 575 aa - PROBABLE DIHYDROXY-ACID DEHYDRATASE ILVD (DAD)	QQDFSPPPPR	10	584.79	1167.57	2	59		1167.57	584.79	1167.57	46.3	R	Y	3.22955	Rv0756c	0.78	0.0446194
Rv0189c	59770	IlvD: 575 aa - PROBABLE DIHYDROXY-ACID DEHYDRATASE ILVD (DAD)	QQDFSPPPPR	10	576.28	1150.54	2	26	1pyro	1150.54	576.28	1150.54	25.6	R	Y	4.30431	Rv0757	0.25	0.0143011
Rv0189c	59770	IlvD: 575 aa - PROBABLE DIHYDROXY-ACID DEHYDRATASE ILVD (DAD)	SGQAVVELLR	10	536.31	1070.61	2	42		1070.61	536.31	1070.61	23.9	R	R	3.61585	Rv0760c	0.08	0.00457634
Rv0189c	59770	IlvD: 575 aa - PROBABLE DIHYDROXY-ACID DEHYDRATASE ILVD (DAD)	SGQAVVELLRR	11	614.36	1226.71	2	38		1226.71	614.36	1226.71	26.2	R	G	3.02392	Rv0761c	5.19	0.29689
Rv0189c	59770	IlvD: 575 aa - PROBABLE DIHYDROXY-ACID DEHYDRATASE ILVD (DAD)	SLPGMLMAAAR	11	575.29	1148.57	2	44	2Met(ox)	1148.57	575.29	1148.56	28.9	K	L	4.42587	Rv0769	0.31	0.0177333
Rv0189c	59770	IlvD: 575 aa - PROBABLE DIHYDROXY-ACID DEHYDRATASE ILVD (DAD)	SLPGMLMAAAR	11	567.29	1132.56	2	38	1Met(ox)	1132.57	567.29	1132.56	10.1	K	L	4.84915	Rv0771	0.23	0.013157
Rv0189c	59770	IlvD: 575 aa - PROBABLE DIHYDROXY-ACID DEHYDRATASE ILVD (DAD)	TAGFDSDVFEGTAR	14	736.84	1471.66	2	36		1471.66	736.841	1471.67	36.1	K	V	4.44687	Rv0772	0.07	0.0040043
Rv0189c	59770	IlvD: 575 aa - PROBABLE DIHYDROXY-ACID DEHYDRATASE ILVD (DAD)	VLDVLADPAEFASR	14	751.9	1501.78	2	85		1501.78	751.901	1501.79	77.2	R	Q	4.54936	Rv0773c	0.15	0.00858065
Rv0189c	59770	IlvD: 575 aa - PROBABLE DIHYDROXY-ACID DEHYDRATASE ILVD (DAD)	YTTGVLSK	8	434.74	867.47	2	31		867.47	434.74	867.466	25.2	R	Y	4.70517	Rv0785	0.09	0.00514839
Rv0190	10472	Rv0190: 96 aa - CONSERVED HYPOTHETICAL PROTEIN	AVAEGGPGADGK	12	514.75	1027.49	2	86		1027.49	514.749	1027.48	85.6	R	L	5.77926	Rv0786c	1.37	0.0783699
Rv0190	10472	Rv0190: 96 aa - CONSERVED HYPOTHETICAL PROTEIN	MIEEDKYCIDVLTQISAVTSALR	23	891.11	2670.32	3	29	1Met(ox)	2670.32	891.111	2670.31	29.2	R	S	3.08262	Rv0788	0.14	0.0080086
Rv0190	10472	Rv0190: 96 aa - CONSERVED HYPOTHETICAL PROTEIN	TAAHGYTQQK	10	573.78	1145.54	2	46	1n-ac	1145.55	573.78	1145.55	44.6	M	D	4.28182	Rv0791c	0.09	0.00514839
Rv0201c	18473	Rv0201c: 167 aa - CONSERVED HYPOTHETICAL PROTEIN	VEFWPTVAIR	10	609.34	1216.66	2	55		1216.66	609.34	1216.67	41.4	R	S	4.50205	Rv0794c	0.48	0.0274581
Rv0205	38014	Rv0205: 367 aa - PROBABLE CONSERVED TRANSMEMBRANE PROTEIN	AGYASLIGYAR	11	571.3	1140.59	2	40		1140.59	571.3	1140.58	23.6	R	A	4.48052	Rv0798c	4.78	0.273437
Rv0206c	101037	MmpL3: 944 aa - POSSIBLE CONSERVED TRANSMEMBRANE TRANSPORT PROTEIN MMPL3	AIAPDLQR	8	442.25	882.49	2	45		882.49	442.249	882.483	26.3	K	L	8.01686	Rv0799c	0.21	0.0120129
Rv0206c	101037	MmpL3: 944 aa - POSSIBLE CONSERVED TRANSMEMBRANE TRANSPORT PROTEIN MMPL3	GGGALSAQDLLR	12	579.32	1156.62	2	31		1156.62	579.32	1156.62	16.4	R	R	4.23452	Rv0800	0.08	0.00457634
Rv0206c	101037	MmpL3: 944 aa - POSSIBLE CONSERVED TRANSMEMBRANE TRANSPORT PROTEIN MMPL3	HVDALGVR	8	433.75	865.48	2	57		865.48	433.749	865.483	50.2	K	T	3.84209	Rv0801	0.87	0.0497678
Rv0206c	101037	MmpL3: 944 aa - POSSIBLE CONSERVED TRANSMEMBRANE TRANSPORT PROTEIN MMPL3	IGLGEIHLPDER	12	450.25	1347.72	3	32		1347.71	450.25	1347.73	25.7	R	K	14.0429	Rv0803	0.1	0.00572043
Rv0206c	101037	MmpL3: 944 aa - POSSIBLE CONSERVED TRANSMEMBRANE TRANSPORT PROTEIN MMPL3	ISAAYLNWLADR	12	696.87	1391.72	2	89		1391.72	696.868	1391.72	70.8	K	L	1.32455	Rv0807	0.23	0.013157
Rv0206c	101037	MmpL3: 944 aa - POSSIBLE CONSERVED TRANSMEMBRANE TRANSPORT PROTEIN MMPL3	LAGLQPVAEALTGTIATDQR	20	1013.05	2024.09	2	96		2024.09	1013.05	2024.09	94.6	K	R	1.42459	Rv0811c	0.17	0.00972473
Rv0206c	101037	MmpL3: 944 aa - POSSIBLE CONSERVED TRANSMEMBRANE TRANSPORT PROTEIN MMPL3	LAGLQPVAEALTGTIATDQR	20	675.7	2024.09	3	28		2024.09	675.7	2024.08	25.5	K	R	5.37972	Rv0812	0.2	0.0114409
Rv0206c	101037	MmpL3: 944 aa - POSSIBLE CONSERVED TRANSMEMBRANE TRANSPORT PROTEIN MMPL3	LSLGGISEK	9	452.26	902.51	2	45		902.51	452.26	902.506	17.8	K	Y	4.48227	Rv0813c	0.72	0.0411871
Rv0206c	101037	MmpL3: 944 aa - POSSIBLE CONSERVED TRANSMEMBRANE TRANSPORT PROTEIN MMPL3	MFLVPSVMK	9	526.29	1050.56	2	32		1050.56	526.289	1050.56	31.6	R	L	4.11745	Rv0814c	0.93	0.0532
Rv0206c	101037	MmpL3: 944 aa - POSSIBLE CONSERVED TRANSMEMBRANE TRANSPORT PROTEIN MMPL3	MFLVPSVMK	9	534.28	1066.56	2	28	1Met(ox)	1066.56	534.28	1066.54	27.7	R	L	14.5582	Rv0815c	0.1	0.00572043
Rv0206c	101037	MmpL3: 944 aa - POSSIBLE CONSERVED TRANSMEMBRANE TRANSPORT PROTEIN MMPL3	QAQEEFDKLFPGYR	14	855.91	1709.8	2	59	1pyro	1709.8	855.911	1709.81	58.2	R	T	4.76333	Rv0817c	0.12	0.00686452
Rv0206c	101037	MmpL3: 944 aa - POSSIBLE CONSERVED TRANSMEMBRANE TRANSPORT PROTEIN MMPL3	SGHIVAIFQAPAGK	14	698.39	1394.77	2	93		1394.77	698.391	1394.77	92.9	R	T	2.53474	Rv0821c	0.14	0.0080086
Rv0206c	101037	MmpL3: 944 aa - POSSIBLE CONSERVED TRANSMEMBRANE TRANSPORT PROTEIN MMPL3	TVDDPAWSK	9	509.75	1017.48	2	42		1017.48	509.75	1017.48	41.9	K	K	4.44409	Rv0827c	0.21	0.0120129
Rv0206c	101037	MmpL3: 944 aa - POSSIBLE CONSERVED TRANSMEMBRANE TRANSPORT PROTEIN MMPL3	TVDDPAWSKK	10	573.79	1145.57	2	25		1145.57	573.79	1145.57	11.1	K	V	3.31147	Rv0830	0.06	0.00343226
Rv0206c	101037	MmpL3: 944 aa - POSSIBLE CONSERVED TRANSMEMBRANE TRANSPORT PROTEIN MMPL3	VLQNGLINPADASK	14	720.4	1438.78	2	79		1438.78	720.401	1438.79	77.4	R	K	4.92034	Rv0831c	0.65	0.0371828
Rv0206c	101037	MmpL3: 944 aa - POSSIBLE CONSERVED TRANSMEMBRANE TRANSPORT PROTEIN MMPL3	VPFLANWK	8	487.78	973.54	2	27		973.54	487.779	973.544	19.6	R	I	4.04916	Rv0838	0.14	0.0080086
Rv0206c	101037	MmpL3: 944 aa - POSSIBLE CONSERVED TRANSMEMBRANE TRANSPORT PROTEIN MMPL3	VVDELNR	7	422.73	843.45	2	33		843.44	422.73	843.446	23.5	K	F	6.58462	Rv0844c	0.23	0.013157
Rv0211	67723	PckA: 606 aa - PROBABLE IRON-REGULATED PHOSPHOENOLPYRUVATE CARBOXYKINASE [GTP] PCKA (PHOSPHOENOLPYR	LYAVNPEFGFFGVAPGTNWK	20	1107.56	2213.1	2	84		2213.09	1107.56	2213.11	82.4	R	S	9.49668	Rv0846c	2.01	0.114981
Rv0211	67723	PckA: 606 aa - PROBABLE IRON-REGULATED PHOSPHOENOLPYRUVATE CARBOXYKINASE [GTP] PCKA (PHOSPHOENOLPYR	MGDDGFFVK	9	508.23	1014.45	2	42		1014.45	508.231	1014.45	41.5	K	A	3.37518	Rv0853c	0.75	0.0429032
Rv0211	67723	PckA: 606 aa - PROBABLE IRON-REGULATED PHOSPHOENOLPYRUVATE CARBOXYKINASE [GTP] PCKA (PHOSPHOENOLPYR	TNLAMLQPTIPGWR	14	799.43	1596.84	2	43		1596.84	799.431	1596.85	39.9	K	A	4.69653	Rv0854	2.16	0.123561
Rv0211	67723	PckA: 606 aa - PROBABLE IRON-REGULATED PHOSPHOENOLPYRUVATE CARBOXYKINASE [GTP] PCKA (PHOSPHOENOLPYR	TTVPLVTEAR	10	543.81	1085.61	2	27		1085.61	543.81	1085.61	19.3	K	D	3.55158	Rv0858c	1.24	0.0709333
Rv0211	67723	PckA: 606 aa - PROBABLE IRON-REGULATED PHOSPHOENOLPYRUVATE CARBOXYKINASE [GTP] PCKA (PHOSPHOENOLPYR	VFFVNWFR	8	557.8	1113.58	2	54		1113.58	557.8	1113.58	51	K	R	4.25773	Rv0859	0.09	0.00514839
Rv0216	35962	Rv0216: 337 aa - DOUBLE HOTDOG HYDRATASE	LVLDFYR	7	463.26	924.51	2	42		924.51	463.261	924.507	33.6	R	C	2.9345	Rv0860	0.43	0.0245979
Rv0216	35962	Rv0216: 337 aa - DOUBLE HOTDOG HYDRATASE	LVYGGHTIGLALAQATR	17	870.99	1739.97	2	124		1739.97	870.991	1739.97	122.5	R	L	1.54459	Rv0864	0.15	0.00858065
Rv0216	35962	Rv0216: 337 aa - DOUBLE HOTDOG HYDRATASE	LVYGGHTIGLALAQATR	17	581	1739.97	3	59		1739.97	581	1739.98	35.9	R	L	4.00217	Rv0865	0.33	0.0188774
Rv0216	35962	Rv0216: 337 aa - DOUBLE HOTDOG HYDRATASE	VGGPYFDDLSK	11	599.29	1196.57	2	91		1196.57	599.29	1196.57	89.8	R	G	3.05472	Rv0866	0.26	0.0148731
Rv0218	47503	Rv0218: 443 aa - PROBABLE CONSERVED TRANSMEMBRANE PROTEIN	LAANQIADPDALLALR	16	832.97	1663.93	2	69		1663.93	832.971	1663.93	58.5	K	V	1.2726	Rv0870c	1.51	0.0863785
Rv0221	51911	Rv0221: 469 aa - CONSERVED HYPOTHETICAL PROTEIN	LLGATINDMVLAMSTGALR	19	649.68	1946.03	3	30		1946.03	649.681	1946.02	27	K	T	5.26164	Rv0871	1.28	0.0732215
Rv0221	51911	Rv0221: 469 aa - CONSERVED HYPOTHETICAL PROTEIN	WAAYWPPAGAEALFR	15	853.43	1704.84	2	46		1704.84	853.431	1704.85	29.6	R	W	4.76058	Rv0873	6.97	0.398714
Rv0222	27320	EchA1: 262 aa - PROBABLE ENOYL-CoA HYDRATASE ECHA1 (ENOYL HYDRASE) (UNSATURATED ACYL-CoA HYDRATASE)	EGAIAFAER	9	482.25	962.48	2	26		962.48	482.251	962.487	19.1	K	R	6.83286	Rv0879c	0.15	0.00858065
Rv0222	27320	EchA1: 262 aa - PROBABLE ENOYL-CoA HYDRATASE ECHA1 (ENOYL HYDRASE) (UNSATURATED ACYL-CoA HYDRATASE)	GLVAGGGGLLR	11	485.3	968.58	2	38		968.58	485.301	968.587	23.1	R	L	6.78978	Rv0880	0.54	0.0308903
Rv0226c	59412	Rv0226c: 576 aa - PROBABLE CONSERVED TRANSMEMBRANE PROTEIN	FSWSGSAPVLDPLPR	15	814.92	1627.83	2	76		1627.84	814.921	1627.83	75.5	R	W	7.5705	Rv0884c	5.7	0.326065
Rv0226c	59412	Rv0226c: 576 aa - PROBABLE CONSERVED TRANSMEMBRANE PROTEIN	SYVSANALGLTSAPR	15	753.9	1505.78	2	98		1505.78	753.901	1505.79	89.7	R	A	4.63538	Rv0888	0.65	0.0371828
Rv0226c	59412	Rv0226c: 576 aa - PROBABLE CONSERVED TRANSMEMBRANE PROTEIN	TVAVLPAGTMR	11	566.31	1130.61	2	28	1Met(ox)	1130.61	566.31	1130.6	25.5	R	R	4.56527	Rv0889c	0.07	0.0040043
Rv0226c	59412	Rv0226c: 576 aa - PROBABLE CONSERVED TRANSMEMBRANE PROTEIN	VGGQTSGASSAR	12	539.27	1076.52	2	43		1076.52	539.27	1076.52	37.9	R	L	4.25214	Rv0896	3.08	0.176189
Rv0226c	59412	Rv0226c: 576 aa - PROBABLE CONSERVED TRANSMEMBRANE PROTEIN	VVVDAAPGLGVLR	13	633.38	1264.75	2	76		1264.75	633.38	1264.75	68.1	R	D	3.47571	Rv0897c	0.35	0.0200215
Rv0227c	45557	Rv0227c: 421 aa - PROBABLE CONSERVED MEMBRANE PROTEIN	DSGLLLAIVDTVTLNR	16	850.48	1698.95	2	109		1698.95	850.481	1698.95	108.5	K	K	1.89546	Rv0899	1.34	0.0766538
Rv0227c	45557	Rv0227c: 421 aa - PROBABLE CONSERVED MEMBRANE PROTEIN	DSGLLLAIVDTVTLNR	16	567.32	1698.95	3	87		1698.95	567.32	1698.94	82.1	K	K	7.79162	Rv0901	0.93	0.0532
Rv0227c	45557	Rv0227c: 421 aa - PROBABLE CONSERVED MEMBRANE PROTEIN	DSGLLLAIVDTVTLNRK	17	914.53	1827.04	2	89		1827.05	914.531	1827.05	83.9	K	T	1.03447	Rv0904c	0.14	0.0080086
Rv0227c	45557	Rv0227c: 421 aa - PROBABLE CONSERVED MEMBRANE PROTEIN	DSGLLLAIVDTVTLNRK	17	610.02	1827.05	3	42		1827.05	610.02	1827.04	38.5	K	T	6.64171	Rv0905	0.29	0.0165893
Rv0227c	45557	Rv0227c: 421 aa - PROBABLE CONSERVED MEMBRANE PROTEIN	FTQNVGYTPEGK	12	670.83	1339.64	2	86		1339.64	670.83	1339.65	78.5	R	L	4.34141	Rv0906	2.91	0.166465
Rv0227c	45557	Rv0227c: 421 aa - PROBABLE CONSERVED MEMBRANE PROTEIN	GLNDENPPTAIPLR	14	753.9	1505.78	2	67		1505.78	753.9	1505.79	64.5	R	H	4.20912	Rv0907	0.32	0.0183054
Rv0227c	45557	Rv0227c: 421 aa - PROBABLE CONSERVED MEMBRANE PROTEIN	KTYPYFDPIAQK	12	735.89	1469.76	2	68		1469.76	735.89	1469.77	53.8	K	A	4.19211	Rv0908	0.13	0.00743656
Rv0227c	45557	Rv0227c: 421 aa - PROBABLE CONSERVED MEMBRANE PROTEIN	TFWVDPVSGTIVK	13	724.89	1447.77	2	67		1447.77	724.89	1447.77	66.5	R	E	2.53851	Rv0911	0.23	0.013157
Rv0227c	45557	Rv0227c: 421 aa - PROBABLE CONSERVED MEMBRANE PROTEIN	TFWVDPVSGTIVKETER	17	982.51	1963	2	83		1963.01	982.512	1963.01	74.5	R	A	0.636834	Rv0914c	0.23	0.013157
Rv0227c	45557	Rv0227c: 421 aa - PROBABLE CONSERVED MEMBRANE PROTEIN	TFWVDPVSGTIVKETER	17	655.34	1963	3	37		1963.01	655.34	1963	34.3	R	A	6.08392	Rv0918	0.17	0.00972473
Rv0227c	45557	Rv0227c: 421 aa - PROBABLE CONSERVED MEMBRANE PROTEIN	TYPYFDPIAQK	11	448.23	1341.66	3	50		1341.66	448.229	1341.67	37.4	K	A	3.73464	Rv0925c	1.93	0.110404
Rv0227c	45557	Rv0227c: 421 aa - PROBABLE CONSERVED MEMBRANE PROTEIN	TYPYFDPIAQK	11	671.84	1341.66	2	33		1341.66	671.84	1341.67	20.6	K	A	4.1242	Rv0927c	0.33	0.0188774
Rv0229c	25282	Rv0229c: 226 aa - POSSIBLE CONSERVED MEMBRANE PROTEIN WITH PIN DOMAIN	AVEPLAEAGAVAR	13	627.35	1252.68	2	73		1252.68	627.35	1252.69	50.5	R	T	4.52725	Rv0928	2.79	0.1596
Rv0229c	25282	Rv0229c: 226 aa - POSSIBLE CONSERVED MEMBRANE PROTEIN WITH PIN DOMAIN	NETEWQR	7	481.72	961.42	2	27		961.43	481.719	961.424	17.4	R	L	6.1318	Rv0931c	0.73	0.0417591
Rv0230c	36116	Php: 326 aa - PROBABLE PHOSPHOTRIESTERASE PHP (PARATHION HYDROLASE) (PTE) (ARYLDIALKYLPHOSPHATASE)	AVAQAHKR	8	440.76	879.5	2	58		879.5	440.761	879.507	45.5	R	T	7.5569	Rv0932c	6.74	0.385557
Rv0230c	36116	Php: 326 aa - PROBABLE PHOSPHOTRIESTERASE PHP (PARATHION HYDROLASE) (PTE) (ARYLDIALKYLPHOSPHATASE)	CATDEPGLTPGVER	14	751.35	1500.69	2	58		1500.69	751.351	1500.69	53.2	K	V	1.91431	Rv0933	0.37	0.0211656
Rv0230c	36116	Php: 326 aa - PROBABLE PHOSPHOTRIESTERASE PHP (PARATHION HYDROLASE) (PTE) (ARYLDIALKYLPHOSPHATASE)	DIEHGIADTGIK	12	634.83	1267.64	2	69		1267.64	634.831	1267.65	63.3	R	A	5.4801	Rv0934	67.13	3.84013
Rv0230c	36116	Php: 326 aa - PROBABLE PHOSPHOTRIESTERASE PHP (PARATHION HYDROLASE) (PTE) (ARYLDIALKYLPHOSPHATASE)	FGVDVISPFQDR	12	690.35	1378.69	2	54		1378.69	690.351	1378.69	54.1	R	V	2.43846	Rv0935	0.36	0.0205936
Rv0230c	36116	Php: 326 aa - PROBABLE PHOSPHOTRIESTERASE PHP (PARATHION HYDROLASE) (PTE) (ARYLDIALKYLPHOSPHATASE)	GVDTIVDLTVIGLGR	15	764.44	1526.86	2	44		1526.87	764.44	1526.86	30	R	Y	3.58028	Rv0936	0.7	0.040043
Rv0230c	36116	Php: 326 aa - PROBABLE PHOSPHOTRIESTERASE PHP (PARATHION HYDROLASE) (PTE) (ARYLDIALKYLPHOSPHATASE)	IFAEEGVDLSR	11	618.32	1234.62	2	81		1234.62	618.321	1234.63	72.6	R	V	5.60596	Rv0946c	0.39	0.0223097
Rv0231	63683	FadE4: 568 aa - PROBABLE ACYL-CoA DEHYDROGENASE FADE4	FMPNYLFAPDSTLPVIPR	18	1039.54	2077.07	2	82		2077.07	1039.54	2077.07	77.7	K	R	0.115809	Rv0951	2.05	0.117269
Rv0231	63683	FadE4: 568 aa - PROBABLE ACYL-CoA DEHYDROGENASE FADE4	FMPNYLFAPDSTLPVIPR	18	1047.54	2093.07	2	61	1Met(ox)	2093.07	1047.54	2093.07	58	K	R	0.184312	Rv0952	1.4	0.080086
Rv0231	63683	FadE4: 568 aa - PROBABLE ACYL-CoA DEHYDROGENASE FADE4	FMPNYLFAPDSTLPVIPR	18	698.7	2093.07	3	53	1Met(ox)	2093.07	698.701	2093.08	44.3	K	R	4.63333	Rv0953c	0.33	0.0188774
Rv0231	63683	FadE4: 568 aa - PROBABLE ACYL-CoA DEHYDROGENASE FADE4	GVEKDTFFETVAR	13	749.88	1497.74	2	79		1497.75	749.881	1497.75	78.5	K	E	2.29674	Rv0954	2.16	0.123561
Rv0231	63683	FadE4: 568 aa - PROBABLE ACYL-CoA DEHYDROGENASE FADE4	HLYGTVVTDFSHVR	14	544.28	1629.82	3	86		1629.83	544.28	1629.82	79.7	R	R	8.01494	Rv0960	0.23	0.013157
Rv0231	63683	FadE4: 568 aa - PROBABLE ACYL-CoA DEHYDROGENASE FADE4	IWYSDFLDFVGR	12	759.38	1516.74	2	41		1516.74	759.381	1516.75	36.9	R	E	4.54039	Rv0967	0.26	0.0148731
Rv0231	63683	FadE4: 568 aa - PROBABLE ACYL-CoA DEHYDROGENASE FADE4	LLTDAYVR	8	475.77	949.52	2	51		949.52	475.769	949.524	33.6	R	L	4.0072	Rv0968	34.94	1.99872
Rv0231	63683	FadE4: 568 aa - PROBABLE ACYL-CoA DEHYDROGENASE FADE4	LSGVDEALIDEIFGVLVR	18	973.03	1944.05	2	82		1944.06	973.032	1944.05	75.9	R	D	5.83282	Rv0969	0.04	0.00228817
Rv0231	63683	FadE4: 568 aa - PROBABLE ACYL-CoA DEHYDROGENASE FADE4	LSGVDEALIDEIFGVLVR	18	649.03	1944.06	3	48		1944.06	649.03	1944.07	40.9	R	D	4.32913	Rv0972c	0.18	0.0102968
Rv0231	63683	FadE4: 568 aa - PROBABLE ACYL-CoA DEHYDROGENASE FADE4	NVVNSQNYVANYALR	15	862.94	1723.86	2	130		1723.86	862.941	1723.87	128.7	K	D	4.77103	Rv0979A	0.26	0.0148731
Rv0231	63683	FadE4: 568 aa - PROBABLE ACYL-CoA DEHYDROGENASE FADE4	RLLTDAYVR	9	553.82	1105.62	2	50		1105.62	553.82	1105.63	30.5	R	L	5.57616	Rv0979ArpmF:174bp(57aa)	0.33	0.0188774
Rv0231	63683	FadE4: 568 aa - PROBABLE ACYL-CoA DEHYDROGENASE FADE4	SATTAEQAR	9	467.73	933.45	2	48		933.45	467.729	933.444	34	R	F	6.73508	Rv0983	0.69	0.039471
Rv0231	63683	FadE4: 568 aa - PROBABLE ACYL-CoA DEHYDROGENASE FADE4	SGEIMAATVDFFESR	15	830.39	1658.76	2	85		1658.76	830.391	1658.77	85.2	R	G	4.54964	Rv0984	1.15	0.065785
Rv0231	63683	FadE4: 568 aa - PROBABLE ACYL-CoA DEHYDROGENASE FADE4	SGEIMAATVDFFESR	15	553.93	1658.76	3	48		1658.76	553.93	1658.77	46.5	R	G	5.57525	Rv0985c	1.85	0.105828
Rv0231	63683	FadE4: 568 aa - PROBABLE ACYL-CoA DEHYDROGENASE FADE4	VITALWDVIAAK	12	650.39	1298.76	2	88		1298.76	650.39	1298.77	77.8	R	G	4.09847	Rv0988	0.09	0.00514839
Rv0231	63683	FadE4: 568 aa - PROBABLE ACYL-CoA DEHYDROGENASE FADE4	YLLYSPLTK	9	549.32	1096.62	2	41		1096.62	549.319	1096.62	28.8	R	A	3.69546	Rv0991c	0.26	0.0148731
Rv0231	63683	FadE4: 568 aa - PROBABLE ACYL-CoA DEHYDROGENASE FADE4	YLLYSPLTK	9	1097.62	1096.62	1	30		1096.62	1097.62	1096.62	28.1	R	A	4.51796	Rv0999	0.29	0.0165893
Rv0231	63683	FadE4: 568 aa - PROBABLE ACYL-CoA DEHYDROGENASE FADE4	YYIGNANVAR	10	570.79	1139.57	2	69		1139.57	570.79	1139.56	62.4	K	M	4.498	Rv1001	0.27	0.0154452
Rv0233	35862	NrdB: 314 aa - PROBABLE RIBONUCLEOSIDE-DIPHOSPHATE REDUCTASE (BETA CHAIN) NRDB (RIBONUCLEOTIDE REDU	SGSLAAGGLNWASLPLK	17	821.45	1640.89	2	69		1640.89	821.451	1640.89	65.7	R	L	2.08988	Rv1002c	0.17	0.00972473
Rv0234c	54665	GabD1: 511 aa - PROBABLE SUCCINATE-SEMIALDEHYDE DEHYDROGENASE [NADP+] DEPENDENT (SSDH) GABD1	AANIDEAVEIANATTFGLGSNAWTR	25	864.76	2591.26	3	53		2591.26	864.761	2591.26	51.2	R	D	0.564281	Rv1004c	0.58	0.0331785
Rv0234c	54665	GabD1: 511 aa - PROBABLE SUCCINATE-SEMIALDEHYDE DEHYDROGENASE [NADP+] DEPENDENT (SSDH) GABD1	DMALYTEEVFGPVASVFR	18	1016	2029.98	2	57		2029.98	1016	2029.99	56.1	K	A	4.46563	Rv1006	1.28	0.0732215
Rv0234c	54665	GabD1: 511 aa - PROBABLE SUCCINATE-SEMIALDEHYDE DEHYDROGENASE [NADP+] DEPENDENT (SSDH) GABD1	DMALYTEEVFGPVASVFR	18	677.67	2029.98	3	48		2029.98	677.67	2029.99	47.1	K	A	4.13092	Rv1007c	0.06	0.00343226
Rv0234c	54665	GabD1: 511 aa - PROBABLE SUCCINATE-SEMIALDEHYDE DEHYDROGENASE [NADP+] DEPENDENT (SSDH) GABD1	ELSAHGIR	8	441.74	881.47	2	56		881.47	441.739	881.464	36.2	R	E	7.19318	Rv1008	0.2	0.0114409
Rv0234c	54665	GabD1: 511 aa - PROBABLE SUCCINATE-SEMIALDEHYDE DEHYDROGENASE [NADP+] DEPENDENT (SSDH) GABD1	FAAPALMAGNVGLLK	15	736.92	1471.82	2	111		1471.82	736.92	1471.83	103.8	R	H	4.1931	Rv1015c	0.52	0.0297462
Rv0234c	54665	GabD1: 511 aa - PROBABLE SUCCINATE-SEMIALDEHYDE DEHYDROGENASE [NADP+] DEPENDENT (SSDH) GABD1	FAAPALMAGNVGLLK	15	744.92	1487.82	2	92	1Met(ox)	1487.82	744.921	1487.83	84.5	R	H	4.45982	Rv1016c	2.41	0.137862
Rv0234c	54665	GabD1: 511 aa - PROBABLE SUCCINATE-SEMIALDEHYDE DEHYDROGENASE [NADP+] DEPENDENT (SSDH) GABD1	FAAPALMAGNVGLLK	15	491.61	1471.82	3	47		1471.82	491.61	1471.81	41.7	R	H	7.43682	Rv1017c	2.03	0.116125
Rv0234c	54665	GabD1: 511 aa - PROBABLE SUCCINATE-SEMIALDEHYDE DEHYDROGENASE [NADP+] DEPENDENT (SSDH) GABD1	FAAPALMAGNVGLLK	15	496.95	1487.82	3	23	1Met(ox)	1487.82	496.949	1487.83	22.4	R	H	4.21335	Rv1018c	0.08	0.00457634
Rv0234c	54665	GabD1: 511 aa - PROBABLE SUCCINATE-SEMIALDEHYDE DEHYDROGENASE [NADP+] DEPENDENT (SSDH) GABD1	HASNVPQCALYLADVIAR	18	666.68	1997.01	3	62		1997.02	666.68	1997.02	48.9	K	G	0.668346	Rv1019	0.17	0.00972473
Rv0234c	54665	GabD1: 511 aa - PROBABLE SUCCINATE-SEMIALDEHYDE DEHYDROGENASE [NADP+] DEPENDENT (SSDH) GABD1	PGWFYPPTVITDISK	15	860.95	1719.88	2	50		1719.89	860.951	1719.89	49	R	D	1.51881	Rv1022	0.26	0.0148731
Rv0234c	54665	GabD1: 511 aa - PROBABLE SUCCINATE-SEMIALDEHYDE DEHYDROGENASE [NADP+] DEPENDENT (SSDH) GABD1	QVEDAAAAGAVIR	13	635.84	1269.67	2	82		1269.67	635.84	1269.67	71.8	K	C	3.55481	Rv1023	1.15	0.065785
Rv0234c	54665	GabD1: 511 aa - PROBABLE SUCCINATE-SEMIALDEHYDE DEHYDROGENASE [NADP+] DEPENDENT (SSDH) GABD1	TFTAATDDEVDAAIAR	16	833.9	1665.78	2	74		1665.78	833.901	1665.79	65	K	A	4.5205	Rv1024	0.54	0.0308903
Rv0234c	54665	GabD1: 511 aa - PROBABLE SUCCINATE-SEMIALDEHYDE DEHYDROGENASE [NADP+] DEPENDENT (SSDH) GABD1	WANATADLLEAEADQAAAMMTLEMGK	26	1376.64	2751.26	2	100		2751.26	1376.64	2751.27	99.8	R	T	4.52338	Rv1025	0.36	0.0205936
Rv0234c	54665	GabD1: 511 aa - PROBABLE SUCCINATE-SEMIALDEHYDE DEHYDROGENASE [NADP+] DEPENDENT (SSDH) GABD1	WANATADLLEAEADQAAAMMTLEMGK	26	918.09	2751.26	3	64		2751.26	918.091	2751.25	64	R	T	2.93602	Rv1030	0.09	0.00514839
Rv0234c	54665	GabD1: 511 aa - PROBABLE SUCCINATE-SEMIALDEHYDE DEHYDROGENASE [NADP+] DEPENDENT (SSDH) GABD1	YYAENAEALLADEPADAAK	19	1012.98	2023.94	2	121		2023.94	1012.98	2023.95	121	R	V	4.46491	Rv1031	0.17	0.00972473
Rv0235c	55087	Rv0235c: 482 aa - PROBABLE CONSERVED TRANSMEMBRANE PROTEIN	MGWFSAPEYWLGR	13	808.37	1614.73	2	47	1Met(ox)	1614.73	808.371	1614.73	47.1	-	L	1.48529	Rv1056	1.08	0.0617807
Rv0237	39666	LpqI: 388 aa - PROBABLE CONSERVED LIPOPROTEIN LPQI	AGELPMSAVDR	11	573.28	1144.56	2	64		1144.55	573.28	1144.54	47.5	R	S	4.44762	Rv1059	0.44	0.0251699
Rv0237	39666	LpqI: 388 aa - PROBABLE CONSERVED LIPOPROTEIN LPQI	AGELPMSAVDR	11	581.28	1160.55	2	60	1Met(ox)	1160.55	581.28	1160.54	43.5	R	S	4.61403	Rv1060	1.28	0.0732215
Rv0237	39666	LpqI: 388 aa - PROBABLE CONSERVED LIPOPROTEIN LPQI	DAGVLPVLK	9	456.28	910.55	2	36		910.55	456.279	910.544	31	R	H	6.88268	Rv1061	0.52	0.0297462
Rv0237	39666	LpqI: 388 aa - PROBABLE CONSERVED LIPOPROTEIN LPQI	DKLAQLLVVGVR	12	655.91	1309.81	2	80		1309.81	655.91	1309.81	78.5	R	D	3.52947	Rv1069c	0.34	0.0194495
Rv0237	39666	LpqI: 388 aa - PROBABLE CONSERVED LIPOPROTEIN LPQI	DKLAQLLVVGVR	12	437.61	1309.81	3	46		1309.81	437.609	1309.8	40.4	R	D	3.92851	Rv1070c	0.73	0.0417591
Rv0237	39666	LpqI: 388 aa - PROBABLE CONSERVED LIPOPROTEIN LPQI	EVPAVLDRLEQALR	14	795.95	1589.89	2	60	1pyro	1589.89	795.951	1589.89	48	K	A	1.89087	Rv1071c	0.29	0.0165893
Rv0237	39666	LpqI: 388 aa - PROBABLE CONSERVED LIPOPROTEIN LPQI	FGVSEAVLR	9	489.27	976.54	2	74		976.53	489.269	976.524	52.4	R	T	6.40751	Rv1072	0.17	0.00972473
Rv0237	39666	LpqI: 388 aa - PROBABLE CONSERVED LIPOPROTEIN LPQI	SCAEPAGIPALLSPR	15	769.9	1537.79	2	124		1537.79	769.901	1537.79	122.3	R	D	2.2793	Rv1074c	0.16	0.00915269
Rv0237	39666	LpqI: 388 aa - PROBABLE CONSERVED LIPOPROTEIN LPQI	SFGSDPATVTAYAGAYAQGLR	21	1052.01	2102.01	2	118		2102.01	1052.01	2102.01	117.6	R	D	0.283482	Rv1077	0.81	0.0463355
Rv0237	39666	LpqI: 388 aa - PROBABLE CONSERVED LIPOPROTEIN LPQI	SFGSDPATVTAYAGAYAQGLR	21	701.68	2102.01	3	71		2102.01	701.68	2102.02	71.3	R	D	4.15738	Rv1078	99	5.66323
Rv0237	39666	LpqI: 388 aa - PROBABLE CONSERVED LIPOPROTEIN LPQI	SLIGGTGPSAR	11	508.28	1014.54	2	44		1014.55	508.281	1014.55	18.7	R	E	3.07977	Rv1079	1.78	0.101824
Rv0237	39666	LpqI: 388 aa - PROBABLE CONSERVED LIPOPROTEIN LPQI	TLQAGADIALWVTTK	15	794.44	1586.86	2	93		1586.87	794.441	1586.87	91.8	R	E	1.90342	Rv1080c	1.03	0.0589204
Rv0238	22539	Rv0238: 204 aa - POSSIBLE TRANSCRIPTIONAL REGULATORY PROTEIN (PROBABLY TETR-FAMILY)	EQIVQLVAELVR	12	698.91	1395.81	2	54		1395.81	698.911	1395.81	46.3	R	A	2.45534	Rv1093	1.96	0.11212
Rv0238	22539	Rv0238: 204 aa - POSSIBLE TRANSCRIPTIONAL REGULATORY PROTEIN (PROBABLY TETR-FAMILY)	GAPVDRLETGH	11	576.29	1150.57	2	48		1150.57	576.291	1150.57	41.8	K	-	2.97687	Rv1094	0.47	0.026886
Rv0238	22539	Rv0238: 204 aa - POSSIBLE TRANSCRIPTIONAL REGULATORY PROTEIN (PROBABLY TETR-FAMILY)	SSINFDQSPK	10	561.78	1121.54	2	47		1121.54	561.781	1121.55	34.7	R	D	5.8626	Rv1096	0.12	0.00686452
Rv0241c	30144	Rv0241c: 280 aa - DOUBLE HOTDOG HYDRATASE	AAAGALPVVPR	11	511.31	1020.61	2	55		1020.61	511.311	1020.61	37.5	R	T	3.08863	Rv1097c	0.78	0.0446194
Rv0241c	30144	Rv0241c: 280 aa - DOUBLE HOTDOG HYDRATASE	LPPPAAVLR	9	467.3	932.58	2	32		932.58	467.299	932.584	31.9	K	I	4.18198	Rv1098c	1.07	0.0612086
Rv0242c	46884	FabG4: 454 aa - PROBABLE 3-OXOACYL-[ACYL-CARRIER PROTEIN] REDUCTASE FABG4 (3-KETOACYL-ACYL CARRIER	ADILVNNAGITR	12	628.85	1255.69	2	60		1255.69	628.85	1255.69	54.3	K	D	3.60896	Rv1099c	1.09	0.0623527
Rv0242c	46884	FabG4: 454 aa - PROBABLE 3-OXOACYL-[ACYL-CARRIER PROTEIN] REDUCTASE FABG4 (3-KETOACYL-ACYL CARRIER	AGEPPLTGSLLIGGAGR	17	783.44	1564.86	2	121		1564.86	783.441	1564.87	114.1	R	V	4.39398	Rv1100	1.58	0.0903828
Rv0242c	46884	FabG4: 454 aa - PROBABLE 3-OXOACYL-[ACYL-CARRIER PROTEIN] REDUCTASE FABG4 (3-KETOACYL-ACYL CARRIER	AGMIGITQALAPGLAAK	17	791.95	1581.89	2	113		1581.89	791.951	1581.89	104.1	K	G	1.92423	Rv1101c	0.9	0.0514839
Rv0242c	46884	FabG4: 454 aa - PROBABLE 3-OXOACYL-[ACYL-CARRIER PROTEIN] REDUCTASE FABG4 (3-KETOACYL-ACYL CARRIER	AGMIGITQALAPGLAAK	17	799.95	1597.88	2	104	1Met(ox)	1597.89	799.951	1597.89	93.4	K	G	1.85783	Rv1106c	0.29	0.0165893
Rv0242c	46884	FabG4: 454 aa - PROBABLE 3-OXOACYL-[ACYL-CARRIER PROTEIN] REDUCTASE FABG4 (3-KETOACYL-ACYL CARRIER	AGMIGITQALAPGLAAK	17	533.64	1597.89	3	38	1Met(ox)	1597.89	533.639	1597.9	30.3	K	G	3.92205	Rv1109c	1.64	0.0938151
Rv0242c	46884	FabG4: 454 aa - PROBABLE 3-OXOACYL-[ACYL-CARRIER PROTEIN] REDUCTASE FABG4 (3-KETOACYL-ACYL CARRIER	GATTALVYLSPDAK	14	703.88	1405.74	2	38		1405.75	703.88	1405.75	29.7	R	P	2.60198	Rv1110	0.41	0.0234538
Rv0242c	46884	FabG4: 454 aa - PROBABLE 3-OXOACYL-[ACYL-CARRIER PROTEIN] REDUCTASE FABG4 (3-KETOACYL-ACYL CARRIER	GATTALVYLSPDAKPAATGLESTMR	25	841.1	2520.29	3	53		2520.29	841.101	2520.28	50.5	R	F	3.52018	Rv1117	0.29	0.0165893
Rv0242c	46884	FabG4: 454 aa - PROBABLE 3-OXOACYL-[ACYL-CARRIER PROTEIN] REDUCTASE FABG4 (3-KETOACYL-ACYL CARRIER	GIGATIAEVFAR	12	602.84	1203.66	2	84		1203.66	602.84	1203.66	75.6	R	D	3.92921	Rv1121	0.18	0.0102968
Rv0242c	46884	FabG4: 454 aa - PROBABLE 3-OXOACYL-[ACYL-CARRIER PROTEIN] REDUCTASE FABG4 (3-KETOACYL-ACYL CARRIER	GIGATIAEVFAR	12	402.23	1203.66	3	44		1203.66	402.229	1203.66	32.2	R	D	3.60065	Rv1122	0.64	0.0366108
Rv0242c	46884	FabG4: 454 aa - PROBABLE 3-OXOACYL-[ACYL-CARRIER PROTEIN] REDUCTASE FABG4 (3-KETOACYL-ACYL CARRIER	GITINAVAPGFIETQMTAAIPLATR	25	1278.69	2555.37	2	95		2555.38	1278.69	2555.37	93	K	E	3.3324	Rv1124	0.19	0.0108688
Rv0242c	46884	FabG4: 454 aa - PROBABLE 3-OXOACYL-[ACYL-CARRIER PROTEIN] REDUCTASE FABG4 (3-KETOACYL-ACYL CARRIER	GITINAVAPGFIETQMTAAIPLATR	25	1286.69	2571.37	2	72	1Met(ox)	2571.37	1286.69	2571.37	71.6	K	E	0.607808	Rv1132	0.06	0.00343226
Rv0242c	46884	FabG4: 454 aa - PROBABLE 3-OXOACYL-[ACYL-CARRIER PROTEIN] REDUCTASE FABG4 (3-KETOACYL-ACYL CARRIER	GITINAVAPGFIETQMTAAIPLATR	25	852.8	2555.38	3	46		2555.38	852.801	2555.38	41	K	E	0.0691752	Rv1133c	0.76	0.0434753
Rv0242c	46884	FabG4: 454 aa - PROBABLE 3-OXOACYL-[ACYL-CARRIER PROTEIN] REDUCTASE FABG4 (3-KETOACYL-ACYL CARRIER	GQTNYATTK	9	492.24	982.47	2	62		982.47	492.239	982.464	54.6	R	A	5.96985	Rv1140	0.39	0.0223097
Rv0242c	46884	FabG4: 454 aa - PROBABLE 3-OXOACYL-[ACYL-CARRIER PROTEIN] REDUCTASE FABG4 (3-KETOACYL-ACYL CARRIER	LLANMDDAR	9	517.75	1033.49	2	60	1Met(ox)	1033.49	517.749	1033.48	50.3	K	W	5.44279	Rv1144	0.78	0.0446194
Rv0242c	46884	FabG4: 454 aa - PROBABLE 3-OXOACYL-[ACYL-CARRIER PROTEIN] REDUCTASE FABG4 (3-KETOACYL-ACYL CARRIER	LLANMDDAR	9	509.75	1017.49	2	45		1017.49	509.749	1017.48	38.8	K	W	5.95218	Rv1147	0.41	0.0234538
Rv0242c	46884	FabG4: 454 aa - PROBABLE 3-OXOACYL-[ACYL-CARRIER PROTEIN] REDUCTASE FABG4 (3-KETOACYL-ACYL CARRIER	QLGVPQPETLR	11	619.35	1236.68	2	26		1236.68	619.35	1236.69	24.6	R	R	4.47769	Rv1152	0.85	0.0486237
Rv0242c	46884	FabG4: 454 aa - PROBABLE 3-OXOACYL-[ACYL-CARRIER PROTEIN] REDUCTASE FABG4 (3-KETOACYL-ACYL CARRIER	QLGVPQPETLRR	12	697.4	1392.78	2	25		1392.78	697.401	1392.79	17.8	R	Y	4.64005	Rv1155	0.52	0.0297462
Rv0242c	46884	FabG4: 454 aa - PROBABLE 3-OXOACYL-[ACYL-CARRIER PROTEIN] REDUCTASE FABG4 (3-KETOACYL-ACYL CARRIER	SSDLFSQVVNSGPGSFLAR	19	984.49	1966.97	2	109		1966.97	984.492	1966.97	103.3	R	Q	0.712096	Rv1156	0.17	0.00972473
Rv0242c	46884	FabG4: 454 aa - PROBABLE 3-OXOACYL-[ACYL-CARRIER PROTEIN] REDUCTASE FABG4 (3-KETOACYL-ACYL CARRIER	VAIVTGAAR	9	429.26	856.51	2	71		856.51	429.259	856.503	50	K	G	8.43042	Rv1157c	0.39	0.0223097
Rv0242c	46884	FabG4: 454 aa - PROBABLE 3-OXOACYL-[ACYL-CARRIER PROTEIN] REDUCTASE FABG4 (3-KETOACYL-ACYL CARRIER	VCGQAMIGA	9	461.71	921.4	2	28	1Met(ox)	921.4	461.709	921.404	26.7	R	-	3.95531	Rv1159A:285bp(94aa)	0.39	0.0223097
Rv0242c	46884	FabG4: 454 aa - PROBABLE 3-OXOACYL-[ACYL-CARRIER PROTEIN] REDUCTASE FABG4 (3-KETOACYL-ACYL CARRIER	VGGTALWLDVTADDAVDK	18	923.47	1844.92	2	79		1844.92	923.471	1844.93	78.9	K	I	4.33673	Rv1161	0.39	0.0223097
Rv0242c	46884	FabG4: 454 aa - PROBABLE 3-OXOACYL-[ACYL-CARRIER PROTEIN] REDUCTASE FABG4 (3-KETOACYL-ACYL CARRIER	VGGTALWLDVTADDAVDKISEHLR	24	646.09	2580.32	4	42		2580.32	646.09	2580.33	40.6	K	D	4.32741	Rv1162	0.9	0.0514839
Rv0242c	46884	FabG4: 454 aa - PROBABLE 3-OXOACYL-[ACYL-CARRIER PROTEIN] REDUCTASE FABG4 (3-KETOACYL-ACYL CARRIER	VIGLSSIAGIAGNR	14	664.39	1326.76	2	103		1326.76	664.39	1326.77	93.6	R	G	4.81939	Rv1163	0.17	0.00972473
Rv0242c	46884	FabG4: 454 aa - PROBABLE 3-OXOACYL-[ACYL-CARRIER PROTEIN] REDUCTASE FABG4 (3-KETOACYL-ACYL CARRIER	VVVVGGTPEAAASTNER	17	552.96	1655.84	3	27		1655.85	552.959	1655.86	26.9	R	I	3.95639	Rv1164	1.05	0.0600645
Rv0242c	46884	FabG4: 454 aa - PROBABLE 3-OXOACYL-[ACYL-CARRIER PROTEIN] REDUCTASE FABG4 (3-KETOACYL-ACYL CARRIER	WADSFGGLVFDATGITEPAGLK	22	1126.56	2251.11	2	110		2251.12	1126.56	2251.11	110.3	R	G	4.44554	Rv1166	0.84	0.0480516
Rv0242c	46884	FabG4: 454 aa - PROBABLE 3-OXOACYL-[ACYL-CARRIER PROTEIN] REDUCTASE FABG4 (3-KETOACYL-ACYL CARRIER	WDAVLAVNLLAPLR	14	775.96	1549.9	2	61		1549.9	775.961	1549.91	53.9	R	L	4.39097	Rv1169c	0.08	0.00457634
Rv0243	46275	FadA2: 440 aa - PROBABLE ACETYL-CoA ACYLTRANSFERASE FADA2 (3-KETOACYL-CoA THIOLASE) (BETA-KETOTHIOL	FGLAGERLDMVVGGAVLK	18	616.67	1846.99	3	73	1Met(ox)	1847	616.67	1846.99	64.7	R	H	6.51914	Rv1170	0.14	0.0080086
Rv0243	46275	FadA2: 440 aa - PROBABLE ACETYL-CoA ACYLTRANSFERASE FADA2 (3-KETOACYL-CoA THIOLASE) (BETA-KETOTHIOL	FGLAGERLDMVVGGAVLK	18	924.5	1846.99	2	68	1Met(ox)	1847	924.501	1846.99	62.4	R	H	6.49105	Rv1172c	0.58	0.0331785
Rv0243	46275	FadA2: 440 aa - PROBABLE ACETYL-CoA ACYLTRANSFERASE FADA2 (3-KETOACYL-CoA THIOLASE) (BETA-KETOTHIOL	FGLAGERLDMVVGGAVLK	18	916.51	1831	2	65		1831	916.511	1831.01	53.6	R	H	4.43944	Rv1175c	0.33	0.0188774
Rv0243	46275	FadA2: 440 aa - PROBABLE ACETYL-CoA ACYLTRANSFERASE FADA2 (3-KETOACYL-CoA THIOLASE) (BETA-KETOTHIOL	FGLAGERLDMVVGGAVLK	18	611.34	1831	3	32		1831	611.34	1831	22.4	R	H	0.70275	Rv1177	3.64	0.208224
Rv0243	46275	FadA2: 440 aa - PROBABLE ACETYL-CoA ACYLTRANSFERASE FADA2 (3-KETOACYL-CoA THIOLASE) (BETA-KETOTHIOL	GFFDDLVSPFLGLYR	15	873.45	1744.88	2	68		1744.88	873.451	1744.89	67.6	R	D	4.30425	Rv1178	0.1	0.00572043
Rv0243	46275	FadA2: 440 aa - PROBABLE ACETYL-CoA ACYLTRANSFERASE FADA2 (3-KETOACYL-CoA THIOLASE) (BETA-KETOTHIOL	GFFDDLVSPFLGLYR	15	582.63	1744.88	3	56		1744.88	582.63	1744.87	54.4	R	D	7.17613	Rv1179c	0.26	0.0148731
Rv0243	46275	FadA2: 440 aa - PROBABLE ACETYL-CoA ACYLTRANSFERASE FADA2 (3-KETOACYL-CoA THIOLASE) (BETA-KETOTHIOL	GLISICAAGGQGVAAILEA	19	885.97	1769.93	2	42		1769.93	885.971	1769.93	35.7	R	-	1.33724	Rv1181	0.18	0.0102968
Rv0243	46275	FadA2: 440 aa - PROBABLE ACETYL-CoA ACYLTRANSFERASE FADA2 (3-KETOACYL-CoA THIOLASE) (BETA-KETOTHIOL	LATLRPVFGVK	11	600.88	1199.74	2	72		1199.74	600.88	1199.74	65.5	K	A	4.03204	Rv1183	0.39	0.0223097
Rv0243	46275	FadA2: 440 aa - PROBABLE ACETYL-CoA ACYLTRANSFERASE FADA2 (3-KETOACYL-CoA THIOLASE) (BETA-KETOTHIOL	LATLRPVFGVK	11	400.92	1199.74	3	25		1199.74	400.919	1199.73	16.3	K	A	4.73878	Rv1184c	3.92	0.224241
Rv0243	46275	FadA2: 440 aa - PROBABLE ACETYL-CoA ACYLTRANSFERASE FADA2 (3-KETOACYL-CoA THIOLASE) (BETA-KETOTHIOL	LDMVVGGAVLK	11	551.32	1100.63	2	72		1100.63	551.32	1100.62	58.9	R	H	4.82365	Rv1188	0.08	0.00457634
Rv0243	46275	FadA2: 440 aa - PROBABLE ACETYL-CoA ACYLTRANSFERASE FADA2 (3-KETOACYL-CoA THIOLASE) (BETA-KETOTHIOL	LDMVVGGAVLK	11	559.32	1116.62	2	64	1Met(ox)	1116.62	559.32	1116.62	56.2	R	H	4.26846	Rv1191	0.18	0.0102968
Rv0243	46275	FadA2: 440 aa - PROBABLE ACETYL-CoA ACYLTRANSFERASE FADA2 (3-KETOACYL-CoA THIOLASE) (BETA-KETOTHIOL	LGLDAALGSIDR	12	600.83	1199.65	2	100		1199.65	600.83	1199.65	80	R	S	3.30993	Rv1192	0.12	0.00686452
Rv0243	46275	FadA2: 440 aa - PROBABLE ACETYL-CoA ACYLTRANSFERASE FADA2 (3-KETOACYL-CoA THIOLASE) (BETA-KETOTHIOL	LKLVGTLPASLGVEIPANSEPR	22	754.43	2260.27	3	52		2260.28	754.431	2260.27	48.2	R	T	4.46656	Rv1194c	0.14	0.0080086
Rv0243	46275	FadA2: 440 aa - PROBABLE ACETYL-CoA ACYLTRANSFERASE FADA2 (3-KETOACYL-CoA THIOLASE) (BETA-KETOTHIOL	LNVNGSSLAAGHPFAATGGR	20	948.99	1895.96	2	130		1895.96	948.991	1895.97	121.1	K	I	4.35199	Rv1196	0.87	0.0497678
Rv0243	46275	FadA2: 440 aa - PROBABLE ACETYL-CoA ACYLTRANSFERASE FADA2 (3-KETOACYL-CoA THIOLASE) (BETA-KETOTHIOL	LNVNGSSLAAGHPFAATGGR	20	632.99	1895.96	3	78		1895.96	632.99	1895.95	75.6	K	I	6.47248	Rv1198	0.21	0.0120129
Rv0243	46275	FadA2: 440 aa - PROBABLE ACETYL-CoA ACYLTRANSFERASE FADA2 (3-KETOACYL-CoA THIOLASE) (BETA-KETOTHIOL	LVGTLPASLGVEIPANSEPR	20	1010.56	2019.1	2	93		2019.1	1010.56	2019.11	87.1	K	T	3.52204	Rv1201c	0.97	0.0554882
Rv0243	46275	FadA2: 440 aa - PROBABLE ACETYL-CoA ACYLTRANSFERASE FADA2 (3-KETOACYL-CoA THIOLASE) (BETA-KETOTHIOL	LVGTLPASLGVEIPANSEPR	20	674.04	2019.1	3	64		2019.1	674.04	2019.1	44.8	K	T	0.609567	Rv1202	0.28	0.0160172
Rv0243	46275	FadA2: 440 aa - PROBABLE ACETYL-CoA ACYLTRANSFERASE FADA2 (3-KETOACYL-CoA THIOLASE) (BETA-KETOTHIOL	NMADAYDR	8	486.2	970.38	2	45	1Met(ox)	970.38	486.199	970.384	45.4	R	G	3.8261	Rv1206	0.15	0.00858065
Rv0243	46275	FadA2: 440 aa - PROBABLE ACETYL-CoA ACYLTRANSFERASE FADA2 (3-KETOACYL-CoA THIOLASE) (BETA-KETOTHIOL	NMADAYDR	8	478.2	954.38	2	34		954.39	478.199	954.384	34	R	G	6.33558	Rv1209	0.23	0.013157
Rv0243	46275	FadA2: 440 aa - PROBABLE ACETYL-CoA ACYLTRANSFERASE FADA2 (3-KETOACYL-CoA THIOLASE) (BETA-KETOTHIOL	RLGLDAALGSIDR	13	678.88	1355.75	2	56		1355.75	678.88	1355.75	47.6	R	S	3.24373	Rv1213	0.24	0.013729
Rv0243	46275	FadA2: 440 aa - PROBABLE ACETYL-CoA ACYLTRANSFERASE FADA2 (3-KETOACYL-CoA THIOLASE) (BETA-KETOTHIOL	RLGLDAALGSIDR	13	452.92	1355.75	3	29		1355.75	452.919	1355.74	13	R	S	11.0053	Rv1215c	0.08	0.00457634
Rv0243	46275	FadA2: 440 aa - PROBABLE ACETYL-CoA ACYLTRANSFERASE FADA2 (3-KETOACYL-CoA THIOLASE) (BETA-KETOTHIOL	RVDQDELAAASHR	13	734.37	1466.72	2	88		1466.72	734.37	1466.73	86.7	K	N	4.37306	Rv1216c	0.31	0.0177333
Rv0243	46275	FadA2: 440 aa - PROBABLE ACETYL-CoA ACYLTRANSFERASE FADA2 (3-KETOACYL-CoA THIOLASE) (BETA-KETOTHIOL	TGLSMGEHAAVTAK	14	686.85	1371.68	2	80		1371.68	686.85	1371.69	73.2	R	Q	4.34995	Rv1217c	0.08	0.00457634
Rv0243	46275	FadA2: 440 aa - PROBABLE ACETYL-CoA ACYLTRANSFERASE FADA2 (3-KETOACYL-CoA THIOLASE) (BETA-KETOTHIOL	TGLSMGEHAAVTAK	14	694.85	1387.68	2	25	1Met(ox)	1387.68	694.85	1387.69	25.4	R	Q	4.35406	Rv1218c	0.09	0.00514839
Rv0243	46275	FadA2: 440 aa - PROBABLE ACETYL-CoA ACYLTRANSFERASE FADA2 (3-KETOACYL-CoA THIOLASE) (BETA-KETOTHIOL	VAVLGGNRIPFAR	13	685.41	1368.8	2	34		1368.8	685.41	1368.81	25.2	R	S	4.6377	Rv1220c	0.41	0.0234538
Rv0243	46275	FadA2: 440 aa - PROBABLE ACETYL-CoA ACYLTRANSFERASE FADA2 (3-KETOACYL-CoA THIOLASE) (BETA-KETOTHIOL	VAVLGGNRIPFAR	13	457.27	1368.8	3	29		1368.8	457.27	1368.79	18.5	R	S	8.0745	Rv1223	2.67	0.152736
Rv0243	46275	FadA2: 440 aa - PROBABLE ACETYL-CoA ACYLTRANSFERASE FADA2 (3-KETOACYL-CoA THIOLASE) (BETA-KETOTHIOL	VDQDELAAASHR	12	656.32	1310.62	2	88		1310.62	656.32	1310.63	87.8	R	N	4.33333	Rv1226c	0.13	0.00743656
Rv0243	46275	FadA2: 440 aa - PROBABLE ACETYL-CoA ACYLTRANSFERASE FADA2 (3-KETOACYL-CoA THIOLASE) (BETA-KETOTHIOL	VDQDELAAASHR	12	437.88	1310.62	3	42		1310.62	437.879	1310.62	41.4	R	N	3.48336	Rv1227c	0.87	0.0497678
Rv0244c	66030	FadE5: 611 aa - PROBABLE ACYL-CoA DEHYDROGENASE FADE5	AIATLSTGYLNALQYAK	17	899.49	1796.96	2	78		1796.97	899.491	1796.97	78.3	K	S	0.999097	Rv1229c	0.08	0.00457634
Rv0244c	66030	FadE5: 611 aa - PROBABLE ACYL-CoA DEHYDROGENASE FADE5	GLSLYFVPK	9	512.3	1022.58	2	39		1022.58	512.3	1022.58	24.9	K	F	4.41849	Rv1231c	0.44	0.0251699
Rv0247c	29348	Rv0247c: 248 aa - PROBABLE SUCCINATE DEHYDROGENASE [IRON-SULFUR SUBUNIT] (SUCCINIC DEHYDROGENASE)	AREIPSFAPPK	11	606.84	1211.67	2	22		1211.67	606.841	1211.67	15.9	K	E	1.95106	Rv1234	4.62	0.264284
Rv0247c	29348	Rv0247c: 248 aa - PROBABLE SUCCINATE DEHYDROGENASE [IRON-SULFUR SUBUNIT] (SUCCINIC DEHYDROGENASE)	DLVTDVSFNYQK	12	714.85	1427.69	2	47		1427.69	714.851	1427.69	46.4	R	A	2.45241	Rv1235	1.44	0.0823742
Rv0247c	29348	Rv0247c: 248 aa - PROBABLE SUCCINATE DEHYDROGENASE [IRON-SULFUR SUBUNIT] (SUCCINIC DEHYDROGENASE)	EIPSFAPPK	9	484.27	966.52	2	35	1pyro	966.52	484.271	966.527	34.1	R	E	6.94622	Rv1236	0.15	0.00858065
Rv0247c	29348	Rv0247c: 248 aa - PROBABLE SUCCINATE DEHYDROGENASE [IRON-SULFUR SUBUNIT] (SUCCINIC DEHYDROGENASE)	IAELEMHPLDTR	12	720.86	1439.71	2	67	1Met(ox)	1439.71	720.861	1439.71	63.6	R	D	2.39785	Rv1237	0.18	0.0102968
Rv0247c	29348	Rv0247c: 248 aa - PROBABLE SUCCINATE DEHYDROGENASE [IRON-SULFUR SUBUNIT] (SUCCINIC DEHYDROGENASE)	IAELEMHPLDTR	12	712.86	1423.71	2	52		1423.71	712.861	1423.71	51.9	R	D	2.31042	Rv1238	0.36	0.0205936
Rv0247c	29348	Rv0247c: 248 aa - PROBABLE SUCCINATE DEHYDROGENASE [IRON-SULFUR SUBUNIT] (SUCCINIC DEHYDROGENASE)	IAELEMHPLDTR	12	480.91	1439.71	3	22	1Met(ox)	1439.71	480.912	1439.71	16.2	R	D	2.26204	Rv1239c	0.91	0.0520559
Rv0247c	29348	Rv0247c: 248 aa - PROBABLE SUCCINATE DEHYDROGENASE [IRON-SULFUR SUBUNIT] (SUCCINIC DEHYDROGENASE)	ITDNALIPMK	10	558.31	1114.61	2	68		1114.61	558.31	1114.61	63.3	K	E	3.39777	Rv1240	4.93	0.282017
Rv0247c	29348	Rv0247c: 248 aa - PROBABLE SUCCINATE DEHYDROGENASE [IRON-SULFUR SUBUNIT] (SUCCINIC DEHYDROGENASE)	ITDNALIPMK	10	566.31	1130.6	2	56	1Met(ox)	1130.6	566.311	1130.61	49.9	K	E	5.81556	Rv1242	0.26	0.0148731
Rv0247c	29348	Rv0247c: 248 aa - PROBABLE SUCCINATE DEHYDROGENASE [IRON-SULFUR SUBUNIT] (SUCCINIC DEHYDROGENASE)	ITDNALIPMKER	12	700.88	1399.75	2	54		1399.75	700.881	1399.75	46.1	K	V	2.44845	Rv1244	0.67	0.0383269
Rv0247c	29348	Rv0247c: 248 aa - PROBABLE SUCCINATE DEHYDROGENASE [IRON-SULFUR SUBUNIT] (SUCCINIC DEHYDROGENASE)	ITDNALIPMKER	12	708.88	1415.74	2	40	1Met(ox)	1415.74	708.881	1415.75	32.3	K	V	4.70575	Rv1245c	0.47	0.026886
Rv0247c	29348	Rv0247c: 248 aa - PROBABLE SUCCINATE DEHYDROGENASE [IRON-SULFUR SUBUNIT] (SUCCINIC DEHYDROGENASE)	ITDNALIPMKER	12	472.92	1415.74	3	24	1Met(ox)	1415.74	472.922	1415.74	16	K	V	2.38113	Rv1247c	0.21	0.0120129
Rv0247c	29348	Rv0247c: 248 aa - PROBABLE SUCCINATE DEHYDROGENASE [IRON-SULFUR SUBUNIT] (SUCCINIC DEHYDROGENASE)	KYDPVVWLGSK	11	646.35	1290.69	2	66		1290.7	646.351	1290.69	65.5	R	L	10.4023	Rv1252c	0.58	0.0331785
Rv0247c	29348	Rv0247c: 248 aa - PROBABLE SUCCINATE DEHYDROGENASE [IRON-SULFUR SUBUNIT] (SUCCINIC DEHYDROGENASE)	LQQTQTPDLAVR	12	685.38	1368.74	2	70		1368.74	685.381	1368.75	58.2	R	W	5.0312	Rv1254	0.11	0.00629247
Rv0247c	29348	Rv0247c: 248 aa - PROBABLE SUCCINATE DEHYDROGENASE [IRON-SULFUR SUBUNIT] (SUCCINIC DEHYDROGENASE)	MAQVDVAR	8	445.23	888.45	2	72		888.45	445.231	888.447	46.3	R	S	3.767	Rv1257c	0.91	0.0520559
Rv0247c	29348	Rv0247c: 248 aa - PROBABLE SUCCINATE DEHYDROGENASE [IRON-SULFUR SUBUNIT] (SUCCINIC DEHYDROGENASE)	MSTFDEDEIVTVTPMR	16	935.93	1869.85	2	50		1869.85	935.93	1869.84	50.1	R	T	2.94396	Rv1261c	2.38	0.136146
Rv0247c	29348	Rv0247c: 248 aa - PROBABLE SUCCINATE DEHYDROGENASE [IRON-SULFUR SUBUNIT] (SUCCINIC DEHYDROGENASE)	MSTFDEDEIVTVTPMR	16	943.93	1885.84	2	40	1Met(ox)	1885.84	943.929	1885.84	40.2	R	T	2.3432	Rv1263	0.05	0.00286022
Rv0247c	29348	Rv0247c: 248 aa - PROBABLE SUCCINATE DEHYDROGENASE [IRON-SULFUR SUBUNIT] (SUCCINIC DEHYDROGENASE)	TYSASMR	7	408.19	814.36	2	37		814.36	408.19	814.366	11	M	V	7.0353	Rv1265	0.25	0.0143011
Rv0247c	29348	Rv0247c: 248 aa - PROBABLE SUCCINATE DEHYDROGENASE [IRON-SULFUR SUBUNIT] (SUCCINIC DEHYDROGENASE)	YDPVVWLGSK	10	582.31	1162.6	2	49		1162.6	582.31	1162.61	41.5	K	L	5.35363	Rv1269c	2.16	0.123561
Rv0248c	71092	Rv0248c: 646 aa - PROBABLE SUCCINATE DEHYDROGENASE [IRON-SULFUR SUBUNIT] (SUCCINIC DEHYDROGENASE)	AGATLINMEFVQFHPTGMVWPPSVK	25	925.13	2772.37	3	86	1Met(ox)	2772.38	925.131	2772.37	66.5	R	G	3.46217	Rv1270c	9	0.514839
Rv0248c	71092	Rv0248c: 646 aa - PROBABLE SUCCINATE DEHYDROGENASE [IRON-SULFUR SUBUNIT] (SUCCINIC DEHYDROGENASE)	AGATLINMEFVQFHPTGMVWPPSVK	25	919.8	2756.38	3	44		2756.38	919.801	2756.38	42.2	R	G	0.139668	Rv1272c	0.23	0.013157
Rv0248c	71092	Rv0248c: 646 aa - PROBABLE SUCCINATE DEHYDROGENASE [IRON-SULFUR SUBUNIT] (SUCCINIC DEHYDROGENASE)	AGLGAADYVR	10	496.76	991.51	2	83		991.51	496.76	991.506	73.1	R	A	4.01957	Rv1273c	0.27	0.0154452
Rv0248c	71092	Rv0248c: 646 aa - PROBABLE SUCCINATE DEHYDROGENASE [IRON-SULFUR SUBUNIT] (SUCCINIC DEHYDROGENASE)	ALTLLAELWSR	11	636.87	1271.72	2	62		1271.72	636.87	1271.73	48.4	R	Y	4.43803	Rv1274	0.67	0.0383269
Rv0248c	71092	Rv0248c: 646 aa - PROBABLE SUCCINATE DEHYDROGENASE [IRON-SULFUR SUBUNIT] (SUCCINIC DEHYDROGENASE)	EAPDRVWELETYGALFDR	18	1075.02	2148.03	2	62	1pyro	2148.03	1075.02	2148.03	58.2	K	T	1.28262	Rv1275	2.16	0.123561
Rv0248c	71092	Rv0248c: 646 aa - PROBABLE SUCCINATE DEHYDROGENASE [IRON-SULFUR SUBUNIT] (SUCCINIC DEHYDROGENASE)	FIVFEAPAVVLATGGIGK	18	895.02	1788.02	2	143		1788.02	895.021	1788.03	141.1	R	S	3.84335	Rv1279	0.57	0.0326065
Rv0248c	71092	Rv0248c: 646 aa - PROBABLE SUCCINATE DEHYDROGENASE [IRON-SULFUR SUBUNIT] (SUCCINIC DEHYDROGENASE)	FIVFEAPAVVLATGGIGK	18	597.01	1788.02	3	79		1788.02	597.011	1788.01	77.2	R	S	5.40691	Rv1280c	1.36	0.0777979
Rv0248c	71092	Rv0248c: 646 aa - PROBABLE SUCCINATE DEHYDROGENASE [IRON-SULFUR SUBUNIT] (SUCCINIC DEHYDROGENASE)	FMFDYIPPVFK	11	710.36	1418.7	2	77	1Met(ox)	1418.69	710.361	1418.71	74	R	G	11.623	Rv1281c	0.2	0.0114409
Rv0248c	71092	Rv0248c: 646 aa - PROBABLE SUCCINATE DEHYDROGENASE [IRON-SULFUR SUBUNIT] (SUCCINIC DEHYDROGENASE)	FMFDYIPPVFK	11	702.36	1402.7	2	62		1402.7	702.36	1402.71	59.9	R	G	4.51116	Rv1284	1.93	0.110404
Rv0248c	71092	Rv0248c: 646 aa - PROBABLE SUCCINATE DEHYDROGENASE [IRON-SULFUR SUBUNIT] (SUCCINIC DEHYDROGENASE)	GILVTEGVR	9	472.28	942.55	2	62		942.55	472.281	942.547	36.1	K	G	3.39623	Rv1287	0.15	0.00858065
Rv0248c	71092	Rv0248c: 646 aa - PROBABLE SUCCINATE DEHYDROGENASE [IRON-SULFUR SUBUNIT] (SUCCINIC DEHYDROGENASE)	GTPHGGVYLDIASR	14	721.87	1441.73	2	39		1441.73	721.871	1441.73	36.1	R	L	2.41824	Rv1288	0.78	0.0446194
Rv0248c	71092	Rv0248c: 646 aa - PROBABLE SUCCINATE DEHYDROGENASE [IRON-SULFUR SUBUNIT] (SUCCINIC DEHYDROGENASE)	GTPHGGVYLDIASR	14	481.58	1441.73	3	35		1441.73	481.58	1441.72	31.2	R	L	7.61365	Rv1292	0.05	0.00286022
Rv0248c	71092	Rv0248c: 646 aa - PROBABLE SUCCINATE DEHYDROGENASE [IRON-SULFUR SUBUNIT] (SUCCINIC DEHYDROGENASE)	HSYDVVVIGAGGAGLR	16	785.92	1569.83	2	138		1569.83	785.921	1569.83	124.4	R	A	2.13657	Rv1293	0.54	0.0308903
Rv0248c	71092	Rv0248c: 646 aa - PROBABLE SUCCINATE DEHYDROGENASE [IRON-SULFUR SUBUNIT] (SUCCINIC DEHYDROGENASE)	IKVFAECTITELLK	14	832.97	1663.92	2	93		1663.92	832.971	1663.93	90.8	R	D	4.05274	Rv1295	2.01	0.114981
Rv0248c	71092	Rv0248c: 646 aa - PROBABLE SUCCINATE DEHYDROGENASE [IRON-SULFUR SUBUNIT] (SUCCINIC DEHYDROGENASE)	LGGNSLSDLLVFGR	14	724.4	1446.78	2	103		1446.78	724.4	1446.78	98.1	R	R	3.38646	Rv1297	0.25	0.0143011
Rv0248c	71092	Rv0248c: 646 aa - PROBABLE SUCCINATE DEHYDROGENASE [IRON-SULFUR SUBUNIT] (SUCCINIC DEHYDROGENASE)	LGGNSLSDLLVFGRR	15	535.3	1602.88	3	35		1602.88	535.3	1602.88	29	R	A	0.505271	Rv1299	0.4	0.0228817
Rv0248c	71092	Rv0248c: 646 aa - PROBABLE SUCCINATE DEHYDROGENASE [IRON-SULFUR SUBUNIT] (SUCCINIC DEHYDROGENASE)	LPSMYHQFK	9	575.79	1149.56	2	50		1149.56	575.79	1149.57	43.9	R	E	5.40261	Rv1301	1.51	0.0863785
Rv0248c	71092	Rv0248c: 646 aa - PROBABLE SUCCINATE DEHYDROGENASE [IRON-SULFUR SUBUNIT] (SUCCINIC DEHYDROGENASE)	MAELHAK	7	400.21	798.41	2	47		798.41	400.209	798.403	35.9	R	E	8.20247	Rv1302	0.13	0.00743656
Rv0248c	71092	Rv0248c: 646 aa - PROBABLE SUCCINATE DEHYDROGENASE [IRON-SULFUR SUBUNIT] (SUCCINIC DEHYDROGENASE)	NFGGHTYPR	9	524.75	1047.49	2	48		1047.49	524.75	1047.49	40.7	R	L	3.71852	Rv1304	0.58	0.0331785
Rv0248c	71092	Rv0248c: 646 aa - PROBABLE SUCCINATE DEHYDROGENASE [IRON-SULFUR SUBUNIT] (SUCCINIC DEHYDROGENASE)	NMLLVSECVAR	11	646.33	1290.64	2	92		1290.64	646.33	1290.65	69.2	R	A	4.04299	Rv1306	6.36	0.363819
Rv0248c	71092	Rv0248c: 646 aa - PROBABLE SUCCINATE DEHYDROGENASE [IRON-SULFUR SUBUNIT] (SUCCINIC DEHYDROGENASE)	NMLLVSECVAR	11	654.33	1306.64	2	84	1Met(ox)	1306.64	654.329	1306.64	69.5	R	A	2.14842	Rv1307	0.78	0.0446194
Rv0248c	71092	Rv0248c: 646 aa - PROBABLE SUCCINATE DEHYDROGENASE [IRON-SULFUR SUBUNIT] (SUCCINIC DEHYDROGENASE)	PAVSAEAIDAAAQQALSPFEGPK	23	1134.58	2267.14	2	120		2267.14	1134.58	2267.15	119.1	R	D	3.25003	Rv1308	2.67	0.152736
Rv0248c	71092	Rv0248c: 646 aa - PROBABLE SUCCINATE DEHYDROGENASE [IRON-SULFUR SUBUNIT] (SUCCINIC DEHYDROGENASE)	PAVSAEAIDAAAQQALSPFEGPK	23	756.72	2267.14	3	65		2267.14	756.721	2267.14	64.9	R	D	0.0537274	Rv1309	5.63	0.32206
Rv0248c	71092	Rv0248c: 646 aa - PROBABLE SUCCINATE DEHYDROGENASE [IRON-SULFUR SUBUNIT] (SUCCINIC DEHYDROGENASE)	QYNPGWNLSIDLR	13	788.4	1574.78	2	93		1574.78	788.401	1574.79	80.5	R	N	4.22351	Rv1310	4.31	0.246551
Rv0248c	71092	Rv0248c: 646 aa - PROBABLE SUCCINATE DEHYDROGENASE [IRON-SULFUR SUBUNIT] (SUCCINIC DEHYDROGENASE)	QYNPGWNLSIDLR	13	779.89	1557.76	2	69	1pyro	1557.76	779.891	1557.77	59	R	N	4.31298	Rv1311	1.31	0.0749376
Rv0248c	71092	Rv0248c: 646 aa - PROBABLE SUCCINATE DEHYDROGENASE [IRON-SULFUR SUBUNIT] (SUCCINIC DEHYDROGENASE)	RAGLGAADYVR	11	574.81	1147.61	2	62		1147.61	574.81	1147.61	54.6	R	A	3.30374	Rv1314c	0.15	0.00858065
Rv0248c	71092	Rv0248c: 646 aa - PROBABLE SUCCINATE DEHYDROGENASE [IRON-SULFUR SUBUNIT] (SUCCINIC DEHYDROGENASE)	RLPSMYHQFK	10	441.56	1321.66	3	43	1Met(ox)	1321.66	441.56	1321.66	43.4	R	E	0.83319	Rv1322A	0.17	0.00972473
Rv0248c	71092	Rv0248c: 646 aa - PROBABLE SUCCINATE DEHYDROGENASE [IRON-SULFUR SUBUNIT] (SUCCINIC DEHYDROGENASE)	RTPDLLPR	8	484.29	966.56	2	54		966.56	484.289	966.564	40.8	R	D	4.39867	Rv1322A:459bp(152aa)	0.26	0.0148731
Rv0248c	71092	Rv0248c: 646 aa - PROBABLE SUCCINATE DEHYDROGENASE [IRON-SULFUR SUBUNIT] (SUCCINIC DEHYDROGENASE)	TGLELIR	7	401.25	800.48	2	43		800.48	401.249	800.482	24.5	R	T	3.07887	Rv1323	0.45	0.0257419
Rv0248c	71092	Rv0248c: 646 aa - PROBABLE SUCCINATE DEHYDROGENASE [IRON-SULFUR SUBUNIT] (SUCCINIC DEHYDROGENASE)	THFGDTMR	8	482.72	963.42	2	25		963.42	482.719	963.424	24.8	K	G	4.39749	Rv1324	0.9	0.0514839
Rv0248c	71092	Rv0248c: 646 aa - PROBABLE SUCCINATE DEHYDROGENASE [IRON-SULFUR SUBUNIT] (SUCCINIC DEHYDROGENASE)	THFGDTMR	8	490.72	979.42	2	24	1Met(ox)	979.42	490.719	979.424	20.1	K	G	4.40342	Rv1325c	0.12	0.00686452
Rv0248c	71092	Rv0248c: 646 aa - PROBABLE SUCCINATE DEHYDROGENASE [IRON-SULFUR SUBUNIT] (SUCCINIC DEHYDROGENASE)	TPDLLPR	7	406.24	810.46	2	42		810.46	406.239	810.463	32.7	R	D	3.98513	Rv1327c	0.08	0.00457634
Rv0248c	71092	Rv0248c: 646 aa - PROBABLE SUCCINATE DEHYDROGENASE [IRON-SULFUR SUBUNIT] (SUCCINIC DEHYDROGENASE)	TPDLLPRDEVAR	12	691.37	1380.73	2	33		1380.74	691.371	1380.73	24.7	R	A	9.81352	Rv1328	0.24	0.013729
Rv0248c	71092	Rv0248c: 646 aa - PROBABLE SUCCINATE DEHYDROGENASE [IRON-SULFUR SUBUNIT] (SUCCINIC DEHYDROGENASE)	VFAECTITELLK	12	712.38	1422.74	2	71		1422.74	712.38	1422.75	52.6	K	D	4.51467	Rv1336	0.12	0.00686452
Rv0248c	71092	Rv0248c: 646 aa - PROBABLE SUCCINATE DEHYDROGENASE [IRON-SULFUR SUBUNIT] (SUCCINIC DEHYDROGENASE)	VWELETYGALFDR	13	799.89	1597.77	2	34		1597.78	799.891	1597.77	33.8	R	T	8.26833	Rv1337	0.21	0.0120129
Rv0249c	31456	Rv0249c: 273 aa - PROBABLE SUCCINATE DEHYDROGENASE [MEMBRANE ANCHOR SUBUNIT] (SUCCINIC DEHYDROGENAS	AFWGSQYWVEK	11	700.84	1399.66	2	57		1399.66	700.841	1399.67	50.9	R	Y	4.81464	Rv1339	0.54	0.0308903
Rv0249c	31456	Rv0249c: 273 aa - PROBABLE SUCCINATE DEHYDROGENASE [MEMBRANE ANCHOR SUBUNIT] (SUCCINIC DEHYDROGENAS	LTCYYYR	7	519.74	1037.46	2	31		1037.46	519.739	1037.46	16.8	R	K	3.65875	Rv1340	0.39	0.0223097
Rv0249c	31456	Rv0249c: 273 aa - PROBABLE SUCCINATE DEHYDROGENASE [MEMBRANE ANCHOR SUBUNIT] (SUCCINIC DEHYDROGENAS	SAPTANRPAIGVFTPTR	17	899.48	1796.95	2	62	1n-ac	1796.95	899.48	1796.94	54.4	M	A	2.8698	Rv1341	0.18	0.0102968
Rv0249c	31456	Rv0249c: 273 aa - PROBABLE SUCCINATE DEHYDROGENASE [MEMBRANE ANCHOR SUBUNIT] (SUCCINIC DEHYDROGENAS	SAPTANRPAIGVFTPTR	17	599.99	1796.95	3	54	1n-ac	1796.95	599.99	1796.95	45.2	M	A	0.338829	Rv1342c	1.37	0.0783699
Rv0249c	31456	Rv0249c: 273 aa - PROBABLE SUCCINATE DEHYDROGENASE [MEMBRANE ANCHOR SUBUNIT] (SUCCINIC DEHYDROGENAS	SVWQSPTSCAVPEPR	15	850.91	1699.8	2	95		1699.8	850.911	1699.81	92	R	A	4.28366	Rv1343c	0.78	0.0446194
Rv0249c	31456	Rv0249c: 273 aa - PROBABLE SUCCINATE DEHYDROGENASE [MEMBRANE ANCHOR SUBUNIT] (SUCCINIC DEHYDROGENAS	YWIWTQVSK	9	605.82	1209.62	2	39		1209.62	605.82	1209.63	36.5	R	L	4.37285	Rv1350	0.11	0.00629247
Rv0250c	10929	Rv0250c: 97 aa - CONSERVED HYPOTHETICAL PROTEIN	IAIPDTEYDREFWR	14	905.94	1809.87	2	36		1809.87	905.941	1809.87	26.6	K	D	1.13071	Rv1363c	0.26	0.0148731
Rv0250c	10929	Rv0250c: 97 aa - CONSERVED HYPOTHETICAL PROTEIN	ILTDIELLDTDVSELDLER	19	734.72	2201.13	3	50		2201.13	734.721	2201.14	41.7	R	A	4.57065	Rv1368	5.31	0.303755
Rv0250c	10929	Rv0250c: 97 aa - CONSERVED HYPOTHETICAL PROTEIN	IVIDADR	7	401.23	800.44	2	31		800.44	401.229	800.444	14.3	R	I	5.34608	Rv1377c	0.39	0.0223097
Rv0250c	10929	Rv0250c: 97 aa - CONSERVED HYPOTHETICAL PROTEIN	RIVIDADR	8	479.28	956.54	2	45		956.54	479.28	956.545	17.2	R	I	5.06767	Rv1379	0.12	0.00686452
Rv0251c	17775	Hsp: 159 aa - HEAT SHOCK PROTEIN HSP (HEAT-STRESS-INDUCED RIBOSOME-BINDING PROTEIN A)	LELPGIDVDK	10	549.81	1097.61	2	33		1097.6	549.81	1097.61	29.5	R	D	4.8842	Rv1380	1.29	0.0737936
Rv0251c	17775	Hsp: 159 aa - HEAT SHOCK PROTEIN HSP (HEAT-STRESS-INDUCED RIBOSOME-BINDING PROTEIN A)	LPAHVTSEAIAASYDAGVLTVR	22	747.73	2240.18	3	27		2240.18	747.731	2240.17	22.7	R	V	4.26344	Rv1381	0.82	0.0469075
Rv0251c	17775	Hsp: 159 aa - HEAT SHOCK PROTEIN HSP (HEAT-STRESS-INDUCED RIBOSOME-BINDING PROTEIN A)	MNNLALWSR	9	573.79	1145.56	2	24	1n-ac	1145.57	573.79	1145.57	15.6	-	P	4.27412	Rv1382	0.15	0.00858065
Rv0265c	35345	Rv0265c: 330 aa - PROBABLE PERIPLASMIC IRON-TRANSPORT LIPOPROTEIN	ALLADPEIAASQATAQR	17	863.46	1724.9	2	123		1724.91	863.461	1724.91	122.4	K	R	1.62575	Rv1383	0.09	0.00514839
Rv0265c	35345	Rv0265c: 330 aa - PROBABLE PERIPLASMIC IRON-TRANSPORT LIPOPROTEIN	ALLADPEIAASQATAQR	17	575.98	1724.91	3	27		1724.91	575.98	1724.92	14.3	K	R	4.29294	Rv1384	0.11	0.00629247
Rv0265c	35345	Rv0265c: 330 aa - PROBABLE PERIPLASMIC IRON-TRANSPORT LIPOPROTEIN	LWQGNVVATLAGWR	14	785.93	1569.84	2	110		1569.84	785.931	1569.85	93.6	R	T	4.42465	Rv1385	0.19	0.0108688
Rv0265c	35345	Rv0265c: 330 aa - PROBABLE PERIPLASMIC IRON-TRANSPORT LIPOPROTEIN	LWQGNVVATLAGWR	14	524.29	1569.84	3	71		1569.84	524.29	1569.85	58.2	R	T	5.83171	Rv1386	9	0.514839
Rv0265c	35345	Rv0265c: 330 aa - PROBABLE PERIPLASMIC IRON-TRANSPORT LIPOPROTEIN	SIGQAVFAADR	11	567.8	1133.58	2	78		1133.58	567.8	1133.59	72.7	R	M	5.50767	Rv1387	0.54	0.0308903
Rv0265c	35345	Rv0265c: 330 aa - PROBABLE PERIPLASMIC IRON-TRANSPORT LIPOPROTEIN	SLIEAVDQK	9	501.78	1001.54	2	53		1001.54	501.781	1001.55	44.8	R	F	6.73041	Rv1388	0.93	0.0532
Rv0266c	129937	OplA: 1209 aa - PROBABLE 5-OXOPROLINASE OPLA (5-OXO-L-PROLINASE) (PYROGLUTAMASE) (5-OPASE)	IVLPEMLYER	10	631.84	1261.67	2	44		1261.67	631.839	1261.66	41.2	R	V	5.32765	Rv1389	0.47	0.026886
Rv0266c	129937	OplA: 1209 aa - PROBABLE 5-OXOPROLINASE OPLA (5-OXO-L-PROLINASE) (PYROGLUTAMASE) (5-OPASE)	TLLVITR	7	408.27	814.53	2	37		814.53	408.271	814.528	12.9	R	G	2.19607	Rv1390	0.78	0.0446194
Rv0266c	129937	OplA: 1209 aa - PROBABLE 5-OXOPROLINASE OPLA (5-OXO-L-PROLINASE) (PYROGLUTAMASE) (5-OPASE)	VFTTQVAGVR	10	539.31	1076.6	2	30		1076.6	539.31	1076.6	19.9	R	L	4.20792	Rv1392	4.12	0.235682
Rv0270	59856	FadD2: 560 aa - PROBABLE FATTY-ACID-CoA LIGASE FADD2 (FATTY-ACID-CoA SYNTHETASE) (FATTY-ACID-CoA SY	AGDGVAILAR	10	471.77	941.53	2	49		941.53	471.769	941.524	21.2	R	N	6.23201	Rv1397c	0.78	0.0446194
Rv0270	59856	FadD2: 560 aa - PROBABLE FATTY-ACID-CoA LIGASE FADD2 (FATTY-ACID-CoA SYNTHETASE) (FATTY-ACID-CoA SY	ATSMVVVPVMLSR	13	695.38	1388.75	2	41		1388.75	695.38	1388.75	34	K	I	3.04654	Rv1404	1.03	0.0589204
Rv0270	59856	FadD2: 560 aa - PROBABLE FATTY-ACID-CoA LIGASE FADD2 (FATTY-ACID-CoA SYNTHETASE) (FATTY-ACID-CoA SY	AVSLAQPPLGK	11	540.82	1079.63	2	55		1079.63	540.82	1079.62	47.4	K	L	4.82592	Rv1409	0.09	0.00514839
Rv0270	59856	FadD2: 560 aa - PROBABLE FATTY-ACID-CoA LIGASE FADD2 (FATTY-ACID-CoA SYNTHETASE) (FATTY-ACID-CoA SY	EVIFLDELPR	10	615.84	1229.66	2	50		1229.67	615.84	1229.66	37.9	R	N	4.16739	Rv1410c	1.02	0.0583484
Rv0270	59856	FadD2: 560 aa - PROBABLE FATTY-ACID-CoA LIGASE FADD2 (FATTY-ACID-CoA SYNTHETASE) (FATTY-ACID-CoA SY	EVIFLDELPR	10	606.84	1211.66	2	32	1pyro	1211.65	606.84	1211.66	20.4	R	N	12.1936	Rv1411c	3.39	0.193923
Rv0270	59856	FadD2: 560 aa - PROBABLE FATTY-ACID-CoA LIGASE FADD2 (FATTY-ACID-CoA SYNTHETASE) (FATTY-ACID-CoA SY	GLLYVSGR	8	432.75	863.49	2	46		863.49	432.749	863.483	38	R	D	8.31686	Rv1412	2.59	0.148159
Rv0270	59856	FadD2: 560 aa - PROBABLE FATTY-ACID-CoA LIGASE FADD2 (FATTY-ACID-CoA SYNTHETASE) (FATTY-ACID-CoA SY	IFVGNAFPFEGYTGGGGK	18	909.45	1816.88	2	82		1816.88	909.451	1816.89	75.3	R	Q	3.79875	Rv1416	1.85	0.105828
Rv0270	59856	FadD2: 560 aa - PROBABLE FATTY-ACID-CoA LIGASE FADD2 (FATTY-ACID-CoA SYNTHETASE) (FATTY-ACID-CoA SY	IILLNSEFSGPQIK	14	779.94	1557.88	2	61		1557.88	779.941	1557.87	58.1	R	E	8.30203	Rv1417	0.26	0.0148731
Rv0270	59856	FadD2: 560 aa - PROBABLE FATTY-ACID-CoA LIGASE FADD2 (FATTY-ACID-CoA SYNTHETASE) (FATTY-ACID-CoA SY	IVFVSGSQLGAELATR	16	824.46	1646.9	2	86		1646.9	824.461	1646.91	78.9	K	A	4.72727	Rv1418	0.17	0.00972473
Rv0270	59856	FadD2: 560 aa - PROBABLE FATTY-ACID-CoA LIGASE FADD2 (FATTY-ACID-CoA SYNTHETASE) (FATTY-ACID-CoA SY	PNLTDLPGQAVSK	13	670.36	1338.71	2	104		1338.71	670.36	1338.71	100.9	M	L	2.68426	Rv1421	0.09	0.00514839
Rv0271c	78714	FadE6: 731 aa - PROBABLE ACYL-CoA DEHYDROGENASE FADE6	AASPVEQIIIAQEFTAGR	18	951.01	1900	2	81		1900.01	951.011	1900.01	80.5	R	V	1.58527	Rv1424c	0.37	0.0211656
Rv0271c	78714	FadE6: 731 aa - PROBABLE ACYL-CoA DEHYDROGENASE FADE6	LLGLPRDP	8	440.77	879.52	2	28		879.52	440.769	879.524	14	R	-	4.36287	Rv1431	0.86	0.0491957
Rv0272c	41262	Rv0272c: 377 aa - HYPOTHETICAL PROTEIN	EFVGLPSR	8	452.75	903.48	2	30		903.48	452.749	903.484	18.8	R	T	4.09248	Rv1436	3.12	0.178477
Rv0272c	41262	Rv0272c: 377 aa - HYPOTHETICAL PROTEIN	GIGFLGWNTR	10	560.8	1119.58	2	58		1119.58	560.8	1119.58	49.7	R	F	4.26962	Rv1437	0.39	0.0223097
Rv0272c	41262	Rv0272c: 377 aa - HYPOTHETICAL PROTEIN	GWLGMWSLR	9	553.28	1104.55	2	45		1104.55	553.281	1104.55	20.2	R	V	3.20132	Rv1438	0.29	0.0165893
Rv0274	21239	Rv0274: 193 aa - CONSERVED HYPOTHETICAL PROTEIN	TVDFYSNILGMPLIK	15	863.96	1725.9	2	74	1Met(ox)	1725.9	863.96	1725.91	73.1	R	A	3.00255	Rv1439c	0.33	0.0188774
Rv0274	21239	Rv0274: 193 aa - CONSERVED HYPOTHETICAL PROTEIN	TVDFYSNILGMPLIK	15	855.96	1709.91	2	58		1709.91	855.96	1709.91	47.4	R	A	2.77298	Rv1443c	0.47	0.026886
Rv0281	33060	Rv0281: 302 aa - Conserved hypothetical protein. Possible S-adenosylmethionine-dependent methyltran	LFTGIDALAGR	11	567.32	1132.62	2	55		1132.62	567.319	1132.62	44.8	R	R	3.38954	Rv1444c	0.15	0.00858065
Rv0282	68293	Rv0282: 631 aa - CONSERVED HYPOTHETICAL PROTEIN	ITLGTALAR	9	458.28	914.55	2	43		914.55	458.279	914.544	28.3	K	L	6.55629	Rv1445c	0.26	0.0148731
Rv0282	68293	Rv0282: 631 aa - CONSERVED HYPOTHETICAL PROTEIN	NDFGLVAIDTLLAR	14	759.42	1516.82	2	81		1516.82	759.421	1516.83	70.2	K	M	4.52991	Rv1448c	1.1	0.0629247
Rv0282	68293	Rv0282: 631 aa - CONSERVED HYPOTHETICAL PROTEIN	NDFGLVAIDTLLAR	14	506.62	1516.83	3	26		1516.82	506.62	1516.84	20.7	K	M	12.5928	Rv1449c	1.66	0.0949592
Rv0282	68293	Rv0282: 631 aa - CONSERVED HYPOTHETICAL PROTEIN	SGFAALTR	8	411.73	821.44	2	24		821.44	411.731	821.448	15	R	V	9.90321	Rv1454c	0.29	0.0165893
Rv0282	68293	Rv0282: 631 aa - CONSERVED HYPOTHETICAL PROTEIN	TATTAGVLQR	10	509.29	1016.56	2	59		1016.56	509.289	1016.56	44.6	R	Q	3.61848	Rv1455	0.65	0.0371828
Rv0283	56022	Rv0283: 538 aa - POSSIBLE CONSERVED MEMBRANE PROTEIN	STAALYVR	8	440.75	879.48	2	48		879.48	440.749	879.483	29.2	R	V	3.5293	Rv1458c	0.41	0.0234538
Rv0284	145162	Rv0284: 1330 aa - POSSIBLE CONSERVED MEMBRANE PROTEIN	AVVVQSVPEPK	11	576.83	1151.65	2	46		1151.65	576.83	1151.64	41.4	K	L	4.37758	Rv1459c	0.15	0.00858065
Rv0284	145162	Rv0284: 1330 aa - POSSIBLE CONSERVED MEMBRANE PROTEIN	GVGFLVPAPGATPIR	15	726.42	1450.83	2	23		1450.83	726.421	1450.83	22.6	K	F	2.39677	Rv1464	0.53	0.0303183
Rv0284	145162	Rv0284: 1330 aa - POSSIBLE CONSERVED MEMBRANE PROTEIN	IIPAMLGLANLIEAR	15	805.97	1609.92	2	63	1Met(ox)	1609.92	805.971	1609.93	54.2	R	R	4.70475	Rv1465	0.18	0.0102968
Rv0284	145162	Rv0284: 1330 aa - POSSIBLE CONSERVED MEMBRANE PROTEIN	IIPAMLGLANLIEAR	15	532.32	1593.93	3	52		1593.93	532.32	1593.94	52	R	R	4.43138	Rv1466	1.15	0.065785
Rv0284	145162	Rv0284: 1330 aa - POSSIBLE CONSERVED MEMBRANE PROTEIN	IIPAMLGLANLIEAR	15	797.97	1593.93	2	44		1593.93	797.971	1593.93	43.5	R	R	1.73277	Rv1467c	0.06	0.00343226
Rv0284	145162	Rv0284: 1330 aa - POSSIBLE CONSERVED MEMBRANE PROTEIN	SIGDVPTGIDLTK	13	658.36	1314.7	2	27		1314.7	658.36	1314.71	19.9	R	V	4.50361	Rv1468c	99	5.66323
Rv0284	145162	Rv0284: 1330 aa - POSSIBLE CONSERVED MEMBRANE PROTEIN	TFGELEQLLLSR	12	703.39	1404.76	2	60		1404.76	703.388	1404.76	48	R	Q	1.5842	Rv1474c	0.25	0.0143011
Rv0284	145162	Rv0284: 1330 aa - POSSIBLE CONSERVED MEMBRANE PROTEIN	YPGMAAPPVR	10	529.78	1057.54	2	34		1057.54	529.779	1057.54	23.4	R	L	4.18089	Rv1475c	3.16	0.180766
Rv0285	9560	PE5: 102 aa - PE FAMILY PROTEIN	VVPEGLAAASAAVEALTAR	19	898.5	1794.98	2	108		1794.98	898.502	1794.99	108.5	R	L	4.78438	Rv1476	0.33	0.0188774
Rv0285	9560	PE5: 102 aa - PE FAMILY PROTEIN	VVPEGLAAASAAVEALTAR	19	599.34	1794.98	3	61		1794.98	599.34	1795	56.7	R	L	10.3523	Rv1479	1	0.0572043
Rv0287	9772	EsxG: 97 aa - ESAT-6 LIKE PROTEIN ESXG (CONSERVED HYPOTHETICAL PROTEIN TB9.8)	SLLDAHIPQLVASQSAFAAK	20	1034.07	2066.12	2	96		2066.12	1034.07	2066.13	95.7	M	A	4.86232	Rv1481	0.19	0.0108688
Rv0287	9772	EsxG: 97 aa - ESAT-6 LIKE PROTEIN ESXG (CONSERVED HYPOTHETICAL PROTEIN TB9.8)	SLLDAHIPQLVASQSAFAAK	20	1055.07	2108.12	2	45	1n-ac	2108.13	1055.07	2108.13	39.8	M	A	0.129038	Rv1483	0.23	0.013157
Rv0287	9772	EsxG: 97 aa - ESAT-6 LIKE PROTEIN ESXG (CONSERVED HYPOTHETICAL PROTEIN TB9.8)	SLLDAHIPQLVASQSAFAAK	20	703.72	2108.13	3	44	1n-ac	2108.13	703.721	2108.14	43.7	M	A	4.6307	Rv1484	0.58	0.0331785
Rv0287	9772	EsxG: 97 aa - ESAT-6 LIKE PROTEIN ESXG (CONSERVED HYPOTHETICAL PROTEIN TB9.8)	SLLDAHIPQLVASQSAFAAK	20	689.71	2066.11	3	28		2066.12	689.71	2066.11	20.6	M	A	5.07571	Rv1487	1.15	0.065785
Rv0290	48028	Rv0290: 472 aa - PROBABLE CONSERVED TRANSMEMBRANE PROTEIN	EILPAVQR	8	463.28	924.54	2	30		924.54	463.279	924.544	26.6	R	L	4.17742	Rv1488	2.83	0.161888
Rv0290	48028	Rv0290: 472 aa - PROBABLE CONSERVED TRANSMEMBRANE PROTEIN	FPLPVIPAPGDPTPSAPPLR	20	1020.07	2038.12	2	87		2038.13	1020.07	2038.13	87	R	L	0.516037	Rv1489	0.78	0.0446194
Rv0290	48028	Rv0290: 472 aa - PROBABLE CONSERVED TRANSMEMBRANE PROTEIN	FPLPVIPAPGDPTPSAPPLR	20	680.38	2038.12	3	25		2038.13	680.38	2038.12	22.7	R	L	5.30987	Rv1489:357bp(118aa)	22.71	1.29911
Rv0290	48028	Rv0290: 472 aa - PROBABLE CONSERVED TRANSMEMBRANE PROTEIN	LTEMALPAELPLR	13	727.41	1452.8	2	59		1452.8	727.411	1452.81	59.4	R	E	4.51975	Rv1495	0.39	0.0223097
Rv0290	48028	Rv0290: 472 aa - PROBABLE CONSERVED TRANSMEMBRANE PROTEIN	LTEMALPAELPLR	13	735.41	1468.8	2	27	1Met(ox)	1468.8	735.411	1468.81	18	R	E	4.56978	Rv1498A	0.18	0.0102968
Rv0290	48028	Rv0290: 472 aa - PROBABLE CONSERVED TRANSMEMBRANE PROTEIN	SGTVMQIVR	9	495.77	989.53	2	68		989.53	495.769	989.524	47.4	M	V	6.54199	Rv1498A:213bp(70aa)	0.47	0.026886
Rv0290	48028	Rv0290: 472 aa - PROBABLE CONSERVED TRANSMEMBRANE PROTEIN	SGTVMQIVR	9	503.77	1005.53	2	31	1Met(ox)	1005.53	503.769	1005.52	17.7	M	V	5.72501	Rv1508c	0.35	0.0200215
Rv0290	48028	Rv0290: 472 aa - PROBABLE CONSERVED TRANSMEMBRANE PROTEIN	VWDSAACK	8	468.72	935.42	2	28		935.42	468.72	935.425	27.9	R	A	5.35411	Rv1511	2.04	0.116697
Rv0291	46384	MycP3: 461 aa - PROBABLE MEMBRANE-ANCHORED MYCOSIN MYCP3 (SERINE PROTEASE) (SUBTILISIN-LIKE PROTEAS	MVDQAALGAAIR	12	608.33	1214.64	2	107		1214.64	608.33	1214.64	91.6	R	Y	4.04273	Rv1512	0.39	0.0223097
Rv0291	46384	MycP3: 461 aa - PROBABLE MEMBRANE-ANCHORED MYCOSIN MYCP3 (SERINE PROTEASE) (SUBTILISIN-LIKE PROTEAS	SRYPGLNATEVVR	13	731.39	1460.77	2	64		1460.77	731.39	1460.77	49.7	R	R	2.65801	Rv1513	0.23	0.013157
Rv0291	46384	MycP3: 461 aa - PROBABLE MEMBRANE-ANCHORED MYCOSIN MYCP3 (SERINE PROTEASE) (SUBTILISIN-LIKE PROTEAS	VINVSTITCLPADR	14	779.92	1557.82	2	70		1557.82	779.921	1557.83	67.2	K	M	4.44636	Rv1530	0.74	0.0423312
Rv0292	36081	Rv0292: 331 aa - PROBABLE CONSERVED TRANSMEMBRANE PROTEIN	IPLQETAQVAAR	12	648.87	1295.72	2	68		1295.72	648.871	1295.73	62.4	R	R	5.07337	Rv1531	0.43	0.0245979
Rv0292	36081	Rv0292: 331 aa - PROBABLE CONSERVED TRANSMEMBRANE PROTEIN	YTVAAACALR	10	548.29	1094.57	2	42		1094.55	548.29	1094.57	34.5	R	T	14.0288	Rv1533	0.35	0.0200215
Rv0293c	44114	Rv0293c: 400 aa - CONSERVED HYPOTHETICAL PROTEIN	GTVDNIAFASGFR	13	677.84	1353.67	2	64		1353.67	677.84	1353.67	64.4	R	A	2.64315	Rv1535	1.68	0.0961032
Rv0293c	44114	Rv0293c: 400 aa - CONSERVED HYPOTHETICAL PROTEIN	IALTGISLGGYTSALLASVESR	22	1090.1	2178.19	2	101		2178.19	1090.1	2178.19	91.4	R	L	0.108956	Rv1536	0.21	0.0120129
Rv0293c	44114	Rv0293c: 400 aa - CONSERVED HYPOTHETICAL PROTEIN	IALTGISLGGYTSALLASVESR	22	727.07	2178.19	3	52		2178.19	727.07	2178.19	46.7	R	L	0.22128	Rv1538c	0.12	0.00686452
Rv0293c	44114	Rv0293c: 400 aa - CONSERVED HYPOTHETICAL PROTEIN	ILVESSAIADVALR	14	728.92	1455.83	2	81		1455.83	728.92	1455.83	70.9	R	T	2.64733	Rv1542c	0.47	0.026886
Rv0293c	44114	Rv0293c: 400 aa - CONSERVED HYPOTHETICAL PROTEIN	MTVFLQGLMFD	11	659.31	1316.61	2	48	1Met(ox)	1316.61	659.31	1316.61	41	R	-	3.52126	Rv1543	0.12	0.00686452
Rv0293c	44114	Rv0293c: 400 aa - CONSERVED HYPOTHETICAL PROTEIN	PASPLTEWVAR	11	613.83	1225.64	2	45		1225.65	613.83	1225.64	32.4	R	G	4.19948	Rv1544	0.83	0.0474796
Rv0293c	44114	Rv0293c: 400 aa - CONSERVED HYPOTHETICAL PROTEIN	SFPAPTELPK	10	543.79	1085.57	2	29		1085.58	543.79	1085.56	22.4	K	V	14.2031	Rv1546	0.18	0.0102968
Rv0293c	44114	Rv0293c: 400 aa - CONSERVED HYPOTHETICAL PROTEIN	TAVASVLSATVTPAVVANALR	21	671.06	2010.14	3	75		2010.15	671.06	2010.16	75.4	R	H	4.78173	Rv1552	0.24	0.013729
Rv0293c	44114	Rv0293c: 400 aa - CONSERVED HYPOTHETICAL PROTEIN	TAVASVLSATVTPAVVANALR	21	1006.08	2010.14	2	50		2010.15	1006.08	2010.15	41.9	R	H	1.44165	Rv1553	0.12	0.00686452
Rv0296c	51953	Rv0296c: 465 aa - PROBABLE SULFATASE	LAAEGILFTR	10	545.82	1089.62	2	89		1089.62	545.82	1089.62	81.5	R	A	4.22584	Rv1558	0.93	0.0532
Rv0296c	51953	Rv0296c: 465 aa - PROBABLE SULFATASE	LLDTLADTGLDASTWVVFVTDHGPAFPR	28	1005.51	3013.52	3	49		3013.52	1005.51	3013.51	42.9	R	A	2.25378	Rv1561	0.39	0.0223097
Rv0296c	51953	Rv0296c: 465 aa - PROBABLE SULFATASE	PLLDLPWDIQESPAGMAVAPLVK	23	1230.66	2459.31	2	109		2459.31	1230.66	2459.31	108.8	R	A	0.989166	Rv1563c	0.21	0.0120129
Rv0296c	51953	Rv0296c: 465 aa - PROBABLE SULFATASE	PLLDLPWDIQESPAGMAVAPLVK	23	820.78	2459.31	3	67		2459.31	820.781	2459.32	67	R	A	4.0976	Rv1566c	0.47	0.026886
Rv0296c	51953	Rv0296c: 465 aa - PROBABLE SULFATASE	PLLDLPWDIQESPAGMAVAPLVK	23	826.11	2475.3	3	55	1Met(ox)	2475.31	826.111	2475.31	46.3	R	A	0.37024	Rv1568	0.52	0.0297462
Rv0296c	51953	Rv0296c: 465 aa - PROBABLE SULFATASE	TADVIPSDFAGSR	13	668.33	1334.65	2	41		1334.65	668.33	1334.65	37.4	R	I	3.15259	Rv1571	0.43	0.0245979
Rv0296c	51953	Rv0296c: 465 aa - PROBABLE SULFATASE	TYHDSFDPIR	10	417.53	1249.57	3	41		1249.57	417.529	1249.57	31.7	K	A	3.8835	Rv1593c	0.26	0.0148731
Rv0296c	51953	Rv0296c: 465 aa - PROBABLE SULFATASE	TYHDSFDPIR	10	625.79	1249.57	2	29		1249.57	625.79	1249.57	16	K	A	3.68771	Rv1594	0.91	0.0520559
Rv0296c	51953	Rv0296c: 465 aa - PROBABLE SULFATASE	VPALDGQR	8	428.24	854.46	2	43		854.46	428.239	854.464	28.4	R	F	4.13401	Rv1596	1.85	0.105828
Rv0301	15761	Rv0301: 141 aa - CONSERVED HYPOTHETICAL PROTEIN WITH PIN DOMAIN	ALEVQTLLADR	11	614.85	1227.68	2	42		1227.68	614.85	1227.69	27.8	R	G	4.50992	Rv1598c	0.18	0.0102968
Rv0301	15761	Rv0301: 141 aa - CONSERVED HYPOTHETICAL PROTEIN WITH PIN DOMAIN	EPPLSAMPVEYLTPR	15	850.44	1698.86	2	54		1698.87	850.441	1698.87	53.8	R	I	1.13552	Rv1600	0.47	0.026886
Rv0301	15761	Rv0301: 141 aa - CONSERVED HYPOTHETICAL PROTEIN WITH PIN DOMAIN	GLVHITGVTR	10	526.81	1051.61	2	40		1051.61	526.81	1051.61	27.5	R	L	4.57065	Rv1603	0.27	0.0154452
Rv0307c	17228	Rv0307c: 160 aa - HYPOTHETICAL PROTEIN	VLGTLSMVPK	10	530.81	1059.6	2	48	1Met(ox)	1059.6	530.811	1059.61	42.2	R	L	7.89124	Rv1606	0.33	0.0188774
Rv0308	25825	Rv0308: 239 aa - PROBABLE CONSERVED INTEGRAL MEMBRANE PROTEIN	QPEPEVDTAR	10	571.28	1140.54	2	58		1140.54	571.28	1140.54	58.2	R	-	4.292	Rv1608c	0.15	0.00858065
Rv0308	25825	Rv0308: 239 aa - PROBABLE CONSERVED INTEGRAL MEMBRANE PROTEIN	QPEPEVDTAR	10	562.76	1123.51	2	38	1pyro	1123.51	562.76	1123.5	29.2	R	-	4.63019	Rv1609	0.19	0.0108688
Rv0308	25825	Rv0308: 239 aa - PROBABLE CONSERVED INTEGRAL MEMBRANE PROTEIN	SVAHRPR	7	411.74	821.46	2	33		821.46	411.739	821.464	14.3	K	P	5.30242	Rv1610	0.5	0.0286022
Rv0309	22856	Rv0309: 218 aa - POSSIBLE CONSERVED EXPORTED PROTEIN	TAAGWQPLK	9	486.27	970.52	2	25		970.52	486.27	970.525	24.2	R	T	4.94603	Rv1611	0.52	0.0297462
Rv0309	22856	Rv0309: 218 aa - POSSIBLE CONSERVED EXPORTED PROTEIN	WLRPGAVIAIAK	12	647.9	1293.79	2	29		1293.79	647.901	1293.79	29.1	R	-	2.64828	Rv1612	0.71	0.0406151
Rv0310c	18313	Rv0310c: 163 aa - CONSERVED HYPOTHETICAL PROTEIN	ADLVDYLR	8	482.76	963.5	2	69		963.5	482.76	963.505	60.8	R	Q	5.05736	Rv1613	2.59	0.148159
Rv0310c	18313	Rv0310c: 163 aa - CONSERVED HYPOTHETICAL PROTEIN	QALGPGVITEHR	12	630.84	1259.66	2	34	1pyro	1259.66	630.84	1259.67	26.1	R	V	4.53196	Rv1614	0.64	0.0366108
Rv0311	44925	Rv0311: 409 aa - HYPOTHETICAL PROTEIN	GSVFQFEPR	9	533.77	1065.52	2	27		1065.52	533.77	1065.52	16.5	R	R	4.24744	Rv1615	0.33	0.0188774
Rv0311	44925	Rv0311: 409 aa - HYPOTHETICAL PROTEIN	QLIGVAGLGAER	12	583.83	1165.64	2	49	1pyro	1165.65	583.83	1165.65	37	R	I	3.27313	Rv1617	0.26	0.0148731
Rv0313	13908	Rv0313: 128 aa - CONSERVED HYPOTHETICAL PROTEIN	FLPYGIAVSVLDDPVDEAQ	19	1024.51	2047.01	2	105		2047.01	1024.51	2047.01	103.9	R	-	0.578026	Rv1622c	0.15	0.00858065
Rv0313	13908	Rv0313: 128 aa - CONSERVED HYPOTHETICAL PROTEIN	VEQVYATELDALR	13	753.89	1505.77	2	101		1505.77	753.892	1505.77	86.6	R	A	0.996577	Rv1623c	1.61	0.0920989
Rv0314c	22688	Rv0314c: 220 aa - POSSIBLE CONSERVED MEMBRANE PROTEIN	ELERPLADVAR	11	625.85	1249.68	2	50	1pyro	1249.68	625.851	1249.69	40.5	R	A	5.96515	Rv1624c	0.39	0.0223097
Rv0314c	22688	Rv0314c: 220 aa - POSSIBLE CONSERVED MEMBRANE PROTEIN	ELERPLADVAR	11	634.85	1267.69	2	37		1267.69	634.851	1267.69	22.2	R	A	2.07571	Rv1626	2.36	0.135002
Rv0314c	22688	Rv0314c: 220 aa - POSSIBLE CONSERVED MEMBRANE PROTEIN	ELERPLADVAR	11	423.57	1267.69	3	25		1267.69	423.572	1267.69	16.2	R	A	3.2165	Rv1627c	0.26	0.0148731
Rv0314c	22688	Rv0314c: 220 aa - POSSIBLE CONSERVED MEMBRANE PROTEIN	IRELERPLADVAR	13	769.44	1536.87	2	33		1536.87	769.441	1536.87	26.3	R	A	2.23076	Rv1628c	0.43	0.0245979
Rv0314c	22688	Rv0314c: 220 aa - POSSIBLE CONSERVED MEMBRANE PROTEIN	ISNAGGSNSVQQG	13	609.79	1217.56	2	83		1217.56	609.791	1217.57	82.6	K	-	6.2484	Rv1629	0.07	0.0040043
Rv0314c	22688	Rv0314c: 220 aa - POSSIBLE CONSERVED MEMBRANE PROTEIN	NSVTVDSVDTIEAAGFNNEVTYHSGSPK	28	980.13	2937.36	3	80		2937.36	980.129	2937.37	79.9	R	I	2.08014	Rv1630	0.28	0.0160172
Rv0315	32280	Rv0315: 294 aa - POSSIBLE BETA-1,3-GLUCANASE PRECURSOR	QNVFLDGNSNLVLR	14	786.41	1570.81	2	60	1pyro	1570.81	786.411	1570.81	40.9	R	A	2.18274	Rv1636	3.12	0.178477
Rv0315	32280	Rv0315: 294 aa - POSSIBLE BETA-1,3-GLUCANASE PRECURSOR	YFGGLVHGLWR	11	652.85	1303.68	2	63		1303.68	652.851	1303.69	56.9	R	G	5.04234	Rv1637c	1.03	0.0589204
Rv0315	32280	Rv0315: 294 aa - POSSIBLE BETA-1,3-GLUCANASE PRECURSOR	YFGGLVHGLWR	11	435.57	1303.68	3	34		1303.68	435.571	1303.69	26.6	R	G	7.56775	Rv1638	0.04	0.00228817
Rv0316	22318	Rv0316: 204 aa - POSSIBLE MUCONOLACTONE ISOMERASE	LWALPDGPDGQR	12	662.84	1323.66	2	48		1323.66	662.841	1323.67	35.1	R	T	4.9661	Rv1641	0.22	0.0125849
Rv0319	23406	Pcp: 222 aa - PROBABLE PYRROLIDONE-CARBOXYLATE PEPTIDASE PCP (5-OXOPROLYL-PEPTIDASE) (PYROGLUTAMYL-	VLVTGFGPYGVTPVNPAQLTAEELDGR	27	934.15	2799.44	3	38		2799.44	934.151	2799.43	32.3	K	T	3.62457	Rv1643	0.58	0.0331785
Rv0321	20939	Dcd: 190 aa - PROBABLE DEOXYCYTIDINE TRIPHOSPHATE DEAMINASE DCD (DCTP DEAMINASE)	IGQLCMLR	8	495.77	989.52	2	52		989.52	495.77	989.525	38.4	K	L	5.02009	Rv1649	0.17	0.00972473
Rv0321	20939	Dcd: 190 aa - PROBABLE DEOXYCYTIDINE TRIPHOSPHATE DEAMINASE DCD (DCTP DEAMINASE)	IGQLCMLR	8	503.76	1005.51	2	48	1Met(ox)	1005.51	503.762	1005.51	38.4	K	L	1.37272	Rv1652	1.99	0.113837
Rv0321	20939	Dcd: 190 aa - PROBABLE DEOXYCYTIDINE TRIPHOSPHATE DEAMINASE DCD (DCTP DEAMINASE)	LGIDPFDDTLVQPSSIDVR	19	1044.04	2086.06	2	111		2086.06	1044.04	2086.06	101.8	R	L	1.6603	Rv1653	0.22	0.0125849
Rv0321	20939	Dcd: 190 aa - PROBABLE DEOXYCYTIDINE TRIPHOSPHATE DEAMINASE DCD (DCTP DEAMINASE)	SYQNFIR	7	464.24	926.46	2	52		926.46	464.241	926.467	46.3	R	S	7.09885	Rv1654	0.11	0.00629247
Rv0328	21537	Rv0328: 200 aa - POSSIBLE TRANSCRIPTIONAL REGULATORY PROTEIN (POSSIBLY TETR/ACRR-FAMILY)	ALASIGAVVTSQLR	14	693.41	1384.8	2	48		1384.8	693.411	1384.81	39.4	R	-	4.74647	Rv1655	1.87	0.106972
Rv0328	21537	Rv0328: 200 aa - POSSIBLE TRANSCRIPTIONAL REGULATORY PROTEIN (POSSIBLY TETR/ACRR-FAMILY)	CFSTWNQR	8	549.74	1097.47	2	24		1097.47	549.74	1097.46	23.5	R	V	4.70503	Rv1656	0.22	0.0125849
Rv0331	40877	Rv0331: 388 aa - POSSIBLE DEHYDROGENASE/REDUCTASE	AAVFAEAQAAVVAHGVAR	18	579.98	1736.93	3	76		1736.93	579.98	1736.92	73.1	K	H	7.51403	Rv1657	0.18	0.0102968
Rv0331	40877	Rv0331: 388 aa - POSSIBLE DEHYDROGENASE/REDUCTASE	CPAAPFEAAFLIAAQLGDR	19	1009.51	2017.01	2	134		2017.01	1009.51	2017.01	118.7	K	Y	0.572783	Rv1659	0.07	0.0040043
Rv0331	40877	Rv0331: 388 aa - POSSIBLE DEHYDROGENASE/REDUCTASE	CPAAPFEAAFLIAAQLGDR	19	673.34	2017.01	3	79		2017.01	673.34	2017	69.8	K	Y	5.57293	Rv1665	0.47	0.026886
Rv0331	40877	Rv0331: 388 aa - POSSIBLE DEHYDROGENASE/REDUCTASE	TVLILGAGVGGLTTADTLR	19	914.53	1827.05	2	99		1827.05	914.531	1827.05	98.8	K	Q	0.908055	Rv1676	0.11	0.00629247
Rv0331	40877	Rv0331: 388 aa - POSSIBLE DEHYDROGENASE/REDUCTASE	VAQELAWLTR	10	593.83	1185.65	2	79		1185.65	593.83	1185.65	62.4	K	W	4.14026	Rv1679	1.23	0.0703613
Rv0332	28642	Rv0332: 261 aa - CONSERVED HYPOTHETICAL PROTEIN	GGATELLLAMVR	12	615.85	1229.68	2	52		1229.68	615.851	1229.69	45.1	R	R	5.34629	Rv1682	0.07	0.0040043
Rv0333	13066	Rv0333: 124 aa - HYPOTHETICAL PROTEIN	GWASSLTTTAELGR	14	725.37	1448.73	2	98		1448.73	725.371	1448.73	92.4	R	M	2.31997	Rv1692	0.12	0.00686452
Rv0333	13066	Rv0333: 124 aa - HYPOTHETICAL PROTEIN	ITSGEDPGIAR	11	558.29	1114.56	2	57		1114.56	558.29	1114.56	44.5	K	T	4.42178	Rv1699	0.06	0.00343226
Rv0333	13066	Rv0333: 124 aa - HYPOTHETICAL PROTEIN	VVQDHVASVFR	11	628.84	1255.67	2	60		1255.67	628.84	1255.67	53.7	R	H	3.43464	Rv1703c	1.58	0.0903828
Rv0333	13066	Rv0333: 124 aa - HYPOTHETICAL PROTEIN	VVQDHVASVFR	11	419.56	1255.67	3	50		1255.67	419.559	1255.66	39.5	R	H	11.8231	Rv1707	0.09	0.00514839
Rv0338c	96362	Rv0338c: 882 aa - PROBABLE IRON-SULFUR-BINDING REDUCTASE	APYILGQK	8	445.26	888.51	2	42		888.51	445.259	888.504	31.1	K	D	7.0989	Rv1719	0.19	0.0108688
Rv0338c	96362	Rv0338c: 882 aa - PROBABLE IRON-SULFUR-BINDING REDUCTASE	AVAELLAVAR	10	506.81	1011.61	2	63		1011.61	506.809	1011.6	41.7	K	V	6.27659	Rv1721c	0.39	0.0223097
Rv0338c	96362	Rv0338c: 882 aa - PROBABLE IRON-SULFUR-BINDING REDUCTASE	ELIGAAGASLTEMPR	15	749.39	1496.76	2	85	1pyro	1496.77	749.388	1496.76	63	R	H	6.22369	Rv1722	0.06	0.00343226
Rv0338c	96362	Rv0338c: 882 aa - PROBABLE IRON-SULFUR-BINDING REDUCTASE	ELIGAAGASLTEMPR	15	758.4	1514.78	2	76		1514.78	758.401	1514.79	68.4	R	H	4.27596	Rv1731	0.18	0.0102968
Rv0338c	96362	Rv0338c: 882 aa - PROBABLE IRON-SULFUR-BINDING REDUCTASE	ELIGAAGASLTEMPR	15	757.39	1512.76	2	67	1Met(ox) 1pyro	1512.76	757.388	1512.76	60.5	R	H	1.04778	Rv1732c	0.93	0.0532
Rv0338c	96362	Rv0338c: 882 aa - PROBABLE IRON-SULFUR-BINDING REDUCTASE	ELIGAAGASLTEMPR	15	766.39	1530.77	2	58	1Met(ox)	1530.77	766.391	1530.77	57.6	R	H	1.87981	Rv1736c	0.17	0.00972473
Rv0338c	96362	Rv0338c: 882 aa - PROBABLE IRON-SULFUR-BINDING REDUCTASE	IWTQISEVLGQR	12	715.39	1428.77	2	86		1428.77	715.391	1428.77	79.8	R	R	2.42148	Rv1737c	0.15	0.00858065
Rv0338c	96362	Rv0338c: 882 aa - PROBABLE IRON-SULFUR-BINDING REDUCTASE	IWTQISEVLGQR	12	477.27	1428.77	3	25		1428.77	477.27	1428.79	21.1	R	R	13.305	Rv1738	0.29	0.0165893
Rv0338c	96362	Rv0338c: 882 aa - PROBABLE IRON-SULFUR-BINDING REDUCTASE	LVIMDLR	7	430.26	858.5	2	49		858.5	430.259	858.503	40	K	D	3.82692	Rv1742	0.29	0.0165893
Rv0338c	96362	Rv0338c: 882 aa - PROBABLE IRON-SULFUR-BINDING REDUCTASE	LVIMDLR	7	438.25	874.49	2	42	1Met(ox)	874.49	438.249	874.484	27.2	K	D	7.37382	Rv1746	0.07	0.0040043
Rv0338c	96362	Rv0338c: 882 aa - PROBABLE IRON-SULFUR-BINDING REDUCTASE	LVMSGQPASGR	11	551.79	1101.56	2	60		1101.56	551.79	1101.56	52.5	K	T	4.24191	Rv1747	0.04	0.00228817
Rv0338c	96362	Rv0338c: 882 aa - PROBABLE IRON-SULFUR-BINDING REDUCTASE	QLGANYTVLHHTQLLNR	17	654.35	1960.03	3	56	1pyro	1960.03	654.35	1960.03	48	R	L	0.224451	Rv1748	0.33	0.0188774
Rv0338c	96362	Rv0338c: 882 aa - PROBABLE IRON-SULFUR-BINDING REDUCTASE	VMVTDGVNDR	10	561.27	1120.53	2	24	1Met(ox)	1120.52	561.27	1120.53	23.5	R	Q	5.51578	Rv1749c	0.26	0.0148731
Rv0346c	52389	AnsP2: 487 aa - POSSIBLE L-ASPARAGINE PERMEASE ANSP2 (L-ASPARAGINE TRANSPORT PROTEIN)	EHVSPFVTFFSK	12	475.58	1423.72	3	23		1423.71	475.58	1423.72	18.1	K	I	6.32469	Rv1751	0.17	0.00972473
Rv0346c	52389	AnsP2: 487 aa - POSSIBLE L-ASPARAGINE PERMEASE ANSP2 (L-ASPARAGINE TRANSPORT PROTEIN)	PPLDITDER	9	528.27	1054.53	2	34		1054.53	528.271	1054.53	24	M	L	1.53073	Rv1754c	0.19	0.0108688
Rv0346c	52389	AnsP2: 487 aa - POSSIBLE L-ASPARAGINE PERMEASE ANSP2 (L-ASPARAGINE TRANSPORT PROTEIN)	SMAINGSGPR	10	495.24	988.48	2	41		988.48	495.241	988.467	35	R	F	13.1569	Rv1755c	0.29	0.0165893
Rv0346c	52389	AnsP2: 487 aa - POSSIBLE L-ASPARAGINE PERMEASE ANSP2 (L-ASPARAGINE TRANSPORT PROTEIN)	SVAVVHSADPI	11	547.8	1093.58	2	43		1093.58	547.799	1093.58	34.1	K	-	3.75927	Rv1762c	0.15	0.00858065
Rv0350	66790	DnaK: 625 aa - PROBABLE CHAPERONE PROTEIN DNAK (HEAT SHOCK PROTEIN 70) (HEAT SHOCK 70 KDA PROTEIN)	AVGIDLGTTNSVVSVLEGGDPVVVANSEGSR	31	1000.18	2997.52	3	55		2997.53	1000.18	2997.52	50.1	R	T	2.08673	Rv1766	0.17	0.00972473
Rv0350	66790	DnaK: 625 aa - PROBABLE CHAPERONE PROTEIN DNAK (HEAT SHOCK PROTEIN 70) (HEAT SHOCK 70 KDA PROTEIN)	DAGQIAGLNVLR	12	613.85	1225.68	2	79		1225.68	613.85	1225.69	66.1	K	I	5.13142	Rv1767	0.39	0.0223097
Rv0350	66790	DnaK: 625 aa - PROBABLE CHAPERONE PROTEIN DNAK (HEAT SHOCK PROTEIN 70) (HEAT SHOCK 70 KDA PROTEIN)	DAGQIAGLNVLR	12	409.57	1225.68	3	27		1225.68	409.569	1225.68	23.4	K	I	4.07358	Rv1769	0.12	0.00686452
Rv0350	66790	DnaK: 625 aa - PROBABLE CHAPERONE PROTEIN DNAK (HEAT SHOCK PROTEIN 70) (HEAT SHOCK 70 KDA PROTEIN)	DVLLLDVTPLSLGIETK	17	913.53	1825.04	2	98		1825.04	913.531	1825.05	98.2	K	G	4.33056	Rv1770	2.16	0.123561
Rv0350	66790	DnaK: 625 aa - PROBABLE CHAPERONE PROTEIN DNAK (HEAT SHOCK PROTEIN 70) (HEAT SHOCK 70 KDA PROTEIN)	ELTGGKEPNK	10	527.78	1053.55	2	41	1pyro	1053.55	527.78	1053.54	33.8	K	G	5.06322	Rv1771	1.97	0.112692
Rv0350	66790	DnaK: 625 aa - PROBABLE CHAPERONE PROTEIN DNAK (HEAT SHOCK PROTEIN 70) (HEAT SHOCK 70 KDA PROTEIN)	ELTGGKEPNK	10	536.78	1071.55	2	37		1071.56	536.78	1071.54	26.6	K	G	14.4144	Rv1774	0.27	0.0154452
Rv0350	66790	DnaK: 625 aa - PROBABLE CHAPERONE PROTEIN DNAK (HEAT SHOCK PROTEIN 70) (HEAT SHOCK 70 KDA PROTEIN)	GEVKDVLLLDVTPLSLGIETK	21	1120.14	2238.27	2	134		2238.27	1120.14	2238.27	133.6	K	G	1.18915	Rv1778c	2.16	0.123561
Rv0350	66790	DnaK: 625 aa - PROBABLE CHAPERONE PROTEIN DNAK (HEAT SHOCK PROTEIN 70) (HEAT SHOCK 70 KDA PROTEIN)	GEVKDVLLLDVTPLSLGIETK	21	747.1	2238.27	3	60		2238.27	747.101	2238.28	55.5	K	G	4.37875	Rv1779c	0.09	0.00514839
Rv0350	66790	DnaK: 625 aa - PROBABLE CHAPERONE PROTEIN DNAK (HEAT SHOCK PROTEIN 70) (HEAT SHOCK 70 KDA PROTEIN)	GIPQIEVTFDIDANGIVHVTAK	22	779.75	2336.24	3	25		2336.24	779.751	2336.23	20.5	R	D	4.30189	Rv1780	0.15	0.00858065
Rv0350	66790	DnaK: 625 aa - PROBABLE CHAPERONE PROTEIN DNAK (HEAT SHOCK PROTEIN 70) (HEAT SHOCK 70 KDA PROTEIN)	GTSGIDLTKDK	11	567.8	1133.59	2	40		1133.59	567.8	1133.59	33.2	K	M	4.3696	Rv1782	0.52	0.0297462
Rv0350	66790	DnaK: 625 aa - PROBABLE CHAPERONE PROTEIN DNAK (HEAT SHOCK PROTEIN 70) (HEAT SHOCK 70 KDA PROTEIN)	GVNPDEVVAVGAALQAGVLK	20	954.03	1906.05	2	148		1906.05	954.032	1906.05	143.6	K	G	0.796518	Rv1789	0.58	0.0331785
Rv0350	66790	DnaK: 625 aa - PROBABLE CHAPERONE PROTEIN DNAK (HEAT SHOCK PROTEIN 70) (HEAT SHOCK 70 KDA PROTEIN)	GVNPDEVVAVGAALQAGVLK	20	636.36	1906.05	3	82		1906.05	636.36	1906.06	63.6	K	G	4.48526	Rv1794	0.39	0.0223097
Rv0350	66790	DnaK: 625 aa - PROBABLE CHAPERONE PROTEIN DNAK (HEAT SHOCK PROTEIN 70) (HEAT SHOCK 70 KDA PROTEIN)	GVNPDEVVAVGAALQAGVLKGEVK	24	774.1	2319.28	3	25		2319.28	774.101	2319.28	23.7	K	D	0.222588	Rv1795	0.19	0.0108688
Rv0350	66790	DnaK: 625 aa - PROBABLE CHAPERONE PROTEIN DNAK (HEAT SHOCK PROTEIN 70) (HEAT SHOCK 70 KDA PROTEIN)	ITQDLLDR	8	487.27	972.52	2	61		972.52	487.269	972.524	42.5	R	T	4.40089	Rv1796	0.08	0.00457634
Rv0350	66790	DnaK: 625 aa - PROBABLE CHAPERONE PROTEIN DNAK (HEAT SHOCK PROTEIN 70) (HEAT SHOCK 70 KDA PROTEIN)	IVNEPTAAALAYGLDK	16	823.44	1644.87	2	119		1644.87	823.441	1644.87	113.6	R	G	1.99184	Rv1807	4.62	0.264284
Rv0350	66790	DnaK: 625 aa - PROBABLE CHAPERONE PROTEIN DNAK (HEAT SHOCK PROTEIN 70) (HEAT SHOCK 70 KDA PROTEIN)	IVNEPTAAALAYGLDK	16	549.3	1644.87	3	66		1644.87	549.3	1644.88	51.8	R	G	5.61359	Rv1808	0.33	0.0188774
Rv0350	66790	DnaK: 625 aa - PROBABLE CHAPERONE PROTEIN DNAK (HEAT SHOCK PROTEIN 70) (HEAT SHOCK 70 KDA PROTEIN)	IVNEPTAAALAYGLDKGEK	19	980.52	1959.03	2	120		1959.03	980.522	1959.03	120	R	E	0.734855	Rv1809	0.36	0.0205936
Rv0350	66790	DnaK: 625 aa - PROBABLE CHAPERONE PROTEIN DNAK (HEAT SHOCK PROTEIN 70) (HEAT SHOCK 70 KDA PROTEIN)	IVNEPTAAALAYGLDKGEK	19	654.02	1959.03	3	32		1959.03	654.02	1959.04	29.2	R	E	4.10294	Rv1816	0.12	0.00686452
Rv0350	66790	DnaK: 625 aa - PROBABLE CHAPERONE PROTEIN DNAK (HEAT SHOCK PROTEIN 70) (HEAT SHOCK 70 KDA PROTEIN)	KYTAPEISAR	10	568.31	1134.6	2	55		1134.6	568.31	1134.6	48	K	I	4.2754	Rv1817	0.08	0.00457634
Rv0350	66790	DnaK: 625 aa - PROBABLE CHAPERONE PROTEIN DNAK (HEAT SHOCK PROTEIN 70) (HEAT SHOCK 70 KDA PROTEIN)	LLGSFELTGIPPAPR	15	784.45	1566.88	2	84		1566.88	784.451	1566.89	82.5	K	G	4.53728	Rv1819c	0.37	0.0211656
Rv0350	66790	DnaK: 625 aa - PROBABLE CHAPERONE PROTEIN DNAK (HEAT SHOCK PROTEIN 70) (HEAT SHOCK 70 KDA PROTEIN)	LLGSFELTGIPPAPR	15	523.3	1566.87	3	48		1566.88	523.3	1566.88	46.6	K	G	0.540679	Rv1822	2.51	0.143583
Rv0350	66790	DnaK: 625 aa - PROBABLE CHAPERONE PROTEIN DNAK (HEAT SHOCK PROTEIN 70) (HEAT SHOCK 70 KDA PROTEIN)	MPAVTDLVK	9	487.27	972.53	2	59		972.53	487.27	972.526	44.8	R	E	4.12944	Rv1823	0.1	0.00572043
Rv0350	66790	DnaK: 625 aa - PROBABLE CHAPERONE PROTEIN DNAK (HEAT SHOCK PROTEIN 70) (HEAT SHOCK 70 KDA PROTEIN)	MPAVTDLVK	9	495.27	988.53	2	45	1Met(ox)	988.53	495.27	988.526	23.7	R	E	4.00209	Rv1825	0.62	0.0354667
Rv0350	66790	DnaK: 625 aa - PROBABLE CHAPERONE PROTEIN DNAK (HEAT SHOCK PROTEIN 70) (HEAT SHOCK 70 KDA PROTEIN)	NGEVLVGQPAK	11	556.31	1110.6	2	100		1110.6	556.31	1110.61	92.7	R	N	4.86964	Rv1827	0.87	0.0497678
Rv0350	66790	DnaK: 625 aa - PROBABLE CHAPERONE PROTEIN DNAK (HEAT SHOCK PROTEIN 70) (HEAT SHOCK 70 KDA PROTEIN)	NPLFLDEQLTR	11	673.36	1344.7	2	54		1344.7	673.36	1344.71	51.6	K	A	4.76892	Rv1833c	0.47	0.026886
Rv0350	66790	DnaK: 625 aa - PROBABLE CHAPERONE PROTEIN DNAK (HEAT SHOCK PROTEIN 70) (HEAT SHOCK 70 KDA PROTEIN)	NQAETLVYQTEK	12	712.36	1422.7	2	99		1422.7	712.361	1422.71	92	R	F	4.71569	Rv1836c	0.56	0.0320344
Rv0350	66790	DnaK: 625 aa - PROBABLE CHAPERONE PROTEIN DNAK (HEAT SHOCK PROTEIN 70) (HEAT SHOCK 70 KDA PROTEIN)	NQAVTNVDR	9	508.76	1015.51	2	31		1015.5	508.76	1015.51	12.8	K	T	5.97908	Rv1837c	0.85	0.0486237
Rv0350	66790	DnaK: 625 aa - PROBABLE CHAPERONE PROTEIN DNAK (HEAT SHOCK PROTEIN 70) (HEAT SHOCK 70 KDA PROTEIN)	TTPSIVAFAR	10	531.8	1061.59	2	82		1061.59	531.8	1061.59	66.3	R	N	3.65538	Rv1843c	0.31	0.0177333
Rv0350	66790	DnaK: 625 aa - PROBABLE CHAPERONE PROTEIN DNAK (HEAT SHOCK PROTEIN 70) (HEAT SHOCK 70 KDA PROTEIN)	VVDWLVDK	8	487.27	972.53	2	67		972.53	487.269	972.524	62.1	R	F	5.88162	Rv1848	0.67	0.0383269
Rv0350	66790	DnaK: 625 aa - PROBABLE CHAPERONE PROTEIN DNAK (HEAT SHOCK PROTEIN 70) (HEAT SHOCK 70 KDA PROTEIN)	VVDWLVDKFK	10	624.85	1247.69	2	61		1247.69	624.85	1247.69	59.7	R	G	3.53466	Rv1849	0.29	0.0165893
Rv0350	66790	DnaK: 625 aa - PROBABLE CHAPERONE PROTEIN DNAK (HEAT SHOCK PROTEIN 70) (HEAT SHOCK 70 KDA PROTEIN)	VVDWLVDKFK	10	416.9	1247.69	3	33		1247.69	416.901	1247.68	33	R	G	8.08372	Rv1850	0.21	0.0120129
Rv0350	66790	DnaK: 625 aa - PROBABLE CHAPERONE PROTEIN DNAK (HEAT SHOCK PROTEIN 70) (HEAT SHOCK 70 KDA PROTEIN)	YTAPEISAR	9	504.26	1006.51	2	40		1006.51	504.26	1006.51	35	K	I	3.9121	Rv1852	3.39	0.193923
Rv0351	24486	GrpE: 235 aa - PROBABLE GRPE PROTEIN (HSP-70 COFACTOR)	ASVVSQLLGVLDDLER	16	857.47	1712.93	2	81		1712.93	857.47	1712.93	77.6	K	A	2.77651	Rv1854c	0.06	0.00343226
Rv0351	24486	GrpE: 235 aa - PROBABLE GRPE PROTEIN (HSP-70 COFACTOR)	ASVVSQLLGVLDDLER	16	571.98	1712.93	3	71		1712.93	571.981	1712.92	52.6	K	A	4.69782	Rv1855c	0.39	0.0223097
Rv0351	24486	GrpE: 235 aa - PROBABLE GRPE PROTEIN (HSP-70 COFACTOR)	HGDLESGPLK	10	526.77	1051.53	2	52		1051.53	526.771	1051.53	52.2	K	S	3.06271	Rv1856c	0.54	0.0308903
Rv0351	24486	GrpE: 235 aa - PROBABLE GRPE PROTEIN (HSP-70 COFACTOR)	IDPETGEVR	9	508.26	1014.5	2	54		1014.5	508.26	1014.51	38.7	R	H	5.96511	Rv1857	0.52	0.0297462
Rv0351	24486	GrpE: 235 aa - PROBABLE GRPE PROTEIN (HSP-70 COFACTOR)	QGYQLGEQVLR	11	645.84	1289.67	2	59		1289.67	645.841	1289.67	43.4	R	H	2.65671	Rv1858	0.33	0.0188774
Rv0351	24486	GrpE: 235 aa - PROBABLE GRPE PROTEIN (HSP-70 COFACTOR)	QGYQLGEQVLR	11	637.33	1272.65	2	53	1pyro	1272.65	637.331	1272.65	37.9	R	H	2.08622	Rv1860	1.89	0.108116
Rv0351	24486	GrpE: 235 aa - PROBABLE GRPE PROTEIN (HSP-70 COFACTOR)	RIDPETGEVR	10	586.31	1170.6	2	49		1170.6	586.311	1170.61	39.5	R	H	5.8702	Rv1862	0.1	0.00572043
Rv0352	41776	DnaJ1: 395 aa - PROBABLE CHAPERONE PROTEIN DNAJ1	AVSEAHNVLSDPAK	14	719.37	1436.73	2	67		1436.73	719.37	1436.73	59	K	R	2.59418	Rv1864c	0.2	0.0114409
Rv0352	41776	DnaJ1: 395 aa - PROBABLE CHAPERONE PROTEIN DNAJ1	IPPGVEDGQR	10	534.28	1066.54	2	49		1066.54	534.28	1066.54	41	R	I	4.24788	Rv1869c	0.81	0.0463355
Rv0352	41776	DnaJ1: 395 aa - PROBABLE CHAPERONE PROTEIN DNAJ1	LAGQGEAGLR	10	486.27	970.52	2	69		970.52	486.269	970.524	46.4	R	G	4.20249	Rv1871c	0.78	0.0446194
Rv0352	41776	DnaJ1: 395 aa - PROBABLE CHAPERONE PROTEIN DNAJ1	LFAGGGFGGR	10	469.75	937.48	2	41		937.48	469.752	937.489	29.3	R	R	9.54078	Rv1872c	18.31	1.04741
Rv0352	41776	DnaJ1: 395 aa - PROBABLE CHAPERONE PROTEIN DNAJ1	SGGSGDLLVTVK	12	566.81	1131.61	2	61		1131.61	566.81	1131.6	48	R	V	4.55597	Rv1874	0.15	0.00858065
Rv0352	41776	DnaJ1: 395 aa - PROBABLE CHAPERONE PROTEIN DNAJ1	TGGTTIGDLFGGLFGR	16	784.91	1567.8	2	86		1567.8	784.911	1567.81	86.3	R	G	4.23658	Rv1875	0.52	0.0297462
Rv0352	41776	DnaJ1: 395 aa - PROBABLE CHAPERONE PROTEIN DNAJ1	VAVPPNLAGAAQEALEAYAAAER	23	1141.59	2281.16	2	125		2281.17	1141.59	2281.17	119.3	K	S	0.0613517	Rv1876	4.62	0.264284
Rv0352	41776	DnaJ1: 395 aa - PROBABLE CHAPERONE PROTEIN DNAJ1	VAVPPNLAGAAQEALEAYAAAER	23	761.4	2281.17	3	67		2281.17	761.4	2281.18	62	K	S	2.99923	Rv1878	0.29	0.0165893
Rv0356c	22921	Rv0356c: 214 aa - CONSERVED HYPOTHETICAL PROTEIN	TPGLPGMGSLLLPPWTVTR	19	997.05	1992.09	2	72		1992.09	997.051	1992.09	68.8	R	Y	1.72294	Rv1881c	0.26	0.0148731
Rv0357c	47136	PurA: 432 aa - PROBABLE ADENYLOSUCCINATE SYNTHETASE PURA (IMP--ASPARTATE LIGASE) (ADSS) (AMPSASE)	ALDPAQVVDALLEQAEGFK	19	1007.53	2013.04	2	113		2013.04	1007.53	2013.05	113.3	K	H	4.38405	Rv1884c	0.29	0.0165893
Rv0357c	47136	PurA: 432 aa - PROBABLE ADENYLOSUCCINATE SYNTHETASE PURA (IMP--ASPARTATE LIGASE) (ADSS) (AMPSASE)	ALDPAQVVDALLEQAEGFK	19	672.02	2013.04	3	53		2013.04	672.02	2013.04	45.4	K	H	0.843219	Rv1885c	0.97	0.0554882
Rv0357c	47136	PurA: 432 aa - PROBABLE ADENYLOSUCCINATE SYNTHETASE PURA (IMP--ASPARTATE LIGASE) (ADSS) (AMPSASE)	CGWFDAVIAR	10	597.79	1193.56	2	74		1193.57	597.79	1193.57	60.6	R	Y	4.02338	Rv1886c	2.73	0.156168
Rv0357c	47136	PurA: 432 aa - PROBABLE ADENYLOSUCCINATE SYNTHETASE PURA (IMP--ASPARTATE LIGASE) (ADSS) (AMPSASE)	GIGPCYQDK	9	519.24	1036.46	2	43		1036.46	519.239	1036.46	41.4	R	I	3.89478	Rv1891	0.78	0.0446194
Rv0357c	47136	PurA: 432 aa - PROBABLE ADENYLOSUCCINATE SYNTHETASE PURA (IMP--ASPARTATE LIGASE) (ADSS) (AMPSASE)	IGTVLGILK	9	457.31	912.6	2	65		912.6	457.309	912.604	47.8	R	A	4.37728	Rv1893	0.39	0.0223097
Rv0357c	47136	PurA: 432 aa - PROBABLE ADENYLOSUCCINATE SYNTHETASE PURA (IMP--ASPARTATE LIGASE) (ADSS) (AMPSASE)	LEQLAGAPVSCIGVGPGR	18	890.97	1779.93	2	88		1779.93	890.971	1779.93	85.4	R	E	1.30218	Rv1899c	0.45	0.0257419
Rv0358	23202	Rv0358: 216 aa - CONSERVED HYPOTHETICAL PROTEIN	AAQLGTTGAAVLR	13	614.85	1227.69	2	33		1227.69	614.851	1227.69	20.8	R	D	1.98787	Rv1905c	0.23	0.013157
Rv0358	23202	Rv0358: 216 aa - CONSERVED HYPOTHETICAL PROTEIN	NVEGWLLVR	9	543.31	1084.6	2	43		1084.6	543.311	1084.61	36.2	R	-	6.27428	Rv1908c	0.99	0.0566323
Rv0359	28128	Rv0359: 259 aa - PROBABLE CONSERVED INTEGRAL MEMBRANE PROTEIN	GYLTLDPR	8	467.75	933.49	2	46		933.49	467.75	933.485	39.9	R	R	5.33498	Rv1914c	0.18	0.0102968
Rv0359	28128	Rv0359: 259 aa - PROBABLE CONSERVED INTEGRAL MEMBRANE PROTEIN	LAAAGSVLAR	10	464.78	927.55	2	79		927.55	464.781	927.547	49.9	R	F	3.69059	Rv1919c	4.41	0.252271
Rv0360c	15459	Rv0360c: 145 aa - CONSERVED HYPOTHETICAL PROTEIN	GFGPVPYSHQPNR	13	728.36	1454.7	2	53		1454.71	728.361	1454.71	51.6	K	G	2.22881	Rv1923	0.24	0.013729
Rv0361	30078	Rv0361: 275 aa - PROBABLE CONSERVED MEMBRANE PROTEIN	FTAPGFDAK	9	477.24	952.47	2	33		952.47	477.241	952.467	23.6	R	E	3.59426	Rv1924c	0.23	0.013157
Rv0361	30078	Rv0361: 275 aa - PROBABLE CONSERVED MEMBRANE PROTEIN	MPTGMPPK	8	429.71	857.41	2	40		857.41	429.712	857.409	30.2	R	T	0.785602	Rv1925	0.37	0.0211656
Rv0361	30078	Rv0361: 275 aa - PROBABLE CONSERVED MEMBRANE PROTEIN	MSQEDQVR	8	504.72	1007.43	2	31	1Met(ox)	1007.43	504.722	1007.43	31.1	K	Q	1.3792	Rv1926c	3.22	0.184198
Rv0361	30078	Rv0361: 275 aa - PROBABLE CONSERVED MEMBRANE PROTEIN	QAIQSLDIAIQTGDLTALR	19	1014.06	2026.1	2	155		2026.11	1014.06	2026.11	149	R	S	1.69415	Rv1928c	0.7	0.040043
Rv0361	30078	Rv0361: 275 aa - PROBABLE CONSERVED MEMBRANE PROTEIN	QAIQSLDIAIQTGDLTALR	19	1005.55	2009.08	2	124	1pyro	2009.08	1005.55	2009.08	119.4	R	S	1.90675	Rv1932	4.62	0.264284
Rv0361	30078	Rv0361: 275 aa - PROBABLE CONSERVED MEMBRANE PROTEIN	QAIQSLDIAIQTGDLTALR	19	676.38	2026.11	3	81		2026.11	676.381	2026.12	74.8	R	S	4.88112	Rv1942c	0.23	0.013157
Rv0361	30078	Rv0361: 275 aa - PROBABLE CONSERVED MEMBRANE PROTEIN	QAIQSLDIAIQTGDLTALR	19	670.7	2009.08	3	78	1pyro	2009.08	670.701	2009.08	76.7	R	S	0.250611	Rv1944c	0.52	0.0297462
Rv0361	30078	Rv0361: 275 aa - PROBABLE CONSERVED MEMBRANE PROTEIN	RFTAPGFDAK	10	555.29	1108.57	2	44		1108.57	555.291	1108.57	35.2	R	E	1.68873	Rv1962c	0.47	0.026886
Rv0361	30078	Rv0361: 275 aa - PROBABLE CONSERVED MEMBRANE PROTEIN	SAGESGSEPAGER	13	617.27	1232.53	2	66		1232.53	617.271	1232.53	54.9	R	S	1.9988	Rv1977	0.14	0.0080086
Rv0361	30078	Rv0361: 275 aa - PROBABLE CONSERVED MEMBRANE PROTEIN	SLDLQFR	7	439.74	877.47	2	27		877.47	439.739	877.464	21	R	D	7.3317	Rv1978	0.49	0.0280301
Rv0361	30078	Rv0361: 275 aa - PROBABLE CONSERVED MEMBRANE PROTEIN	SLTCGSTR	8	441.21	880.41	2	36		880.41	441.211	880.407	31.4	R	D	2.8525	Rv1980c	1.85	0.105828
Rv0361	30078	Rv0361: 275 aa - PROBABLE CONSERVED MEMBRANE PROTEIN	TAVPQSIPPR	10	533.31	1064.6	2	66		1064.6	533.311	1064.61	57.7	K	T	7.83177	Rv1984c	0.29	0.0165893
Rv0363c	36750	Fba: 344 aa - PROBABLE FRUCTOSE-BISPHOSPHATE ALDOLASE FBA	LRPDILAQGQQVAAAK	16	839.98	1677.95	2	100		1677.95	839.981	1677.95	93.3	K	L	1.6303	Rv1990c	0.23	0.013157
Rv0363c	36750	Fba: 344 aa - PROBABLE FRUCTOSE-BISPHOSPHATE ALDOLASE FBA	LRPDILAQGQQVAAAK	16	560.32	1677.95	3	69		1677.95	560.321	1677.94	62.1	K	L	5.81237	Rv1993c	6.5	0.371828
Rv0363c	36750	Fba: 344 aa - PROBABLE FRUCTOSE-BISPHOSPHATE ALDOLASE FBA	LYTSPEDFEK	10	614.79	1227.56	2	38		1227.57	614.79	1227.57	27.3	K	T	3.8068	Rv1995	0.11	0.00629247
Rv0363c	36750	Fba: 344 aa - PROBABLE FRUCTOSE-BISPHOSPHATE ALDOLASE FBA	PIATPEVYAEMLGQAK	16	859.44	1716.87	2	103		1716.88	859.441	1716.87	92.7	M	Q	6.89174	Rv1998c	0.15	0.00858065
Rv0363c	36750	Fba: 344 aa - PROBABLE FRUCTOSE-BISPHOSPHATE ALDOLASE FBA	PIATPEVYAEMLGQAK	16	867.44	1732.87	2	68	1Met(ox)	1732.87	867.441	1732.87	64.3	M	Q	1.61089	Rv2010	0.43	0.0245979
Rv0363c	36750	Fba: 344 aa - PROBABLE FRUCTOSE-BISPHOSPHATE ALDOLASE FBA	PIATPEVYAEMLGQAK	16	573.3	1716.88	3	64		1716.88	573.301	1716.88	52.3	M	Q	0.161499	Rv2018	0.47	0.026886
Rv0363c	36750	Fba: 344 aa - PROBABLE FRUCTOSE-BISPHOSPHATE ALDOLASE FBA	PIATPEVYAEMLGQAK	16	578.63	1732.87	3	57	1Met(ox)	1732.87	578.63	1732.87	56.5	M	Q	0.336205	Rv2019	0.15	0.00858065
Rv0363c	36750	Fba: 344 aa - PROBABLE FRUCTOSE-BISPHOSPHATE ALDOLASE FBA	TIEALGAGEHGK	12	591.81	1181.61	2	66		1181.6	591.81	1181.61	66	K	Y	4.29256	Rv2022c	0.15	0.00858065
Rv0364	24530	Rv0364: 228 aa - POSSIBLE CONSERVED TRANSMEMBRANE PROTEIN	NAPQSDPDPLVLPE	14	746.37	1490.72	2	33		1490.73	746.37	1490.73	33	R	-	2.45384	Rv2026c	0.15	0.00858065
Rv0364	24530	Rv0364: 228 aa - POSSIBLE CONSERVED TRANSMEMBRANE PROTEIN	TFVPVIAGVSYMR	13	720.39	1438.76	2	54		1438.76	720.391	1438.77	53.8	R	Y	4.58543	Rv2030c	0.17	0.00972473
Rv0365c	41649	Rv0365c: 376 aa - CONSERVED HYPOTHETICAL PROTEIN	LWALPGTQLAVVAWPSTR	18	983.55	1965.08	2	72		1965.08	983.552	1965.09	64	R	R	4.37138	Rv2031c	2.59	0.148159
Rv0365c	41649	Rv0365c: 376 aa - CONSERVED HYPOTHETICAL PROTEIN	QTVDGLPVFGAFWDR	15	854.43	1706.84	2	87		1706.84	854.431	1706.85	85.3	R	E	4.2909	Rv2034	0.21	0.0120129
Rv0365c	41649	Rv0365c: 376 aa - CONSERVED HYPOTHETICAL PROTEIN	QTVDGLPVFGAFWDR	15	845.91	1689.81	2	35	1pyro	1689.82	845.911	1689.81	35.3	R	E	7.41853	Rv2037c	3.16	0.180766
Rv0379	7961	SecE2: 71 aa - POSSIBLE PROTEIN TRANSPORT PROTEIN SECE2	DSVDDIR	7	410.2	818.38	2	30		818.38	410.199	818.383	20.5	R	V	3.30956	Rv2041c	0.49	0.0280301
Rv0379	7961	SecE2: 71 aa - POSSIBLE PROTEIN TRANSPORT PROTEIN SECE2	MRPAQPR	7	428.23	854.45	2	26		854.45	428.23	854.446	13.9	K	-	4.79265	Rv2042c	0.35	0.0200215
Rv0379	7961	SecE2: 71 aa - POSSIBLE PROTEIN TRANSPORT PROTEIN SECE2	VIEQDMAVDSAGK	13	681.83	1361.65	2	93		1361.65	681.83	1361.65	80.5	R	I	2.70112	Rv2046	1	0.0572043
Rv0382c	18849	PyrE: 179 aa - PROBABLE OROTATE PHOSPHORIBOSYLTRANSFERASE PYRE (OPRT) (OPRTASE)	ATGAAEAIEAEGLR	14	679.85	1357.68	2	54		1357.68	679.85	1357.69	39.3	R	Y	4.56594	Rv2050	1.68	0.0961032
Rv0383c	31953	Rv0383c: 284 aa - POSSIBLE CONSERVED SECRETED PROTEIN	ESDIWLLGAIGPR	13	713.89	1425.76	2	55		1425.76	713.891	1425.77	48.5	R	M	4.70903	Rv2051c	0.12	0.00686452
Rv0383c	31953	Rv0383c: 284 aa - POSSIBLE CONSERVED SECRETED PROTEIN	ESDIWLLGAIGPR	13	704.88	1407.75	2	49	1pyro	1407.75	704.88	1407.75	46.4	R	M	2.67605	Rv2052c	0.06	0.00343226
Rv0384c	92480	ClpB: 848 aa - PROBABLE ENDOPEPTIDASE ATP BINDING PROTEIN (CHAIN B) CLPB (CLPB PROTEIN) (HEAT SHOCK	AIDLVDEAASR	11	580.3	1158.59	2	63		1158.59	580.3	1158.58	54.8	K	L	4.7677	Rv2054	3.28	0.18763
Rv0384c	92480	ClpB: 848 aa - PROBABLE ENDOPEPTIDASE ATP BINDING PROTEIN (CHAIN B) CLPB (CLPB PROTEIN) (HEAT SHOCK	EQLEALR	7	429.74	857.46	2	22		857.46	429.742	857.469	0	K	G	10.8765	Rv2061c	1.61	0.0920989
Rv0384c	92480	ClpB: 848 aa - PROBABLE ENDOPEPTIDASE ATP BINDING PROTEIN (CHAIN B) CLPB (CLPB PROTEIN) (HEAT SHOCK	ITDSALVAAATLSDR	15	752.4	1502.79	2	52		1502.79	752.401	1502.79	48.9	R	Y	2.02108	Rv2063:234bp(77aa)	0.29	0.0165893
Rv0384c	92480	ClpB: 848 aa - PROBABLE ENDOPEPTIDASE ATP BINDING PROTEIN (CHAIN B) CLPB (CLPB PROTEIN) (HEAT SHOCK	LLEGETAK	8	430.74	859.47	2	28		859.47	430.739	859.464	16.1	R	L	7.28154	Rv2068c	0.62	0.0354667
Rv0384c	92480	ClpB: 848 aa - PROBABLE ENDOPEPTIDASE ATP BINDING PROTEIN (CHAIN B) CLPB (CLPB PROTEIN) (HEAT SHOCK	LVQQAIGDQLAK	12	642.37	1282.72	2	56		1282.72	642.37	1282.73	56.2	R	M	4.48784	Rv2074	0.33	0.0188774
Rv0384c	92480	ClpB: 848 aa - PROBABLE ENDOPEPTIDASE ATP BINDING PROTEIN (CHAIN B) CLPB (CLPB PROTEIN) (HEAT SHOCK	NAIEIVR	7	407.74	813.47	2	27		813.47	407.739	813.463	13.7	K	D	8.57028	Rv2080	0.33	0.0188774
Rv0384c	92480	ClpB: 848 aa - PROBABLE ENDOPEPTIDASE ATP BINDING PROTEIN (CHAIN B) CLPB (CLPB PROTEIN) (HEAT SHOCK	TAIVEGLAQR	10	529.3	1056.59	2	50		1056.59	529.3	1056.59	37.7	K	I	4.67082	Rv2083	0.29	0.0165893
Rv0384c	92480	ClpB: 848 aa - PROBABLE ENDOPEPTIDASE ATP BINDING PROTEIN (CHAIN B) CLPB (CLPB PROTEIN) (HEAT SHOCK	TIVALDLGSMVAGSK	15	731.4	1460.79	2	69		1460.79	731.401	1460.79	68.7	K	Y	2.32457	Rv2088	0.07	0.0040043
Rv0389	43961	PurT: 419 aa - PROBABLE PHOSPHORIBOSYLGLYCINAMIDE FORMYLTRANSFERASE 2 PURT (GART 2) (GAR TRANSFORMY	AILGLAVDTLMISPGAAR	18	885	1767.99	2	53		1767.99	885.001	1767.99	42	R	V	1.22626	Rv2091c	9	0.514839
Rv0389	43961	PurT: 419 aa - PROBABLE PHOSPHORIBOSYLGLYCINAMIDE FORMYLTRANSFERASE 2 PURT (GART 2) (GAR TRANSFORMY	GLGVALATAPEVAIAR	16	754.94	1507.87	2	56		1507.87	754.94	1507.87	45.9	R	E	2.36209	Rv2092c	0.03	0.00171613
Rv0390	15465	Rv0390: 140 aa - CONSERVED HYPOTHETICAL PROTEIN	FVGVPDLSSLGR	12	623.85	1245.68	2	53		1245.67	623.85	1245.69	47.3	R	E	12.5503	Rv2093c	0.17	0.00972473
Rv0391	43489	MetZ: 406 aa - PROBABLE O-SUCCINYLHOMOSERINE SULFHYDRYLASE METZ (OSH SULFHYDRYLASE)	AAIGLGDGVVR	11	514.3	1026.58	2	61		1026.58	514.299	1026.58	42.9	R	I	4.20464	Rv2094c	0.78	0.0446194
Rv0391	43489	MetZ: 406 aa - PROBABLE O-SUCCINYLHOMOSERINE SULFHYDRYLASE METZ (OSH SULFHYDRYLASE)	ALPDGVSQATVGVR	14	685.38	1368.74	2	77		1368.74	685.38	1368.75	64.5	K	G	3.84018	Rv2095c	0.1	0.00572043
Rv0391	43489	MetZ: 406 aa - PROBABLE O-SUCCINYLHOMOSERINE SULFHYDRYLASE METZ (OSH SULFHYDRYLASE)	SFAGELDHYVYSR	13	772.36	1542.71	2	78		1542.71	772.361	1542.71	77.9	K	Y	2.25639	Rv2109c	0.83	0.0474796
Rv0391	43489	MetZ: 406 aa - PROBABLE O-SUCCINYLHOMOSERINE SULFHYDRYLASE METZ (OSH SULFHYDRYLASE)	SLFGSCFVVCSEILPR	16	935.96	1869.91	2	35		1869.91	935.959	1869.9	34.6	R	W	3.76211	Rv2110c	0.78	0.0446194
Rv0391	43489	MetZ: 406 aa - PROBABLE O-SUCCINYLHOMOSERINE SULFHYDRYLASE METZ (OSH SULFHYDRYLASE)	VLGGAILGDR	10	485.79	969.56	2	84		969.56	485.789	969.564	74.8	R	E	4.15623	Rv2112c	0.05	0.00286022
Rv0391	43489	MetZ: 406 aa - PROBABLE O-SUCCINYLHOMOSERINE SULFHYDRYLASE METZ (OSH SULFHYDRYLASE)	YPYLPSHPQYDLAK	14	846.42	1690.83	2	71		1690.84	846.421	1690.83	68.2	R	R	7.41121	Rv2113	1.15	0.065785
Rv0392c	50524	NdhA: 470 aa - PROBABLE MEMBRANE NADH DEHYDROGENASE NDHA	GQMAITSQMIYAR	13	735.36	1468.71	2	36		1468.72	735.361	1468.71	30.5	R	L	8.96494	Rv2114	0.15	0.00858065
Rv0392c	50524	NdhA: 470 aa - PROBABLE MEMBRANE NADH DEHYDROGENASE NDHA	TLSSGEPSAVGGR	13	630.32	1258.62	2	33	1n-ac	1258.62	630.319	1258.62	29.4	M	H	2.45662	Rv2116	2.16	0.123561
Rv0392c	50524	NdhA: 470 aa - PROBABLE MEMBRANE NADH DEHYDROGENASE NDHA	VILLDAAPAVLPPMGPK	17	568	1700.99	3	49		1700.99	568.001	1700.98	48.7	R	L	5.72316	Rv2118c	0.55	0.0314624
Rv0392c	50524	NdhA: 470 aa - PROBABLE MEMBRANE NADH DEHYDROGENASE NDHA	VILLDAAPAVLPPMGPK	17	851.5	1700.99	2	44		1700.99	851.501	1700.99	43.5	R	L	1.89195	Rv2120c	0.33	0.0188774
Rv0392c	50524	NdhA: 470 aa - PROBABLE MEMBRANE NADH DEHYDROGENASE NDHA	VIVEPDLTVK	10	556.83	1111.65	2	33		1111.65	556.83	1111.64	31.5	R	G	4.74048	Rv2121c	0.45	0.0257419
Rv0392c	50524	NdhA: 470 aa - PROBABLE MEMBRANE NADH DEHYDROGENASE NDHA	VLLGEVNAIDLK	12	642.38	1282.75	2	71		1282.75	642.38	1282.75	61.6	R	A	3.47057	Rv2127	0.09	0.00514839
Rv0392c	50524	NdhA: 470 aa - PROBABLE MEMBRANE NADH DEHYDROGENASE NDHA	VVIIGSGFGGLNAAK	15	701.91	1401.8	2	79		1401.8	701.91	1401.81	69.4	R	A	4.35761	Rv2129c	3.79	0.216804
Rv0392c	50524	NdhA: 470 aa - PROBABLE MEMBRANE NADH DEHYDROGENASE NDHA	VWAAGVAASPLGK	13	613.85	1225.68	2	78		1225.68	613.85	1225.68	71.8	K	M	3.95954	Rv2130c	0.63	0.0360387
Rv0399c	44509	LpqK: 409 aa - POSSIBLE CONSERVED LIPOPROTEIN LPQK	AAGQDMPTLLQR	12	650.84	1299.66	2	39		1299.66	650.84	1299.67	26.5	K	K	4.09903	Rv2134c	0.17	0.00972473
Rv0399c	44509	LpqK: 409 aa - POSSIBLE CONSERVED LIPOPROTEIN LPQK	NGAVAISYVATLLLK	15	766.96	1531.9	2	106		1531.9	766.961	1531.91	105.5	R	L	4.38726	Rv2135c	0.9	0.0514839
Rv0400c	42670	FadE7: 395 aa - ACYL-CoA DEHYDROGENASE FADE7	APLACLSEAR	10	544.28	1086.55	2	92		1086.55	544.28	1086.54	80.9	R	Y	4.95342	Rv2136c	0.13	0.00743656
Rv0400c	42670	FadE7: 395 aa - ACYL-CoA DEHYDROGENASE FADE7	ASITSELVLDNVR	13	708.89	1415.76	2	49		1415.76	708.89	1415.77	36.4	R	L	3.56082	Rv2138	3.47	0.198499
Rv0400c	42670	FadE7: 395 aa - ACYL-CoA DEHYDROGENASE FADE7	DGPDWVITGGK	11	572.79	1143.56	2	26		1143.56	572.79	1143.56	25.8	R	M	4.27878	Rv2139	0.16	0.00915269
Rv0400c	42670	FadE7: 395 aa - ACYL-CoA DEHYDROGENASE FADE7	GFIVPTDTPGFTANTIGHK	19	987.01	1972.01	2	85		1972.01	987.012	1972.01	75.6	R	L	0.697744	Rv2140c	1.51	0.0863785
Rv0400c	42670	FadE7: 395 aa - ACYL-CoA DEHYDROGENASE FADE7	LPADAMLPGATGLR	14	691.88	1381.74	2	79		1381.74	691.88	1381.75	67.1	R	A	3.76104	Rv2141c	0.69	0.039471
Rv0400c	42670	FadE7: 395 aa - ACYL-CoA DEHYDROGENASE FADE7	LPADAMLPGATGLR	14	699.87	1397.73	2	66	1Met(ox)	1397.73	699.87	1397.73	61.3	R	A	2.99903	Rv2142c	0.29	0.0165893
Rv0400c	42670	FadE7: 395 aa - ACYL-CoA DEHYDROGENASE FADE7	PIAGFQLTQAK	11	587.34	1172.66	2	82		1172.66	587.34	1172.67	75.9	R	L	5.24669	Rv2145c	1.37	0.0783699
Rv0400c	42670	FadE7: 395 aa - ACYL-CoA DEHYDROGENASE FADE7	SAWQCALDYAR	11	670.8	1339.6	2	59		1339.6	670.8	1339.59	59	R	Q	10.5885	Rv2146c	1.15	0.065785
Rv0400c	42670	FadE7: 395 aa - ACYL-CoA DEHYDROGENASE FADE7	TILGGNGISLEYPVIR	16	851.48	1700.95	2	100		1700.95	851.481	1700.95	99.6	R	H	1.34811	Rv2148c	0.11	0.00629247
Rv0400c	42670	FadE7: 395 aa - ACYL-CoA DEHYDROGENASE FADE7	YGIVWGAMGAAR	12	626.32	1250.62	2	95		1250.62	626.32	1250.63	83.1	R	S	4.31541	Rv2149c	0.12	0.00686452
Rv0402c	105082	MmpL1: 958 aa - PROBABLE CONSERVED TRANSMEMBRANE TRANSPORT PROTEIN MMPL1	AYVTGPGPLGADR	13	637.33	1272.64	2	57		1272.65	637.33	1272.65	49.6	K	V	3.41871	Rv2159c	6.85	0.39185
Rv0402c	105082	MmpL1: 958 aa - PROBABLE CONSERVED TRANSMEMBRANE TRANSPORT PROTEIN MMPL1	FGLFDPK	7	412.22	822.43	2	31		822.43	412.219	822.423	30.9	R	R	8.41473	Rv2161c	0.27	0.0154452
Rv0402c	105082	MmpL1: 958 aa - PROBABLE CONSERVED TRANSMEMBRANE TRANSPORT PROTEIN MMPL1	FYDVLVTK	8	492.77	983.53	2	35		983.53	492.77	983.526	30	R	L	3.7144	Rv2165c	0.14	0.0080086
Rv0402c	105082	MmpL1: 958 aa - PROBABLE CONSERVED TRANSMEMBRANE TRANSPORT PROTEIN MMPL1	GTPLQAASIYLAGTSSTYK	19	965	1927.99	2	104		1927.99	965.002	1927.99	103.8	K	D	0.316576	Rv2166c	0.64	0.0366108
Rv0402c	105082	MmpL1: 958 aa - PROBABLE CONSERVED TRANSMEMBRANE TRANSPORT PROTEIN MMPL1	MIDITQR	7	438.73	875.45	2	24		875.45	438.729	875.443	16.3	R	T	8.1265	Rv2169c	0.39	0.0223097
Rv0402c	105082	MmpL1: 958 aa - PROBABLE CONSERVED TRANSMEMBRANE TRANSPORT PROTEIN MMPL1	SYMTPALATLLGR	13	697.38	1392.74	2	68		1392.74	697.38	1392.75	62.9	R	W	4.54835	Rv2171	1.42	0.0812301
Rv0406c	29316	Rv0406c: 272 aa - BETA LACTAMASE LIKE PROTEIN	LGYTPGDVR	9	489.26	976.5	2	42		976.5	489.261	976.507	24.3	K	A	6.88314	Rv2172c	0.41	0.0234538
Rv0406c	29316	Rv0406c: 272 aa - BETA LACTAMASE LIKE PROTEIN	VAVWGIHLLR	10	582.36	1162.7	2	71		1162.7	582.36	1162.71	62.8	R	R	5.41006	Rv2174	0.41	0.0234538
Rv0407	37048	Fgd1: 336 aa - PROBABLE F420-DEPENDENT GLUCOSE-6-PHOSPHATE DEHYDROGENASE FGD1	FWAPLSLTAEQK	12	695.87	1389.73	2	59		1389.73	695.87	1389.73	50.2	R	H	3.04043	Rv2175c	0.43	0.0245979
Rv0407	37048	Fgd1: 336 aa - PROBABLE F420-DEPENDENT GLUCOSE-6-PHOSPHATE DEHYDROGENASE FGD1	LLLGTSVLTPTFR	13	709.42	1416.83	2	43		1416.83	709.421	1416.83	34.8	R	Y	2.47915	Rv2181	0.1	0.00572043
Rv0410c	81812	PknG: 750 aa - SERINE/THREONINE-PROTEIN KINASE PKNG (PROTEIN KINASE G) (STPK G)	TLAALTLDLPTR	12	642.88	1283.75	2	46		1283.74	642.88	1283.75	41.9	R	N	4.48806	Rv2183c	1.15	0.065785
Rv0411c	35669	GlnH: 328 aa - PROBABLE GLUTAMINE-BINDING LIPOPROTEIN GLNH (GLNBP)	AEADAAVADIR	11	551.28	1100.55	2	57		1100.55	551.281	1100.55	24.6	K	A	3.19634	Rv2185c	6.02	0.34437
Rv0411c	35669	GlnH: 328 aa - PROBABLE GLUTAMINE-BINDING LIPOPROTEIN GLNH (GLNBP)	FVNGTLER	8	468.25	934.49	2	62		934.49	468.249	934.483	37.1	R	I	6.99854	Rv2187	0.11	0.00629247
Rv0412c	47055	Rv0412c: 439 aa - POSSIBLE CONSERVED MEMBRANE PROTEIN	ADETLSLIR	9	509.28	1016.55	2	70		1016.55	509.279	1016.54	42.2	R	R	5.50769	Rv2192c	0.32	0.0183054
Rv0414c	23453	ThiE: 223 aa - PROBABLE THIAMINE-PHOSPHATE PYROPHOSPHORYLASE THIE (TMP PYROPHOSPHORYLASE) (TMP-PPAS	AAPGLGLVR	9	427.27	852.52	2	30		852.52	427.272	852.529	25.8	R	V	10.9671	Rv2194	0.25	0.0143011
Rv0414c	23453	ThiE: 223 aa - PROBABLE THIAMINE-PHOSPHATE PYROPHOSPHORYLASE THIE (TMP PYROPHOSPHORYLASE) (TMP-PPAS	YGALFAVNDR	10	563.29	1124.56	2	30		1124.56	563.291	1124.57	20.8	R	A	7.15976	Rv2195	2.87	0.164176
Rv0415	36797	ThiO: 340 aa - POSSIBLE THIAMINE BIOSYNTHESIS OXIDOREDUCTASE THIO	ALLDALCR	8	466.25	930.5	2	48		930.5	466.251	930.487	29.4	R	D	13.6919	Rv2196	0.42	0.0240258
Rv0415	36797	ThiO: 340 aa - POSSIBLE THIAMINE BIOSYNTHESIS OXIDOREDUCTASE THIO	APTELAVDNR	10	543.28	1084.55	2	29		1084.55	543.281	1084.55	28.3	R	A	3.17605	Rv2197c	1.85	0.105828
Rv0417	26001	ThiG: 252 aa - PROBABLE THIAMIN BIOSYNTHESIS PROTEIN THIG (THIAZOLE BIOSYNTHESIS PROTEIN)	LGITPLPNTAGSR	13	648.87	1295.72	2	30		1295.72	648.87	1295.73	15.3	R	S	4.49057	Rv2198c	1.85	0.105828
Rv0417	26001	ThiG: 252 aa - PROBABLE THIAMIN BIOSYNTHESIS PROTEIN THIG (THIAZOLE BIOSYNTHESIS PROTEIN)	SAAEAVLTAQLAR	13	650.86	1299.71	2	49		1299.71	650.861	1299.71	42.9	R	E	2.63626	Rv2200c	3.05	0.174473
Rv0417	26001	ThiG: 252 aa - PROBABLE THIAMIN BIOSYNTHESIS PROTEIN THIG (THIAZOLE BIOSYNTHESIS PROTEIN)	TLWPDAVELVR	11	649.86	1297.7	2	24		1297.7	649.861	1297.71	12.2	R	A	5.56784	Rv2201	0.14	0.0080086
Rv0418	52181	LpqL: 500 aa - PROBABLE LIPOPROTEIN AMINOPEPTIDASE LPQL	AVGTPGYQASVDYVVNTLR	19	1005.52	2009.02	2	112		2009.02	1005.52	2009.03	103	R	N	3.53451	Rv2202c	1.98	0.113265
Rv0418	52181	LpqL: 500 aa - PROBABLE LIPOPROTEIN AMINOPEPTIDASE LPQL	AVGTPGYQASVDYVVNTLR	19	670.68	2009.02	3	27		2009.02	670.68	2009.02	21.6	R	N	0.317931	Rv2204c	1.78	0.101824
Rv0418	52181	LpqL: 500 aa - PROBABLE LIPOPROTEIN AMINOPEPTIDASE LPQL	FAFWGAEEFGLIGSR	15	843.92	1685.82	2	100		1685.82	843.921	1685.83	99.5	R	N	4.28326	Rv2207	0.58	0.0331785
Rv0418	52181	LpqL: 500 aa - PROBABLE LIPOPROTEIN AMINOPEPTIDASE LPQL	FAFWGAEEFGLIGSR	15	562.95	1685.82	3	24		1685.82	562.95	1685.83	17.3	R	N	4.27129	Rv2210c	1.56	0.0892387
Rv0418	52181	LpqL: 500 aa - PROBABLE LIPOPROTEIN AMINOPEPTIDASE LPQL	GVVTLGGNTVEAR	13	636.85	1271.68	2	83		1271.68	636.85	1271.69	66.1	K	A	4.36329	Rv2211c	0.12	0.00686452
Rv0418	52181	LpqL: 500 aa - PROBABLE LIPOPROTEIN AMINOPEPTIDASE LPQL	LPVSGAVVLVDR	12	612.87	1223.72	2	98		1223.72	612.87	1223.72	91.7	R	G	4.04911	Rv2213	0.53	0.0303183
Rv0418	52181	LpqL: 500 aa - PROBABLE LIPOPROTEIN AMINOPEPTIDASE LPQL	LQDIANANDGTR	12	644.32	1286.62	2	69		1286.62	644.32	1286.63	52.2	K	A	4.09087	Rv2215	0.84	0.0480516
Rv0418	52181	LpqL: 500 aa - PROBABLE LIPOPROTEIN AMINOPEPTIDASE LPQL	LTASTQSFK	9	491.76	981.51	2	35		981.51	491.761	981.507	26.8	K	A	3.02956	Rv2216	1.15	0.065785
Rv0418	52181	LpqL: 500 aa - PROBABLE LIPOPROTEIN AMINOPEPTIDASE LPQL	NYVESLDIDALK	12	690.36	1378.7	2	91		1378.7	690.36	1378.71	87.4	R	G	4.35176	Rv2219	0.19	0.0108688
Rv0418	52181	LpqL: 500 aa - PROBABLE LIPOPROTEIN AMINOPEPTIDASE LPQL	SVGFQLR	7	403.73	805.45	2	32		805.44	403.729	805.443	26.1	K	G	3.6055	Rv2220	8.28	0.473652
Rv0418	52181	LpqL: 500 aa - PROBABLE LIPOPROTEIN AMINOPEPTIDASE LPQL	TAQDTSFDGR	10	549.25	1096.48	2	66		1096.48	549.25	1096.48	66.1	K	S	4.26041	Rv2222c	2.81	0.160744
Rv0419	53543	LpqM: 498 aa - POSSIBLE LIPOPROTEIN PEPTIDASE LPQM	ALSILNDPFR	10	573.32	1144.62	2	63		1144.62	573.32	1144.62	47.2	R	V	4.29705	Rv2224c	0.64	0.0366108
Rv0419	53543	LpqM: 498 aa - POSSIBLE LIPOPROTEIN PEPTIDASE LPQM	FTLSTADGLDHVLAGIITTR	20	1051.07	2100.12	2	118		2100.12	1051.07	2100.13	116.1	R	D	4.47368	Rv2226	0.05	0.00286022
Rv0419	53543	LpqM: 498 aa - POSSIBLE LIPOPROTEIN PEPTIDASE LPQM	GLPMQSPWTALR	12	678.86	1355.7	2	72		1355.7	678.86	1355.71	61.3	R	T	4.40447	Rv2228c	0.08	0.00457634
Rv0419	53543	LpqM: 498 aa - POSSIBLE LIPOPROTEIN PEPTIDASE LPQM	GLPMQSPWTALR	12	686.86	1371.7	2	65	1Met(ox)	1371.7	686.86	1371.71	37.7	R	T	4.41174	Rv2229c	0.1	0.00572043
Rv0419	53543	LpqM: 498 aa - POSSIBLE LIPOPROTEIN PEPTIDASE LPQM	MVASDADGVSVPAGFTR	17	848.4	1694.79	2	114	1Met(ox)	1694.79	848.401	1694.79	103.9	R	I	1.61392	Rv2230c	0.32	0.0183054
Rv0419	53543	LpqM: 498 aa - POSSIBLE LIPOPROTEIN PEPTIDASE LPQM	MVASDADGVSVPAGFTR	17	840.41	1678.81	2	86		1678.8	840.411	1678.81	82.5	R	I	4.52443	Rv2235	0.15	0.00858065
Rv0419	53543	LpqM: 498 aa - POSSIBLE LIPOPROTEIN PEPTIDASE LPQM	NPPTLSYQPAGCPDAK	16	858.41	1714.8	2	62		1714.8	858.411	1714.81	61.8	K	P	4.29374	Rv2237	0.52	0.0297462
Rv0419	53543	LpqM: 498 aa - POSSIBLE LIPOPROTEIN PEPTIDASE LPQM	RGDLPTALR	9	499.79	997.57	2	57		997.57	499.789	997.564	44.4	R	V	5.80824	Rv2240c	0.39	0.0223097
Rv0419	53543	LpqM: 498 aa - POSSIBLE LIPOPROTEIN PEPTIDASE LPQM	TACLTGVAHR	10	543.28	1084.54	2	51		1084.54	543.28	1084.54	40.4	R	K	4.24863	Rv2241	0.79	0.0451914
Rv0419	53543	LpqM: 498 aa - POSSIBLE LIPOPROTEIN PEPTIDASE LPQM	YALAVQHER	9	543.79	1085.56	2	30		1085.56	543.79	1085.56	23.1	R	G	4.25592	Rv2244	1.37	0.0783699
Rv0423c	60316	ThiC: 547 aa - PROBABLE THIAMINE BIOSYNTHESIS PROTEIN THIC	NSPVPVGTVPIYQALEK	17	906.5	1810.98	2	86		1810.98	906.501	1810.99	78.2	R	V	3.80775	Rv2245	0.64	0.0366108
Rv0423c	60316	ThiC: 547 aa - PROBABLE THIAMINE BIOSYNTHESIS PROTEIN THIC	VYLPITQ	7	417.24	832.47	2	25		832.47	417.239	832.463	19.3	R	-	8.83609	Rv2246	0.61	0.0348946
Rv0426c	13922	Rv0426c: 147 aa - POSSIBLE TRANSMEMBRANE PROTEIN	LAPVPDKPAAAK	12	589.35	1176.69	2	53		1176.69	589.35	1176.69	49.4	K	E	3.69787	Rv2249c	0.4	0.0228817
Rv0426c	13922	Rv0426c: 147 aa - POSSIBLE TRANSMEMBRANE PROTEIN	TPEVAAPPVK	10	504.79	1007.56	2	27		1007.57	504.791	1007.57	20.8	R	A	3.23011	Rv2251	0.23	0.013157
Rv0431	16895	Rv0431: 164 aa - PUTATIVE TUBERCULIN RELATED PEPTIDE	PAAPRAEVR	9	483.77	965.53	2	22		965.54	483.77	965.526	13.2	K	V	14.479	Rv2257c	1.85	0.105828
Rv0431	16895	Rv0431: 164 aa - PUTATIVE TUBERCULIN RELATED PEPTIDE	TLGAAVELR	9	465.27	928.53	2	51		928.53	465.27	928.525	44.9	R	L	5.65902	Rv2258c	0.11	0.00629247
Rv0431	16895	Rv0431: 164 aa - PUTATIVE TUBERCULIN RELATED PEPTIDE	VPDSSGLPLR	10	520.79	1039.57	2	57		1039.57	520.792	1039.57	43.2	R	A	1.48409	Rv2280	0.89	0.0509118
Rv0432	24001	SodC: 240 aa - PROBABLE PERIPLASMIC SUPEROXIDE DISMUTASE [CU-ZN] SODC	FEFANGYATVTIATTGVGK	19	974	1945.98	2	162		1945.98	974.001	1945.99	161	K	L	3.37524	Rv2284	0.16	0.00915269
Rv0432	24001	SodC: 240 aa - PROBABLE PERIPLASMIC SUPEROXIDE DISMUTASE [CU-ZN] SODC	GDGSAMLVTTTDAFTMDDLLSGAK	24	1209.06	2416.11	2	126		2416.11	1209.06	2416.11	126.2	R	T	0.0663563	Rv2289	1.08	0.0617807
Rv0432	24001	SodC: 240 aa - PROBABLE PERIPLASMIC SUPEROXIDE DISMUTASE [CU-ZN] SODC	GDGSAMLVTTTDAFTMDDLLSGAK	24	1217.06	2432.1	2	114	1Met(ox)	2432.11	1217.06	2432.11	105.5	R	T	0.361851	Rv2290	0.29	0.0165893
Rv0432	24001	SodC: 240 aa - PROBABLE PERIPLASMIC SUPEROXIDE DISMUTASE [CU-ZN] SODC	GDGSAMLVTTTDAFTMDDLLSGAK	24	1225.06	2448.1	2	97	2Met(ox)	2448.1	1225.06	2448.11	96.4	R	T	2.68122	Rv2294	0.38	0.0217376
Rv0432	24001	SodC: 240 aa - PROBABLE PERIPLASMIC SUPEROXIDE DISMUTASE [CU-ZN] SODC	GDGSAMLVTTTDAFTMDDLLSGAK	24	811.71	2432.11	3	80	1Met(ox)	2432.11	811.711	2432.11	60.4	R	T	0.0590628	Rv2296	4.38	0.250555
Rv0432	24001	SodC: 240 aa - PROBABLE PERIPLASMIC SUPEROXIDE DISMUTASE [CU-ZN] SODC	GDGSAMLVTTTDAFTMDDLLSGAK	24	806.38	2416.11	3	70		2416.11	806.381	2416.12	68.4	R	T	4.35319	Rv2297	0.58	0.0331785
Rv0432	24001	SodC: 240 aa - PROBABLE PERIPLASMIC SUPEROXIDE DISMUTASE [CU-ZN] SODC	GDGSAMLVTTTDAFTMDDLLSGAK	24	817.04	2448.11	3	43	2Met(ox)	2448.1	817.041	2448.1	42.6	R	T	0.0587324	Rv2298	4.38	0.250555
Rv0432	24001	SodC: 240 aa - PROBABLE PERIPLASMIC SUPEROXIDE DISMUTASE [CU-ZN] SODC	LTPGFHGLHIHQVGK	15	820.95	1639.89	2	43		1639.89	820.951	1639.89	33.3	K	C	2.09115	Rv2299c	0.27	0.0154452
Rv0432	24001	SodC: 240 aa - PROBABLE PERIPLASMIC SUPEROXIDE DISMUTASE [CU-ZN] SODC	RVACGVIGSG	10	488.25	974.5	2	29		974.5	488.251	974.487	17.8	K	-	13.6277	Rv2300c	0.08	0.00457634
Rv0432	24001	SodC: 240 aa - PROBABLE PERIPLASMIC SUPEROXIDE DISMUTASE [CU-ZN] SODC	TAIIIHAGADNFANIPPER	19	1010.53	2019.05	2	86		2019.05	1010.53	2019.05	82.9	K	Y	1.70004	Rv2301	3.64	0.208224
Rv0432	24001	SodC: 240 aa - PROBABLE PERIPLASMIC SUPEROXIDE DISMUTASE [CU-ZN] SODC	TAIIIHAGADNFANIPPER	19	674.02	2019.05	3	35		2019.05	674.021	2019.04	31.7	K	Y	5.02223	Rv2302	0.93	0.0532
Rv0432	24001	SodC: 240 aa - PROBABLE PERIPLASMIC SUPEROXIDE DISMUTASE [CU-ZN] SODC	VACGVIGSG	9	819.4	818.4	1	33		818.4	819.401	818.394	31.6	R	-	7.90946	Rv2305	0.06	0.00343226
Rv0432	24001	SodC: 240 aa - PROBABLE PERIPLASMIC SUPEROXIDE DISMUTASE [CU-ZN] SODC	YVQVNGTPGPDETTLTTGDAGKR	23	793.06	2376.15	3	36		2376.16	793.06	2376.16	35.6	R	V	0.510019	Rv2314c	0.32	0.0183054
Rv0437c	24441	Psd: 231 aa - POSSIBLE PHOSPHATIDYLSERINE DECARBOXYLASE PSD (PS DECARBOXYLASE)	MPNGAEVVAVQIAGLVAR	18	599	1793.98	3	55		1793.98	599.001	1793.98	43.1	R	R	0.0770528	Rv2315c	0.13	0.00743656
Rv0439c	33686	Rv0439c: 311 aa - PROBABLE DEHYDROGENASE/REDUCTASE	LANLLFTYELQR	12	740.91	1479.81	2	84		1479.81	740.911	1479.81	66.4	K	R	2.30091	Rv2319c	0.43	0.0245979
Rv0440	56692	GroEL2: 540 aa - 60 KDA CHAPERONIN 2 GROEL2 (PROTEIN CPN60-2) (GROEL PROTEIN 2) (65 KDA ANTIGEN) (H	AGAATEVELK	10	494.77	987.52	2	73		987.52	494.769	987.524	39.4	K	E	4.21117	Rv2320c	0.14	0.0080086
Rv0440	56692	GroEL2: 540 aa - 60 KDA CHAPERONIN 2 GROEL2 (PROTEIN CPN60-2) (GROEL PROTEIN 2) (65 KDA ANTIGEN) (H	AGAATEVELKER	12	637.34	1272.67	2	81		1272.67	637.341	1272.67	74.5	K	K	2.69209	Rv2323c	0.31	0.0177333
Rv0440	56692	GroEL2: 540 aa - 60 KDA CHAPERONIN 2 GROEL2 (PROTEIN CPN60-2) (GROEL PROTEIN 2) (65 KDA ANTIGEN) (H	AGAATEVELKER	12	425.23	1272.67	3	43		1272.67	425.23	1272.67	37.7	K	K	0.905137	Rv2324	0.39	0.0223097
Rv0440	56692	GroEL2: 540 aa - 60 KDA CHAPERONIN 2 GROEL2 (PROTEIN CPN60-2) (GROEL PROTEIN 2) (65 KDA ANTIGEN) (H	AMLQDMAILTGGQVISEEVGLTLENADLSLLGK	33	1154.6	3460.77	3	86	2Met(ox)	3460.77	1154.6	3460.78	78.4	K	A	3.21161	Rv2326c	0.11	0.00629247
Rv0440	56692	GroEL2: 540 aa - 60 KDA CHAPERONIN 2 GROEL2 (PROTEIN CPN60-2) (GROEL PROTEIN 2) (65 KDA ANTIGEN) (H	AMLQDMAILTGGQVISEEVGLTLENADLSLLGK	33	1149.26	3444.77	3	82	1Met(ox)	3444.77	1149.26	3444.77	1.3	K	A	1.35778	Rv2327	0.15	0.00858065
Rv0440	56692	GroEL2: 540 aa - 60 KDA CHAPERONIN 2 GROEL2 (PROTEIN CPN60-2) (GROEL PROTEIN 2) (65 KDA ANTIGEN) (H	AMLQDMAILTGGQVISEEVGLTLENADLSLLGK	33	858.2	3428.78	4	75		3428.78	858.201	3428.77	65.1	K	A	1.53941	Rv2330c	0.87	0.0497678
Rv0440	56692	GroEL2: 540 aa - 60 KDA CHAPERONIN 2 GROEL2 (PROTEIN CPN60-2) (GROEL PROTEIN 2) (65 KDA ANTIGEN) (H	AMLQDMAILTGGQVISEEVGLTLENADLSLLGK	33	1143.93	3428.78	3	58		3428.78	1143.93	3428.78	49.3	K	A	1.38698	Rv2334	0.65	0.0371828
Rv0440	56692	GroEL2: 540 aa - 60 KDA CHAPERONIN 2 GROEL2 (PROTEIN CPN60-2) (GROEL PROTEIN 2) (65 KDA ANTIGEN) (H	AMLQDMAILTGGQVISEEVGLTLENADLSLLGK	33	866.2	3460.77	4	57	2Met(ox)	3460.77	866.201	3460.77	50.4	K	A	1.04732	Rv2345	0.36	0.0205936
Rv0440	56692	GroEL2: 540 aa - 60 KDA CHAPERONIN 2 GROEL2 (PROTEIN CPN60-2) (GROEL PROTEIN 2) (65 KDA ANTIGEN) (H	AMLQDMAILTGGQVISEEVGLTLENADLSLLGK	33	862.2	3444.77	4	32	1Met(ox)	3444.77	862.201	3444.78	4.9	K	A	1.51962	Rv2349c	0.68	0.0388989
Rv0440	56692	GroEL2: 540 aa - 60 KDA CHAPERONIN 2 GROEL2 (PROTEIN CPN60-2) (GROEL PROTEIN 2) (65 KDA ANTIGEN) (H	ASVPGGGDMGGMDF	14	657.26	1312.51	2	39	1Met(ox)	1312.51	657.26	1312.51	17.2	K	-	3.125	Rv2350c	2.05	0.117269
Rv0440	56692	GroEL2: 540 aa - 60 KDA CHAPERONIN 2 GROEL2 (PROTEIN CPN60-2) (GROEL PROTEIN 2) (65 KDA ANTIGEN) (H	AVEKVTETLLK	11	615.87	1229.72	2	53		1229.72	615.87	1229.73	49.8	K	G	4.47609	Rv2351c	1.51	0.0863785
Rv0440	56692	GroEL2: 540 aa - 60 KDA CHAPERONIN 2 GROEL2 (PROTEIN CPN60-2) (GROEL PROTEIN 2) (65 KDA ANTIGEN) (H	DLLPLLEK	8	470.79	939.57	2	45		939.56	470.789	939.564	45	K	V	4.18588	Rv2357c	0.18	0.0102968
Rv0440	56692	GroEL2: 540 aa - 60 KDA CHAPERONIN 2 GROEL2 (PROTEIN CPN60-2) (GROEL PROTEIN 2) (65 KDA ANTIGEN) (H	EIELEDPYEK	10	623.79	1245.58	2	52	1pyro	1245.58	623.79	1245.57	52	K	I	11.5771	Rv2358	0.23	0.013157
Rv0440	56692	GroEL2: 540 aa - 60 KDA CHAPERONIN 2 GROEL2 (PROTEIN CPN60-2) (GROEL PROTEIN 2) (65 KDA ANTIGEN) (H	EIELEDPYEK	10	632.8	1263.59	2	38		1263.59	632.8	1263.59	38.1	K	I	3.43028	Rv2359	0.26	0.0148731
Rv0440	56692	GroEL2: 540 aa - 60 KDA CHAPERONIN 2 GROEL2 (PROTEIN CPN60-2) (GROEL PROTEIN 2) (65 KDA ANTIGEN) (H	EIELEDPYEKIGAELVK	17	979.01	1956	2	71	1pyro	1956.01	979.011	1956.01	68.6	K	E	1.51023	Rv2361c	0.08	0.00457634
Rv0440	56692	GroEL2: 540 aa - 60 KDA CHAPERONIN 2 GROEL2 (PROTEIN CPN60-2) (GROEL PROTEIN 2) (65 KDA ANTIGEN) (H	EQIAATAAISAGDQSIGDLIAEAMDK	26	1295.14	2588.26	2	94		2588.26	1295.14	2588.27	87.3	K	V	2.97533	Rv2363	0.08	0.00457634
Rv0440	56692	GroEL2: 540 aa - 60 KDA CHAPERONIN 2 GROEL2 (PROTEIN CPN60-2) (GROEL PROTEIN 2) (65 KDA ANTIGEN) (H	EQIAATAAISAGDQSIGDLIAEAMDK	26	863.76	2588.26	3	55		2588.26	863.761	2588.26	54.9	K	V	0.433904	Rv2376c	0.58	0.0331785
Rv0440	56692	GroEL2: 540 aa - 60 KDA CHAPERONIN 2 GROEL2 (PROTEIN CPN60-2) (GROEL PROTEIN 2) (65 KDA ANTIGEN) (H	EQIAATAAISAGDQSIGDLIAEAMDK	26	869.09	2604.26	3	43	1Met(ox)	2604.26	869.087	2604.24	42.4	K	V	7.52974	Rv2378c	0.06	0.00343226
Rv0440	56692	GroEL2: 540 aa - 60 KDA CHAPERONIN 2 GROEL2 (PROTEIN CPN60-2) (GROEL PROTEIN 2) (65 KDA ANTIGEN) (H	GLNALADAVK	10	486.28	970.55	2	81		970.54	486.279	970.544	53.5	R	V	4.40015	Rv2387	0.64	0.0366108
Rv0440	56692	GroEL2: 540 aa - 60 KDA CHAPERONIN 2 GROEL2 (PROTEIN CPN60-2) (GROEL PROTEIN 2) (65 KDA ANTIGEN) (H	GYISGYFVTDPER	13	752.36	1502.7	2	69		1502.7	752.361	1502.71	63.9	K	Q	4.55038	Rv2391	0.66	0.0377548
Rv0440	56692	GroEL2: 540 aa - 60 KDA CHAPERONIN 2 GROEL2 (PROTEIN CPN60-2) (GROEL PROTEIN 2) (65 KDA ANTIGEN) (H	GYISGYFVTDPERQEAVLEDPYILLVSSK	29	1096.89	3287.65	3	70		3287.66	1096.89	3287.65	58.7	K	V	1.59996	Rv2394	0.45	0.0257419
Rv0440	56692	GroEL2: 540 aa - 60 KDA CHAPERONIN 2 GROEL2 (PROTEIN CPN60-2) (GROEL PROTEIN 2) (65 KDA ANTIGEN) (H	HRIEDAVR	8	498.27	994.53	2	30		994.53	498.27	994.526	19.8	K	N	3.9717	Rv2400c	0.3	0.0171613
Rv0440	56692	GroEL2: 540 aa - 60 KDA CHAPERONIN 2 GROEL2 (PROTEIN CPN60-2) (GROEL PROTEIN 2) (65 KDA ANTIGEN) (H	IGAELVKEVAK	11	578.85	1155.68	2	56		1155.69	578.85	1155.68	42.5	K	K	4.36961	Rv2402	0.19	0.0108688
Rv0440	56692	GroEL2: 540 aa - 60 KDA CHAPERONIN 2 GROEL2 (PROTEIN CPN60-2) (GROEL PROTEIN 2) (65 KDA ANTIGEN) (H	KAMLQDMAILTGGQVISEEVGLTLENADLSLLGK	34	1191.96	3572.87	3	103	1Met(ox)	3572.87	1191.96	3572.86	1.5	R	A	2.4544	Rv2405	0.13	0.00743656
Rv0440	56692	GroEL2: 540 aa - 60 KDA CHAPERONIN 2 GROEL2 (PROTEIN CPN60-2) (GROEL PROTEIN 2) (65 KDA ANTIGEN) (H	KAMLQDMAILTGGQVISEEVGLTLENADLSLLGK	34	1186.63	3556.87	3	59		3556.87	1186.63	3556.87	48.6	R	A	0.34136	Rv2406c	1	0.0572043
Rv0440	56692	GroEL2: 540 aa - 60 KDA CHAPERONIN 2 GROEL2 (PROTEIN CPN60-2) (GROEL PROTEIN 2) (65 KDA ANTIGEN) (H	KAMLQDMAILTGGQVISEEVGLTLENADLSLLGK	34	898.22	3588.87	4	41	2Met(ox)	3588.86	898.221	3588.85	40.4	R	A	1.73949	Rv2410c	0.35	0.0200215
Rv0440	56692	GroEL2: 540 aa - 60 KDA CHAPERONIN 2 GROEL2 (PROTEIN CPN60-2) (GROEL PROTEIN 2) (65 KDA ANTIGEN) (H	KTDDVAGDGTTTATVLAQALVR	22	1102.08	2202.15	2	195		2202.15	1102.08	2202.15	189.4	K	E	1.22564	Rv2412	0.18	0.0102968
Rv0440	56692	GroEL2: 540 aa - 60 KDA CHAPERONIN 2 GROEL2 (PROTEIN CPN60-2) (GROEL PROTEIN 2) (65 KDA ANTIGEN) (H	KTDDVAGDGTTTATVLAQALVR	22	735.06	2202.15	3	40		2202.15	735.06	2202.16	32	K	E	4.19131	Rv2416c	0.61	0.0348946
Rv0440	56692	GroEL2: 540 aa - 60 KDA CHAPERONIN 2 GROEL2 (PROTEIN CPN60-2) (GROEL PROTEIN 2) (65 KDA ANTIGEN) (H	LAGGVAVIK	9	414.27	826.53	2	79		826.53	414.269	826.524	50.6	K	A	7.76145	Rv2427c	0.27	0.0154452
Rv0440	56692	GroEL2: 540 aa - 60 KDA CHAPERONIN 2 GROEL2 (PROTEIN CPN60-2) (GROEL PROTEIN 2) (65 KDA ANTIGEN) (H	LEGDEATGANIVK	13	658.84	1315.66	2	67		1315.66	658.84	1315.67	60.3	K	V	4.85132	Rv2429	0.7	0.040043
Rv0440	56692	GroEL2: 540 aa - 60 KDA CHAPERONIN 2 GROEL2 (PROTEIN CPN60-2) (GROEL PROTEIN 2) (65 KDA ANTIGEN) (H	NLPAGHGLNAQTGVYEDLLAAGVADPVK	28	1395.72	2789.43	2	118		2789.43	1395.72	2789.43	98.9	R	V	0.946281	Rv2431c	3.64	0.208224
Rv0440	56692	GroEL2: 540 aa - 60 KDA CHAPERONIN 2 GROEL2 (PROTEIN CPN60-2) (GROEL PROTEIN 2) (65 KDA ANTIGEN) (H	NLPAGHGLNAQTGVYEDLLAAGVADPVK	28	930.82	2789.43	3	69		2789.43	930.817	2789.43	54.1	R	V	0.253626	Rv2441c	0.47	0.026886
Rv0440	56692	GroEL2: 540 aa - 60 KDA CHAPERONIN 2 GROEL2 (PROTEIN CPN60-2) (GROEL PROTEIN 2) (65 KDA ANTIGEN) (H	NLPAGHGLNAQTGVYEDLLAAGVADPVKVTR	31	1049.55	3145.62	3	90		3145.65	1049.55	3145.63	87	R	S	6.10742	Rv2442c	0.18	0.0102968
Rv0440	56692	GroEL2: 540 aa - 60 KDA CHAPERONIN 2 GROEL2 (PROTEIN CPN60-2) (GROEL PROTEIN 2) (65 KDA ANTIGEN) (H	NVAAGANPLGLK	12	562.82	1123.63	2	100		1123.63	562.82	1123.63	90.5	R	R	3.39635	Rv2444c	0.21	0.0120129
Rv0440	56692	GroEL2: 540 aa - 60 KDA CHAPERONIN 2 GROEL2 (PROTEIN CPN60-2) (GROEL PROTEIN 2) (65 KDA ANTIGEN) (H	NVAAGANPLGLKR	13	640.88	1279.74	2	73		1279.74	640.88	1279.75	57.2	R	G	4.08651	Rv2445c	4.99	0.28545
Rv0440	56692	GroEL2: 540 aa - 60 KDA CHAPERONIN 2 GROEL2 (PROTEIN CPN60-2) (GROEL PROTEIN 2) (65 KDA ANTIGEN) (H	NVAAGANPLGLKR	13	427.59	1279.74	3	53		1279.74	427.59	1279.75	43.4	R	G	6.91968	Rv2448c	0.1	0.00572043
Rv0440	56692	GroEL2: 540 aa - 60 KDA CHAPERONIN 2 GROEL2 (PROTEIN CPN60-2) (GROEL PROTEIN 2) (65 KDA ANTIGEN) (H	NVVLEKK	7	415.26	828.51	2	38		828.51	415.261	828.507	29.4	R	W	4.09554	Rv2454c	0.09	0.00514839
Rv0440	56692	GroEL2: 540 aa - 60 KDA CHAPERONIN 2 GROEL2 (PROTEIN CPN60-2) (GROEL PROTEIN 2) (65 KDA ANTIGEN) (H	PLLIIAEDVEGEALSTLVVNK	21	1112.13	2222.25	2	152		2222.24	1112.13	2222.25	151.5	K	I	3.29477	Rv2455c	0.18	0.0102968
Rv0440	56692	GroEL2: 540 aa - 60 KDA CHAPERONIN 2 GROEL2 (PROTEIN CPN60-2) (GROEL PROTEIN 2) (65 KDA ANTIGEN) (H	PLLIIAEDVEGEALSTLVVNK	21	741.75	2222.24	3	80		2222.24	741.751	2222.23	77.5	K	I	4.57571	Rv2457c	0.06	0.00343226
Rv0440	56692	GroEL2: 540 aa - 60 KDA CHAPERONIN 2 GROEL2 (PROTEIN CPN60-2) (GROEL PROTEIN 2) (65 KDA ANTIGEN) (H	QEAVLEDPYILLVSSK	16	902.49	1802.96	2	129		1802.97	902.491	1802.97	111.3	R	V	1.11115	Rv2460c	0.33	0.0188774
Rv0440	56692	GroEL2: 540 aa - 60 KDA CHAPERONIN 2 GROEL2 (PROTEIN CPN60-2) (GROEL PROTEIN 2) (65 KDA ANTIGEN) (H	QEAVLEDPYILLVSSK	16	893.98	1785.94	2	115	1pyro	1785.94	893.981	1785.95	110.8	R	V	4.47965	Rv2461c	3.64	0.208224
Rv0440	56692	GroEL2: 540 aa - 60 KDA CHAPERONIN 2 GROEL2 (PROTEIN CPN60-2) (GROEL PROTEIN 2) (65 KDA ANTIGEN) (H	QIAFNSGLEPGVVAEK	16	829.94	1657.87	2	79		1657.87	829.941	1657.87	78.3	K	V	1.48234	Rv2462c	0.48	0.0274581
Rv0440	56692	GroEL2: 540 aa - 60 KDA CHAPERONIN 2 GROEL2 (PROTEIN CPN60-2) (GROEL PROTEIN 2) (65 KDA ANTIGEN) (H	QIAFNSGLEPGVVAEK	16	821.43	1640.84	2	69	1pyro	1640.84	821.431	1640.85	58.2	K	V	4.51279	Rv2465c	1.28	0.0732215
Rv0440	56692	GroEL2: 540 aa - 60 KDA CHAPERONIN 2 GROEL2 (PROTEIN CPN60-2) (GROEL PROTEIN 2) (65 KDA ANTIGEN) (H	QIAFNSGLEPGVVAEK	16	553.63	1657.87	3	65		1657.87	553.629	1657.87	62	K	V	2.07432	Rv2466c	0.78	0.0446194
Rv0440	56692	GroEL2: 540 aa - 60 KDA CHAPERONIN 2 GROEL2 (PROTEIN CPN60-2) (GROEL PROTEIN 2) (65 KDA ANTIGEN) (H	SALQNAASIAGLFLTTEAVVADK	23	1145.62	2289.23	2	75		2289.22	1145.62	2289.23	75	R	P	4.49293	Rv2467	0.2	0.0114409
Rv0440	56692	GroEL2: 540 aa - 60 KDA CHAPERONIN 2 GROEL2 (PROTEIN CPN60-2) (GROEL PROTEIN 2) (65 KDA ANTIGEN) (H	SALQNAASIAGLFLTTEAVVADK	23	764.08	2289.22	3	52		2289.22	764.081	2289.22	51.4	R	P	0.0432181	Rv2468c	0.23	0.013157
Rv0440	56692	GroEL2: 540 aa - 60 KDA CHAPERONIN 2 GROEL2 (PROTEIN CPN60-2) (GROEL PROTEIN 2) (65 KDA ANTIGEN) (H	SALQNAASIAGLFLTTEAVVADKPEK	26	1322.71	2643.41	2	149		2643.41	1322.71	2643.41	148.7	R	E	0.724872	Rv2470	0.7	0.040043
Rv0440	56692	GroEL2: 540 aa - 60 KDA CHAPERONIN 2 GROEL2 (PROTEIN CPN60-2) (GROEL PROTEIN 2) (65 KDA ANTIGEN) (H	SALQNAASIAGLFLTTEAVVADKPEK	26	661.86	2643.41	4	93		2643.41	661.86	2643.41	83.9	R	E	0.553448	Rv2473	1.15	0.065785
Rv0440	56692	GroEL2: 540 aa - 60 KDA CHAPERONIN 2 GROEL2 (PROTEIN CPN60-2) (GROEL PROTEIN 2) (65 KDA ANTIGEN) (H	SALQNAASIAGLFLTTEAVVADKPEK	26	882.14	2643.41	3	80		2643.41	882.141	2643.4	71.9	R	E	3.13701	Rv2475c	0.43	0.0245979
Rv0440	56692	GroEL2: 540 aa - 60 KDA CHAPERONIN 2 GROEL2 (PROTEIN CPN60-2) (GROEL PROTEIN 2) (65 KDA ANTIGEN) (H	SALQNAASIAGLFLTTEAVVADKPEKEK	28	726.14	2900.55	4	64		2900.55	726.14	2900.53	56.1	R	A	5.97364	Rv2496c	0.47	0.026886
Rv0440	56692	GroEL2: 540 aa - 60 KDA CHAPERONIN 2 GROEL2 (PROTEIN CPN60-2) (GROEL PROTEIN 2) (65 KDA ANTIGEN) (H	TDDVAGDGTTTATVLAQALVR	21	1038.03	2074.05	2	118		2074.05	1038.03	2074.05	116.1	K	E	0.0427834	Rv2498c	0.82	0.0469075
Rv0440	56692	GroEL2: 540 aa - 60 KDA CHAPERONIN 2 GROEL2 (PROTEIN CPN60-2) (GROEL PROTEIN 2) (65 KDA ANTIGEN) (H	TDDVAGDGTTTATVLAQALVR	21	692.36	2074.05	3	76		2074.05	692.361	2074.06	75.8	K	E	4.66632	Rv2503c	0.18	0.0102968
Rv0440	56692	GroEL2: 540 aa - 60 KDA CHAPERONIN 2 GROEL2 (PROTEIN CPN60-2) (GROEL PROTEIN 2) (65 KDA ANTIGEN) (H	TIAYDEEAR	9	534.25	1066.49	2	58		1066.49	534.25	1066.48	45.3	K	R	4.94403	Rv2504c	0.33	0.0188774
Rv0440	56692	GroEL2: 540 aa - 60 KDA CHAPERONIN 2 GROEL2 (PROTEIN CPN60-2) (GROEL PROTEIN 2) (65 KDA ANTIGEN) (H	TIAYDEEARR	10	612.3	1222.59	2	61		1222.59	612.3	1222.58	52	K	G	4.22405	Rv2507	0.33	0.0188774
Rv0440	56692	GroEL2: 540 aa - 60 KDA CHAPERONIN 2 GROEL2 (PROTEIN CPN60-2) (GROEL PROTEIN 2) (65 KDA ANTIGEN) (H	TIAYDEEARR	10	408.54	1222.59	3	22		1222.59	408.539	1222.59	14.2	K	G	4.07029	Rv2508c	0.25	0.0143011
Rv0440	56692	GroEL2: 540 aa - 60 KDA CHAPERONIN 2 GROEL2 (PROTEIN CPN60-2) (GROEL PROTEIN 2) (65 KDA ANTIGEN) (H	VALEAPLK	8	420.76	839.51	2	53		839.51	420.76	839.506	47	K	Q	4.89637	Rv2509	0.26	0.0148731
Rv0440	56692	GroEL2: 540 aa - 60 KDA CHAPERONIN 2 GROEL2 (PROTEIN CPN60-2) (GROEL PROTEIN 2) (65 KDA ANTIGEN) (H	VGNEGVITVEESNTFGLQLELTEGMR	26	941.47	2821.38	3	65		2821.38	941.471	2821.39	63.5	K	F	4.44653	Rv2510c	0.13	0.00743656
Rv0440	56692	GroEL2: 540 aa - 60 KDA CHAPERONIN 2 GROEL2 (PROTEIN CPN60-2) (GROEL PROTEIN 2) (65 KDA ANTIGEN) (H	VGNEGVITVEESNTFGLQLELTEGMR	26	946.8	2837.37	3	30	1Met(ox)	2837.38	946.801	2837.38	28.2	K	F	0.923601	Rv2511	0.15	0.00858065
Rv0440	56692	GroEL2: 540 aa - 60 KDA CHAPERONIN 2 GROEL2 (PROTEIN CPN60-2) (GROEL PROTEIN 2) (65 KDA ANTIGEN) (H	VIGAGKPLLIIAEDVEGEALSTLVVNK	27	1374.79	2747.57	2	104		2747.57	1374.79	2747.57	104.1	K	I	0.883277	Rv2517c	0.26	0.0148731
Rv0440	56692	GroEL2: 540 aa - 60 KDA CHAPERONIN 2 GROEL2 (PROTEIN CPN60-2) (GROEL PROTEIN 2) (65 KDA ANTIGEN) (H	VIGAGKPLLIIAEDVEGEALSTLVVNK	27	687.9	2747.57	4	84		2747.57	687.9	2747.57	82	K	I	1.0503	Rv2518c	0.56	0.0320344
Rv0440	56692	GroEL2: 540 aa - 60 KDA CHAPERONIN 2 GROEL2 (PROTEIN CPN60-2) (GROEL PROTEIN 2) (65 KDA ANTIGEN) (H	VIGAGKPLLIIAEDVEGEALSTLVVNK	27	916.86	2747.57	3	59		2747.57	916.861	2747.56	58.9	K	I	2.70965	Rv2526	1.15	0.065785
Rv0440	56692	GroEL2: 540 aa - 60 KDA CHAPERONIN 2 GROEL2 (PROTEIN CPN60-2) (GROEL PROTEIN 2) (65 KDA ANTIGEN) (H	VIGAGKPLLIIAEDVEGEALSTLVVNKIR	29	755.2	3016.75	4	31		3016.75	755.201	3016.77	30.5	K	G	7.67867	Rv2528c	0.24	0.013729
Rv0440	56692	GroEL2: 540 aa - 60 KDA CHAPERONIN 2 GROEL2 (PROTEIN CPN60-2) (GROEL PROTEIN 2) (65 KDA ANTIGEN) (H	VSTVKDLLPLLEK	13	727.94	1453.87	2	81		1453.88	727.941	1453.87	69.7	K	V	9.26773	Rv2534c	0.7	0.040043
Rv0440	56692	GroEL2: 540 aa - 60 KDA CHAPERONIN 2 GROEL2 (PROTEIN CPN60-2) (GROEL PROTEIN 2) (65 KDA ANTIGEN) (H	VSTVKDLLPLLEK	13	485.63	1453.87	3	38		1453.88	485.63	1453.87	34.7	K	V	7.54137	Rv2535c	0.89	0.0509118
Rv0440	56692	GroEL2: 540 aa - 60 KDA CHAPERONIN 2 GROEL2 (PROTEIN CPN60-2) (GROEL PROTEIN 2) (65 KDA ANTIGEN) (H	VTETLLK	7	402.25	802.48	2	41		802.48	402.249	802.483	27	K	G	3.60072	Rv2536	1.05	0.0600645
Rv0440	56692	GroEL2: 540 aa - 60 KDA CHAPERONIN 2 GROEL2 (PROTEIN CPN60-2) (GROEL PROTEIN 2) (65 KDA ANTIGEN) (H	WGAPTITNDGVSIAK	15	765.4	1528.79	2	115		1528.79	765.401	1528.79	113.3	K	E	1.8602	Rv2537c	0.29	0.0165893
Rv0443	19061	Rv0443: 171 aa - CONSERVED HYPOTHETICAL PROTEIN	ASTDAAAQELLR	12	623.33	1244.64	2	24		1244.64	623.33	1244.65	7.3	M	D	4.52175	Rv2554c	0.36	0.0205936
Rv0443	19061	Rv0443: 171 aa - CONSERVED HYPOTHETICAL PROTEIN	FGLDLPR	7	409.23	816.45	2	43		816.45	409.229	816.443	36.9	R	H	8.1757	Rv2557	1.98	0.113265
Rv0443	19061	Rv0443: 171 aa - CONSERVED HYPOTHETICAL PROTEIN	LTLEYIAGMTADELSR	16	891.95	1781.88	2	72		1781.89	891.951	1781.89	66	K	V	1.92518	Rv2560	0.78	0.0446194
Rv0443	19061	Rv0443: 171 aa - CONSERVED HYPOTHETICAL PROTEIN	VVDTSWNPPVTVSAR	15	814.43	1626.84	2	57		1626.84	814.431	1626.85	46.5	R	L	4.47946	Rv2563	6.08	0.347802
Rv0444c	23868	Rv0444c: 232 aa - CONSERVED HYPOTHETICAL PROTEIN	ETMAVVSAATTAEPPAHLR	19	975.49	1948.97	2	81	1Met(ox) 1pyro	1948.97	975.491	1948.97	79.4	R	T	1.76087	Rv2564	0.19	0.0108688
Rv0444c	23868	Rv0444c: 232 aa - CONSERVED HYPOTHETICAL PROTEIN	ETMAVVSAATTAEPPAHLR	19	967.49	1932.97	2	78	1pyro	1932.97	967.491	1932.97	78.2	R	T	1.31307	Rv2565	0.11	0.00629247
Rv0444c	23868	Rv0444c: 232 aa - CONSERVED HYPOTHETICAL PROTEIN	GTVYQMWLLGGAK	13	712.37	1422.73	2	79		1422.73	712.371	1422.73	78.7	R	G	2.40904	Rv2572c	0.11	0.00629247
Rv0444c	23868	Rv0444c: 232 aa - CONSERVED HYPOTHETICAL PROTEIN	GTVYQMWLLGGAK	13	720.37	1438.73	2	70	1Met(ox)	1438.73	720.371	1438.73	67.9	R	G	2.39623	Rv2574	0.78	0.0446194
Rv0444c	23868	Rv0444c: 232 aa - CONSERVED HYPOTHETICAL PROTEIN	GTVYQMWLLGGAK	13	475.25	1422.73	3	44		1422.73	475.251	1422.73	38.4	R	G	0.0949444	Rv2575	0.18	0.0102968
Rv0444c	23868	Rv0444c: 232 aa - CONSERVED HYPOTHETICAL PROTEIN	NTGLLVMNNVAPPSR	15	799.92	1597.82	2	85	1Met(ox)	1597.82	799.921	1597.83	62	R	G	4.11254	Rv2579	0.12	0.00686452
Rv0444c	23868	Rv0444c: 232 aa - CONSERVED HYPOTHETICAL PROTEIN	NTGLLVMNNVAPPSR	15	791.92	1581.83	2	72		1581.83	791.921	1581.83	60.4	R	G	1.7764	Rv2581c	0.83	0.0474796
Rv0444c	23868	Rv0444c: 232 aa - CONSERVED HYPOTHETICAL PROTEIN	PSPPPTVAEQVLTAPDVR	18	937.5	1872.99	2	81		1872.99	937.5	1872.98	62.9	R	T	2.94702	Rv2582	1	0.0572043
Rv0444c	23868	Rv0444c: 232 aa - CONSERVED HYPOTHETICAL PROTEIN	TAILDATKPEVR	12	657.37	1312.73	2	84		1312.74	657.371	1312.73	68.3	R	R	9.9169	Rv2584c	1.25	0.0715054
Rv0444c	23868	Rv0444c: 232 aa - CONSERVED HYPOTHETICAL PROTEIN	TAILDATKPEVR	12	438.59	1312.73	3	43		1312.74	438.591	1312.75	24.7	R	R	7.51547	Rv2586c	0.36	0.0205936
Rv0444c	23868	Rv0444c: 232 aa - CONSERVED HYPOTHETICAL PROTEIN	TVSRPLGAGTATVVFSR	17	859.98	1717.95	2	61		1717.95	859.981	1717.95	48.7	R	D	1.38597	Rv2587c	0.23	0.013157
Rv0444c	23868	Rv0444c: 232 aa - CONSERVED HYPOTHETICAL PROTEIN	TVSRPLGAGTATVVFSR	17	573.66	1717.95	3	50		1717.95	573.661	1717.96	44.6	R	D	6.94369	Rv2588c	0.39	0.0223097
Rv0444c	23868	Rv0444c: 232 aa - CONSERVED HYPOTHETICAL PROTEIN	VAAAPSPVAAAFNDEVR	17	842.94	1683.86	2	115		1683.86	842.94	1683.87	105.2	R	A	3.19665	Rv2589	1	0.0572043
Rv0444c	23868	Rv0444c: 232 aa - CONSERVED HYPOTHETICAL PROTEIN	VAAAPSPVAAAFNDEVR	17	562.29	1683.86	3	93		1683.86	562.291	1683.85	84.2	R	A	4.69654	Rv2597	3.33	0.19049
Rv0445c	21250	SigK: 187 aa - PROBABLE ALTERNATIVE RNA POLYMERASE SIGMA FACTOR SIGK	CEQAGNQR	8	481.71	961.4	2	28		961.4	481.71	961.405	17.4	R	E	5.06045	Rv2602	0.21	0.0120129
Rv0445c	21250	SigK: 187 aa - PROBABLE ALTERNATIVE RNA POLYMERASE SIGMA FACTOR SIGK	GSALAWLLTMAHR	13	713.88	1425.75	2	55		1425.76	713.881	1425.75	44.2	K	R	9.38839	Rv2603c	0.54	0.0308903
Rv0445c	21250	SigK: 187 aa - PROBABLE ALTERNATIVE RNA POLYMERASE SIGMA FACTOR SIGK	GSALAWLLTMAHR	13	476.26	1425.76	3	51		1425.76	476.259	1425.76	46.7	K	R	3.21026	Rv2605c	0.35	0.0200215
Rv0445c	21250	SigK: 187 aa - PROBABLE ALTERNATIVE RNA POLYMERASE SIGMA FACTOR SIGK	GSALAWLLTMAHR	13	481.59	1441.75	3	48	1Met(ox)	1441.75	481.592	1441.75	42	K	R	2.25208	Rv2606c	4.78	0.273437
Rv0445c	21250	SigK: 187 aa - PROBABLE ALTERNATIVE RNA POLYMERASE SIGMA FACTOR SIGK	GSALAWLLTMAHR	13	721.88	1441.75	2	42	1Met(ox)	1441.75	721.881	1441.75	34.4	K	R	2.2972	Rv2607	1.24	0.0709333
Rv0445c	21250	SigK: 187 aa - PROBABLE ALTERNATIVE RNA POLYMERASE SIGMA FACTOR SIGK	LAANLSTIK	9	465.78	929.55	2	52		929.55	465.782	929.549	40.7	R	S	1.09496	Rv2612c	0.47	0.026886
Rv0445c	21250	SigK: 187 aa - PROBABLE ALTERNATIVE RNA POLYMERASE SIGMA FACTOR SIGK	LSSDLDALLR	10	551.81	1101.6	2	75		1101.6	551.81	1101.61	54.1	R	R	4.87968	Rv2614c	0.04	0.00228817
Rv0445c	21250	SigK: 187 aa - PROBABLE ALTERNATIVE RNA POLYMERASE SIGMA FACTOR SIGK	LSSDLDALLRR	11	420.24	1257.7	3	22		1257.7	420.241	1257.7	12	R	V	0.106289	Rv2617c	5.81	0.332357
Rv0445c	21250	SigK: 187 aa - PROBABLE ALTERNATIVE RNA POLYMERASE SIGMA FACTOR SIGK	MRDALRSLR	9	567.32	1132.63	2	25	1Met(ox)	1132.61	567.319	1132.62	13.3	R	N	12.6525	Rv2619c	2.16	0.123561
Rv0445c	21250	SigK: 187 aa - PROBABLE ALTERNATIVE RNA POLYMERASE SIGMA FACTOR SIGK	NASEFDSAK	9	484.72	967.42	2	25		967.42	484.719	967.424	15.8	R	G	4.53073	Rv2620c	0.29	0.0165893
Rv0445c	21250	SigK: 187 aa - PROBABLE ALTERNATIVE RNA POLYMERASE SIGMA FACTOR SIGK	VYGLVMR	7	419.24	836.46	2	51		836.46	419.242	836.469	35.8	R	V	11.2693	Rv2623	0.55	0.0314624
Rv0445c	21250	SigK: 187 aa - PROBABLE ALTERNATIVE RNA POLYMERASE SIGMA FACTOR SIGK	VYGLVMR	7	427.23	852.45	2	35	1Met(ox)	852.45	427.229	852.444	23.5	R	V	7.62043	Rv2627c	0.15	0.00858065
Rv0445c	21250	SigK: 187 aa - PROBABLE ALTERNATIVE RNA POLYMERASE SIGMA FACTOR SIGK	YGAANVDPASDVVADLAIAGDER	23	1145.05	2288.09	2	147		2288.09	1145.05	2288.08	139.6	R	R	3.27807	Rv2632c	5.31	0.303755
Rv0450c	105534	MmpL4: 967 aa - PROBABLE CONSERVED TRANSMEMBRANE TRANSPORT PROTEIN MMPL4	FGLFDPK	7	412.22	822.43	2	26		822.43	412.221	822.428	25.5	R	R	2.28095	Rv2637	0.58	0.0331785
Rv0450c	105534	MmpL4: 967 aa - PROBABLE CONSERVED TRANSMEMBRANE TRANSPORT PROTEIN MMPL4	QADEMATTIAVLTR	14	751.88	1501.74	2	59	1pyro	1501.74	751.88	1501.75	45.9	K	M	4.26431	Rv2641	0.29	0.0165893
Rv0450c	105534	MmpL4: 967 aa - PROBABLE CONSERVED TRANSMEMBRANE TRANSPORT PROTEIN MMPL4	QADEMATTIAVLTR	14	759.88	1517.74	2	44	1Met(ox) 1pyro	1517.74	759.878	1517.74	37.6	K	M	1.02489	Rv2667	0.17	0.00972473
Rv0450c	105534	MmpL4: 967 aa - PROBABLE CONSERVED TRANSMEMBRANE TRANSPORT PROTEIN MMPL4	SFMTPSIAALLGR	13	690.37	1378.73	2	68	1Met(ox)	1378.73	690.371	1378.73	56.9	R	W	2.57628	Rv2671	1.02	0.0583484
Rv0450c	105534	MmpL4: 967 aa - PROBABLE CONSERVED TRANSMEMBRANE TRANSPORT PROTEIN MMPL4	SIVESTPAPPGIK	13	648.36	1294.71	2	32		1294.71	648.36	1294.71	20.5	R	A	3.67585	Rv2672	0.56	0.0320344
Rv0450c	105534	MmpL4: 967 aa - PROBABLE CONSERVED TRANSMEMBRANE TRANSPORT PROTEIN MMPL4	SYFYWEK	7	511.73	1021.46	2	22		1021.45	511.729	1021.44	21.7	R	H	5.66311	Rv2673	0.64	0.0366108
Rv0450c	105534	MmpL4: 967 aa - PROBABLE CONSERVED TRANSMEMBRANE TRANSPORT PROTEIN MMPL4	TAAEESLK	8	424.72	847.43	2	37		847.43	424.723	847.431	29.9	R	G	0.818754	Rv2674	0.26	0.0148731
Rv0450c	105534	MmpL4: 967 aa - PROBABLE CONSERVED TRANSMEMBRANE TRANSPORT PROTEIN MMPL4	YYDGLVAQLR	10	599.32	1196.62	2	77		1196.62	599.32	1196.62	64.3	K	A	3.91928	Rv2676c	0.37	0.0211656
Rv0456c	33179	EchA2: 304 aa - ENOYL-CoA HYDRATASE ECHA2 (ENOYL HYDRASE) (UNSATURATED ACYL-CoA HYDRATASE) (CROTONA	IPLSQLQAQK	10	563.34	1124.66	2	24		1124.66	563.34	1124.66	14.4	R	L	4.43037	Rv2678c	0.52	0.0297462
Rv0456c	33179	EchA2: 304 aa - ENOYL-CoA HYDRATASE ECHA2 (ENOYL HYDRASE) (UNSATURATED ACYL-CoA HYDRATASE) (CROTONA	NTPDALEFIR	10	588.31	1174.6	2	23		1174.6	588.31	1174.61	7	R	T	5.23047	Rv2680	0.39	0.0223097
Rv0456c	33179	EchA2: 304 aa - ENOYL-CoA HYDRATASE ECHA2 (ENOYL HYDRASE) (UNSATURATED ACYL-CoA HYDRATASE) (CROTONA	TAQTQGVR	8	430.73	859.45	2	42		859.45	430.731	859.448	25.4	R	A	2.81058	Rv2683	0.18	0.0102968
Rv0456c	33179	EchA2: 304 aa - ENOYL-CoA HYDRATASE ECHA2 (ENOYL HYDRASE) (UNSATURATED ACYL-CoA HYDRATASE) (CROTONA	WDPGKDFAMVTAR	13	498.58	1492.71	3	28		1492.71	498.581	1492.72	17.8	R	E	6.76872	Rv2689c	0.08	0.00457634
Rv0458	54825	Rv0458: 507 aa - PROBABLE ALDEHYDE DEHYDROGENASE	AAILNMIADR	10	544.3	1086.59	2	64		1086.59	544.299	1086.58	64.2	R	I	5.26184	Rv2691	0.62	0.0354667
Rv0458	54825	Rv0458: 507 aa - PROBABLE ALDEHYDE DEHYDROGENASE	AAILNMIADR	10	552.3	1102.58	2	61	1Met(ox)	1102.58	552.299	1102.58	45.6	R	I	3.77443	Rv2692	1.25	0.0715054
Rv0458	54825	Rv0458: 507 aa - PROBABLE ALDEHYDE DEHYDROGENASE	SLIQADIYDEFLELAAIR	18	694.04	2079.09	3	54		2079.09	694.04	2079.1	42.9	R	T	4.14916	Rv2693c	0.78	0.0446194
Rv0458	54825	Rv0458: 507 aa - PROBABLE ALDEHYDE DEHYDROGENASE	SLIQADIYDEFLELAAIR	18	1040.55	2079.09	2	51		2079.09	1040.55	2079.09	47.6	R	T	0.338494	Rv2694c	0.18	0.0102968
Rv0458	54825	Rv0458: 507 aa - PROBABLE ALDEHYDE DEHYDROGENASE	YFAAAIR	7	406.23	810.44	2	40		810.44	406.229	810.443	35.2	R	A	3.71539	Rv2696c	0.25	0.0143011
Rv0461	18749	Rv0461: 174 aa - PROBABLE TRANSMEMBRANE PROTEIN	FLSLAGQQDR	10	567.8	1133.58	2	61		1133.58	567.8	1133.58	48.2	R	A	4.28331	Rv2697c	0.21	0.0120129
Rv0461	18749	Rv0461: 174 aa - PROBABLE TRANSMEMBRANE PROTEIN	MSHCLVGVIPY	11	646.31	1290.61	2	22	1Met(ox)	1290.61	646.309	1290.6	20.7	R	-	5.45557	Rv2700	1.31	0.0749376
Rv0462	49405	LpdC: 464 aa - DIHYDROLIPOAMIDE DEHYDROGENASE LPD (LIPOAMIDE REDUCTASE (NADH)) (LIPOYL DEHYDROGENAS	AAQLGLSTAIVEPK	14	699.4	1396.79	2	93		1396.79	699.4	1396.79	93.2	R	Y	2.7365	Rv2702	0.27	0.0154452
Rv0462	49405	LpdC: 464 aa - DIHYDROLIPOAMIDE DEHYDROGENASE LPD (LIPOAMIDE REDUCTASE (NADH)) (LIPOYL DEHYDROGENAS	AFGISGEVTFDYGIAYDR	18	990.97	1979.93	2	78		1979.93	990.972	1979.93	67.7	K	S	0.675339	Rv2703	0.36	0.0205936
Rv0462	49405	LpdC: 464 aa - DIHYDROLIPOAMIDE DEHYDROGENASE LPD (LIPOAMIDE REDUCTASE (NADH)) (LIPOYL DEHYDROGENAS	AGVALTDR	8	401.72	801.43	2	35		801.43	401.719	801.423	17.2	K	K	8.38164	Rv2704	0.52	0.0297462
Rv0462	49405	LpdC: 464 aa - DIHYDROLIPOAMIDE DEHYDROGENASE LPD (LIPOAMIDE REDUCTASE (NADH)) (LIPOYL DEHYDROGENAS	AIGVDDYMR	9	520.25	1038.48	2	50		1038.48	520.249	1038.48	49.9	K	T	4.23549	Rv2711	1.82	0.104112
Rv0462	49405	LpdC: 464 aa - DIHYDROLIPOAMIDE DEHYDROGENASE LPD (LIPOAMIDE REDUCTASE (NADH)) (LIPOYL DEHYDROGENAS	ALPNEDADVSK	11	579.79	1157.56	2	54		1157.56	579.79	1157.56	54.4	R	E	4.28396	Rv2713	0.44	0.0251699
Rv0462	49405	LpdC: 464 aa - DIHYDROLIPOAMIDE DEHYDROGENASE LPD (LIPOAMIDE REDUCTASE (NADH)) (LIPOYL DEHYDROGENAS	ATFCQPNVASFGLTEQQAR	19	1063.01	2124	2	77		2124.01	1063.01	2124.01	76.7	R	N	0.296916	Rv2714	0.23	0.013157
Rv0462	49405	LpdC: 464 aa - DIHYDROLIPOAMIDE DEHYDROGENASE LPD (LIPOAMIDE REDUCTASE (NADH)) (LIPOYL DEHYDROGENAS	DGVAQELK	8	430.23	858.44	2	26		858.44	430.229	858.443	20.1	K	A	3.68563	Rv2715	0.08	0.00457634
Rv0462	49405	LpdC: 464 aa - DIHYDROLIPOAMIDE DEHYDROGENASE LPD (LIPOAMIDE REDUCTASE (NADH)) (LIPOYL DEHYDROGENAS	DGVAQELKAEK	11	594.32	1186.62	2	41		1186.62	594.32	1186.62	31.6	K	V	4.02241	Rv2716	2.73	0.156168
Rv0462	49405	LpdC: 464 aa - DIHYDROLIPOAMIDE DEHYDROGENASE LPD (LIPOAMIDE REDUCTASE (NADH)) (LIPOYL DEHYDROGENAS	FPFTANAK	8	448.24	894.46	2	33		894.46	448.239	894.464	27.8	K	A	4.15962	Rv2717c	0.21	0.0120129
Rv0462	49405	LpdC: 464 aa - DIHYDROLIPOAMIDE DEHYDROGENASE LPD (LIPOAMIDE REDUCTASE (NADH)) (LIPOYL DEHYDROGENAS	LVPGTSLSANVVTYEEQILSR	21	1138.61	2275.2	2	100		2275.21	1138.61	2275.21	97.8	R	E	1.15302	Rv2720	0.67	0.0383269
Rv0462	49405	LpdC: 464 aa - DIHYDROLIPOAMIDE DEHYDROGENASE LPD (LIPOAMIDE REDUCTASE (NADH)) (LIPOYL DEHYDROGENAS	LVPGTSLSANVVTYEEQILSR	21	759.41	2275.2	3	43		2275.21	759.41	2275.21	36.5	R	E	0.181051	Rv2721c	2.27	0.129854
Rv0462	49405	LpdC: 464 aa - DIHYDROLIPOAMIDE DEHYDROGENASE LPD (LIPOAMIDE REDUCTASE (NADH)) (LIPOYL DEHYDROGENAS	NAELVHIFTK	10	586.33	1170.64	2	51		1170.64	586.33	1170.65	42.1	R	D	4.28868	Rv2723	0.11	0.00629247
Rv0462	49405	LpdC: 464 aa - DIHYDROLIPOAMIDE DEHYDROGENASE LPD (LIPOAMIDE REDUCTASE (NADH)) (LIPOYL DEHYDROGENAS	NYGVDVTIVEFLPR	14	811.43	1620.85	2	93		1620.85	811.431	1620.85	86.7	K	A	1.91123	Rv2728c	0.36	0.0205936
Rv0462	49405	LpdC: 464 aa - DIHYDROLIPOAMIDE DEHYDROGENASE LPD (LIPOAMIDE REDUCTASE (NADH)) (LIPOYL DEHYDROGENAS	NYGVDVTIVEFLPR	14	541.29	1620.85	3	43		1620.85	541.289	1620.85	38.4	K	A	2.23369	Rv2731	0.05	0.00286022
Rv0462	49405	LpdC: 464 aa - DIHYDROLIPOAMIDE DEHYDROGENASE LPD (LIPOAMIDE REDUCTASE (NADH)) (LIPOYL DEHYDROGENAS	SIIIAGAGAIGMEFGYVLK	19	955.53	1909.04	2	107		1909.04	955.531	1909.05	97.9	K	N	4.35576	Rv2732c	0.64	0.0366108
Rv0462	49405	LpdC: 464 aa - DIHYDROLIPOAMIDE DEHYDROGENASE LPD (LIPOAMIDE REDUCTASE (NADH)) (LIPOYL DEHYDROGENAS	SIIIAGAGAIGMEFGYVLK	19	963.52	1925.03	2	99	1Met(ox)	1925.03	963.521	1925.03	97.6	K	N	0.834437	Rv2740	1.42	0.0812301
Rv0462	49405	LpdC: 464 aa - DIHYDROLIPOAMIDE DEHYDROGENASE LPD (LIPOAMIDE REDUCTASE (NADH)) (LIPOYL DEHYDROGENAS	SIIIAGAGAIGMEFGYVLK	19	642.68	1925.03	3	45	1Met(ox)	1925.03	642.68	1925.02	35.9	K	N	6.30069	Rv2744c	18.57	1.06228
Rv0462	49405	LpdC: 464 aa - DIHYDROLIPOAMIDE DEHYDROGENASE LPD (LIPOAMIDE REDUCTASE (NADH)) (LIPOYL DEHYDROGENAS	SIIIAGAGAIGMEFGYVLK	19	637.35	1909.04	3	40		1909.04	637.35	1909.03	32.1	K	N	6.15432	Rv2746c	0.17	0.00972473
Rv0462	49405	LpdC: 464 aa - DIHYDROLIPOAMIDE DEHYDROGENASE LPD (LIPOAMIDE REDUCTASE (NADH)) (LIPOYL DEHYDROGENAS	VAGVHFLMK	9	501.28	1000.55	2	64		1000.55	501.279	1000.54	49.2	R	K	5.77693	Rv2753c	1	0.0572043
Rv0462	49405	LpdC: 464 aa - DIHYDROLIPOAMIDE DEHYDROGENASE LPD (LIPOAMIDE REDUCTASE (NADH)) (LIPOYL DEHYDROGENAS	VAGVHFLMK	9	509.28	1016.56	2	40	1Met(ox)	1016.55	509.279	1016.54	22.9	R	K	5.61192	Rv2754c	0.33	0.0188774
Rv0462	49405	LpdC: 464 aa - DIHYDROLIPOAMIDE DEHYDROGENASE LPD (LIPOAMIDE REDUCTASE (NADH)) (LIPOYL DEHYDROGENAS	VESIADGGSQVTVTVTK	17	845.94	1689.87	2	102		1689.88	845.941	1689.87	96.6	K	D	7.4181	Rv2765	0.12	0.00686452
Rv0462	49405	LpdC: 464 aa - DIHYDROLIPOAMIDE DEHYDROGENASE LPD (LIPOAMIDE REDUCTASE (NADH)) (LIPOYL DEHYDROGENAS	VLQAIGFAPNVEGYGLDK	18	946	1889.99	2	106		1889.99	946.001	1889.99	102.8	K	A	0.843281	Rv2766c	0.36	0.0205936
Rv0462	49405	LpdC: 464 aa - DIHYDROLIPOAMIDE DEHYDROGENASE LPD (LIPOAMIDE REDUCTASE (NADH)) (LIPOYL DEHYDROGENAS	WDLTASELAR	10	581.3	1160.58	2	68		1160.58	581.3	1160.58	51.9	R	N	4.29968	Rv2772c	0.31	0.0177333
Rv0462	49405	LpdC: 464 aa - DIHYDROLIPOAMIDE DEHYDROGENASE LPD (LIPOAMIDE REDUCTASE (NADH)) (LIPOYL DEHYDROGENAS	YWGGVCLNVGCIPSK	15	855.41	1708.81	2	122		1708.81	855.411	1708.81	121.5	K	A	1.56045	Rv2773c	3.39	0.193923
Rv0464c	21405	Rv0464c: 190 aa - CONSERVED HYPOTHETICAL PROTEIN	FRQLGPVNWLVAK	13	509.97	1526.87	3	49		1526.87	509.971	1526.89	44.5	K	L	13.0096	Rv2778c	0.39	0.0223097
Rv0464c	21405	Rv0464c: 190 aa - CONSERVED HYPOTHETICAL PROTEIN	FRQLGPVNWLVAK	13	764.44	1526.87	2	48		1526.87	764.441	1526.87	38.5	K	L	2.24531	Rv2780	0.11	0.00629247
Rv0464c	21405	Rv0464c: 190 aa - CONSERVED HYPOTHETICAL PROTEIN	QLGPVNWLVAK	11	612.86	1223.7	2	59		1223.7	612.861	1223.71	56.6	R	L	6.19311	Rv2783c	1.06	0.0606366
Rv0464c	21405	Rv0464c: 190 aa - CONSERVED HYPOTHETICAL PROTEIN	QLGPVNWLVAK	11	604.34	1206.67	2	51	1pyro	1206.68	604.341	1206.67	39	R	L	10.2266	Rv2784c	1.15	0.065785
Rv0464c	21405	Rv0464c: 190 aa - CONSERVED HYPOTHETICAL PROTEIN	TITAGTWER	9	517.77	1033.52	2	23		1033.52	517.772	1033.53	13.5	R	L	8.21078	Rv2785c	1.61	0.0920989
Rv0468	30734	FadB2: 286 aa - PROBABLE 3-HYDROXYBUTYRYL-CoA DEHYDROGENASE FADB2 (BETA-HYDROXYBUTYRYL-CoA DEHYDROG	AGVEVTVFEPAEALITAGR	19	965.52	1929.02	2	105		1929.02	965.521	1929.03	92.3	R	N	3.90067	Rv2788	0.12	0.00686452
Rv0468	30734	FadB2: 286 aa - PROBABLE 3-HYDROXYBUTYRYL-CoA DEHYDROGENASE FADB2 (BETA-HYDROXYBUTYRYL-CoA DEHYDROG	AVVAGLSHPMGPLR	14	702.89	1403.77	2	49		1403.77	702.891	1403.77	45.3	K	L	2.36612	Rv2789c	0.24	0.013729
Rv0468	30734	FadB2: 286 aa - PROBABLE 3-HYDROXYBUTYRYL-CoA DEHYDROGENASE FADB2 (BETA-HYDROXYBUTYRYL-CoA DEHYDROG	AVVAGLSHPMGPLR	14	468.93	1403.77	3	25		1403.77	468.931	1403.77	20	K	L	0.024836	Rv2793c	0.09	0.00514839
Rv0468	30734	FadB2: 286 aa - PROBABLE 3-HYDROXYBUTYRYL-CoA DEHYDROGENASE FADB2 (BETA-HYDROXYBUTYRYL-CoA DEHYDROG	EPHYGPPPLLLR	12	685.88	1369.75	2	39	1pyro	1369.75	685.881	1369.75	32.1	K	M	2.17132	Rv2799	0.18	0.0102968
Rv0468	30734	FadB2: 286 aa - PROBABLE 3-HYDROXYBUTYRYL-CoA DEHYDROGENASE FADB2 (BETA-HYDROXYBUTYRYL-CoA DEHYDROG	LSDLVGLDTLK	11	587.34	1172.66	2	78		1172.67	587.34	1172.67	65.7	R	L	3.1498	Rv2801c	0.23	0.013157
Rv0468	30734	FadB2: 286 aa - PROBABLE 3-HYDROXYBUTYRYL-CoA DEHYDROGENASE FADB2 (BETA-HYDROXYBUTYRYL-CoA DEHYDROG	MVEAGQLGK	9	474.74	947.47	2	35	1Met(ox)	947.47	474.74	947.466	26	R	K	4.28126	Rv2831	1.34	0.0766538
Rv0468	30734	FadB2: 286 aa - PROBABLE 3-HYDROXYBUTYRYL-CoA DEHYDROGENASE FADB2 (BETA-HYDROXYBUTYRYL-CoA DEHYDROG	QLVIEAVVEDEAVK	14	762.91	1523.81	2	97	1pyro	1523.81	762.911	1523.81	91.3	R	S	1.87352	Rv2833c	0.23	0.013157
Rv0468	30734	FadB2: 286 aa - PROBABLE 3-HYDROXYBUTYRYL-CoA DEHYDROGENASE FADB2 (BETA-HYDROXYBUTYRYL-CoA DEHYDROG	SGFVVNALLVPYLLSAIR	18	966.57	1931.12	2	97		1931.12	966.571	1931.13	97	R	M	4.36202	Rv2837c	0.2	0.0114409
Rv0468	30734	FadB2: 286 aa - PROBABLE 3-HYDROXYBUTYRYL-CoA DEHYDROGENASE FADB2 (BETA-HYDROXYBUTYRYL-CoA DEHYDROG	SGFVVNALLVPYLLSAIR	18	644.72	1931.12	3	65		1931.12	644.72	1931.14	65.3	R	M	9.26974	Rv2841c	0.06	0.00343226
Rv0468	30734	FadB2: 286 aa - PROBABLE 3-HYDROXYBUTYRYL-CoA DEHYDROGENASE FADB2 (BETA-HYDROXYBUTYRYL-CoA DEHYDROG	TEEFASTVLGK	11	591.31	1180.6	2	57		1180.6	591.311	1180.61	54.3	R	Q	5.82704	Rv2842c	0.36	0.0205936
Rv0468	30734	FadB2: 286 aa - PROBABLE 3-HYDROXYBUTYRYL-CoA DEHYDROGENASE FADB2 (BETA-HYDROXYBUTYRYL-CoA DEHYDROG	VGVVGAGQMGSGIAEVSAR	19	872.95	1743.89	2	134		1743.89	872.951	1743.89	131	R	A	1.59053	Rv2843	0.19	0.0108688
Rv0468	30734	FadB2: 286 aa - PROBABLE 3-HYDROXYBUTYRYL-CoA DEHYDROGENASE FADB2 (BETA-HYDROXYBUTYRYL-CoA DEHYDROG	VGVVGAGQMGSGIAEVSAR	19	880.95	1759.89	2	108	1Met(ox)	1759.89	880.951	1759.89	98.8	R	A	1.56143	Rv2844	0.87	0.0497678
Rv0468	30734	FadB2: 286 aa - PROBABLE 3-HYDROXYBUTYRYL-CoA DEHYDROGENASE FADB2 (BETA-HYDROXYBUTYRYL-CoA DEHYDROG	VLGLHFFNPVPVLPLVELVR	20	753.45	2257.33	3	37		2257.33	753.451	2257.33	34.3	R	T	0.116092	Rv2845c	0.56	0.0320344
Rv0468	30734	FadB2: 286 aa - PROBABLE 3-HYDROXYBUTYRYL-CoA DEHYDROGENASE FADB2 (BETA-HYDROXYBUTYRYL-CoA DEHYDROG	VVTDPDAVLASNTSSIPIMK	20	1029.54	2057.07	2	133		2057.07	1029.54	2057.06	128.9	R	V	3.83575	Rv2846c	0.19	0.0108688
Rv0468	30734	FadB2: 286 aa - PROBABLE 3-HYDROXYBUTYRYL-CoA DEHYDROGENASE FADB2 (BETA-HYDROXYBUTYRYL-CoA DEHYDROG	VVTDPDAVLASNTSSIPIMK	20	1037.54	2073.07	2	106	1Met(ox)	2073.07	1037.54	2073.07	100.3	R	V	1.08224	Rv2852c	0.06	0.00343226
Rv0468	30734	FadB2: 286 aa - PROBABLE 3-HYDROXYBUTYRYL-CoA DEHYDROGENASE FADB2 (BETA-HYDROXYBUTYRYL-CoA DEHYDROG	VVTDPDAVLASNTSSIPIMK	20	686.7	2057.07	3	65		2057.07	686.701	2057.08	62.6	R	V	5.12411	Rv2855	0.13	0.00743656
Rv0474	15412	Rv0474: 140 aa - PROBABLE TRANSCRIPTIONAL REGULATORY PROTEIN	AGILEPSETSQVR	13	693.86	1385.71	2	56		1385.71	693.86	1385.71	51.7	R	D	2.6076	Rv2857c	0.67	0.0383269
Rv0474	15412	Rv0474: 140 aa - PROBABLE TRANSCRIPTIONAL REGULATORY PROTEIN	ASDVASDIGSFIR	13	669.34	1336.66	2	61		1336.66	669.34	1336.67	56.4	K	S	4.58072	Rv2860c	0.38	0.0217376
Rv0474	15412	Rv0474: 140 aa - PROBABLE TRANSCRIPTIONAL REGULATORY PROTEIN	DAIITDTAITER	12	659.84	1317.67	2	52		1317.68	659.84	1317.67	50.1	R	Q	10.609	Rv2868c	0.08	0.00457634
Rv0474	15412	Rv0474: 140 aa - PROBABLE TRANSCRIPTIONAL REGULATORY PROTEIN	SGVSNPYLSQVER	13	718.36	1434.71	2	80		1434.71	718.361	1434.71	76.3	R	G	2.33486	Rv2869c	0.33	0.0188774
Rv0474	15412	Rv0474: 140 aa - PROBABLE TRANSCRIPTIONAL REGULATORY PROTEIN	VSAEVLYVR	9	518.29	1034.58	2	64		1034.58	518.29	1034.57	56.7	R	A	14.3716	Rv2873	0.47	0.026886
Rv0475	21522	HbhA: 199 aa - IRON-REGULATED HEPARIN BINDING HEMAGGLUTININ HBHA (ADHESIN)	AAEGYLEAATSR	12	619.8	1237.59	2	65		1237.59	619.801	1237.59	50.1	K	Y	2.86943	Rv2875	1.15	0.065785
Rv0475	21522	HbhA: 199 aa - IRON-REGULATED HEPARIN BINDING HEMAGGLUTININ HBHA (ADHESIN)	AEETRTDTR	9	539.76	1077.5	2	34		1077.51	539.76	1077.51	14.4	R	S	3.57021	Rv2877c	0.43	0.0245979
Rv0475	21522	HbhA: 199 aa - IRON-REGULATED HEPARIN BINDING HEMAGGLUTININ HBHA (ADHESIN)	AEGYVDQAVELTQEALGTVASQTR	24	1268.63	2535.24	2	78		2535.25	1268.63	2535.25	72.8	R	A	0.591344	Rv2878c	3.22	0.184198
Rv0475	21522	HbhA: 199 aa - IRON-REGULATED HEPARIN BINDING HEMAGGLUTININ HBHA (ADHESIN)	AEGYVDQAVELTQEALGTVASQTR	24	846.09	2535.24	3	68		2535.25	846.091	2535.25	67.8	R	A	0.279915	Rv2881c	0.19	0.0108688
Rv0475	21522	HbhA: 199 aa - IRON-REGULATED HEPARIN BINDING HEMAGGLUTININ HBHA (ADHESIN)	FTAEELR	7	433.22	864.43	2	37		864.43	433.22	864.426	28.5	K	K	4.84725	Rv2882c	1.4	0.080086
Rv0475	21522	HbhA: 199 aa - IRON-REGULATED HEPARIN BINDING HEMAGGLUTININ HBHA (ADHESIN)	LVGIELPK	8	434.78	867.54	2	63		867.54	434.78	867.546	63.1	K	K	6.70277	Rv2883c	0.26	0.0148731
Rv0475	21522	HbhA: 199 aa - IRON-REGULATED HEPARIN BINDING HEMAGGLUTININ HBHA (ADHESIN)	SQQSFEEVSAR	11	634.3	1266.58	2	69		1266.58	634.3	1266.59	68.9	R	A	4.53659	Rv2887	0.7	0.040043
Rv0475	21522	HbhA: 199 aa - IRON-REGULATED HEPARIN BINDING HEMAGGLUTININ HBHA (ADHESIN)	SRVEESR	7	431.72	861.43	2	44		861.43	431.72	861.425	18.2	R	A	6.38336	Rv2888c	0.13	0.00743656
Rv0475	21522	HbhA: 199 aa - IRON-REGULATED HEPARIN BINDING HEMAGGLUTININ HBHA (ADHESIN)	YNELVER	7	461.74	921.46	2	61		921.46	461.739	921.463	37.7	R	G	3.66338	Rv2889c	1.22	0.0697893
Rv0476	9217	Rv0476: 87 aa - POSSIBLE CONSERVED TRANSMEMBRANE PROTEIN	LLEIQGK	7	400.75	799.48	2	38		799.48	400.749	799.483	32.7	K	S	3.59583	Rv2890c	1.08	0.0617807
Rv0479c	37108	Rv0479c: 348 aa - PROBABLE CONSERVED MEMBRANE PROTEIN	DAAIPTGIQNPCFSHI	16	870.92	1739.83	2	59		1739.83	870.921	1739.83	59	R	-	1.97152	Rv2893	0.09	0.00514839
Rv0479c	37108	Rv0479c: 348 aa - PROBABLE CONSERVED MEMBRANE PROTEIN	DQATASFGVAPLLLWQVATR	20	1072.58	2143.14	2	98		2143.14	1072.58	2143.15	86.5	K	H	3.55768	Rv2895c	0.29	0.0165893
Rv0479c	37108	Rv0479c: 348 aa - PROBABLE CONSERVED MEMBRANE PROTEIN	DQATASFGVAPLLLWQVATR	20	715.39	2143.14	3	45		2143.14	715.391	2143.15	44.4	K	H	4.70252	Rv2901c	0.23	0.013157
Rv0479c	37108	Rv0479c: 348 aa - PROBABLE CONSERVED MEMBRANE PROTEIN	ETVQSTLNEFTSSLTK	16	883.94	1765.87	2	75	1pyro	1765.87	883.941	1765.87	63.1	K	N	1.94257	Rv2903c	1.57	0.0898108
Rv0479c	37108	Rv0479c: 348 aa - PROBABLE CONSERVED MEMBRANE PROTEIN	ETVQSTLNEFTSSLTK	16	892.95	1783.88	2	67		1783.88	892.951	1783.89	67.3	K	N	4.31735	Rv2909c	0.15	0.00858065
Rv0479c	37108	Rv0479c: 348 aa - PROBABLE CONSERVED MEMBRANE PROTEIN	GLELQIINFNTLGFSLPK	18	1002.56	2003.11	2	147		2003.11	1002.56	2003.11	146.6	K	E	1.17629	Rv2912c	0.36	0.0205936
Rv0479c	37108	Rv0479c: 348 aa - PROBABLE CONSERVED MEMBRANE PROTEIN	GLELQIINFNTLGFSLPK	18	668.71	2003.11	3	54		2003.11	668.711	2003.11	54.2	K	E	0.24905	Rv2913c	0.04	0.00228817
Rv0479c	37108	Rv0479c: 348 aa - PROBABLE CONSERVED MEMBRANE PROTEIN	GLLNNITAK	9	472.28	942.55	2	51		942.55	472.281	942.547	24.2	K	P	3.50634	Rv2919c	0.87	0.0497678
Rv0479c	37108	Rv0479c: 348 aa - PROBABLE CONSERVED MEMBRANE PROTEIN	GLLNNITAKPIVAGK	15	503.64	1507.91	3	32		1507.91	503.641	1507.9	28.6	K	G	6.55511	Rv2920c	0.15	0.00858065
Rv0479c	37108	Rv0479c: 348 aa - PROBABLE CONSERVED MEMBRANE PROTEIN	GTIGALDATITWSSEGIK	18	910.48	1818.94	2	68		1818.94	910.481	1818.95	65.1	R	E	4.03926	Rv2921c	0.15	0.00858065
Rv0479c	37108	Rv0479c: 348 aa - PROBABLE CONSERVED MEMBRANE PROTEIN	HFTNISVETAGNQIR	15	843.93	1685.85	2	121		1685.85	843.93	1685.85	109.6	R	D	2.74446	Rv2923c	0.93	0.0532
Rv0479c	37108	Rv0479c: 348 aa - PROBABLE CONSERVED MEMBRANE PROTEIN	LTIQNVR	7	422.26	842.5	2	46		842.5	422.262	842.509	26.1	K	L	11.1543	Rv2925c	0.14	0.0080086
Rv0479c	37108	Rv0479c: 348 aa - PROBABLE CONSERVED MEMBRANE PROTEIN	NYPLGIHADSVQVTSTGVVSR	21	1100.57	2199.13	2	72		2199.13	1100.57	2199.12	66.1	K	F	3.21764	Rv2926c	0.17	0.00972473
Rv0479c	37108	Rv0479c: 348 aa - PROBABLE CONSERVED MEMBRANE PROTEIN	NYPLGIHADSVQVTSTGVVSR	21	734.05	2199.13	3	48		2199.13	734.051	2199.13	47.7	K	F	0.0765416	Rv2937	0.39	0.0223097
Rv0479c	37108	Rv0479c: 348 aa - PROBABLE CONSERVED MEMBRANE PROTEIN	VAQAVACVVK	10	522.8	1043.58	2	31		1043.58	522.801	1043.59	19.5	K	D	6.3012	Rv2938	0.19	0.0108688
Rv0480c	29148	Rv0480c: 280 aa - POSSIBLE AMIDOHYDROLASE	SGTDPAANLQLVGK	14	685.87	1369.72	2	69		1369.72	685.871	1369.73	51.3	R	Y	4.79882	Rv2940c	0.43	0.0245979
Rv0484c	26400	Rv0484c: 251 aa - PROBABLE SHORT-CHAIN TYPE OXIDOREDUCTASE	GLQFVADADLEHWR	14	828.91	1655.8	2	60		1655.81	828.91	1655.81	52.3	K	W	2.70768	Rv2941	0.21	0.0120129
Rv0484c	26400	Rv0484c: 251 aa - PROBABLE SHORT-CHAIN TYPE OXIDOREDUCTASE	ITALANQIGGTAIVADVTDDAAVEALAR	28	913.82	2738.44	3	78		2738.44	913.821	2738.44	67	R	A	0.0534052	Rv2942	0.15	0.00858065
Rv0484c	26400	Rv0484c: 251 aa - PROBABLE SHORT-CHAIN TYPE OXIDOREDUCTASE	LTEIAPGAVETEFSLVR	17	916.49	1830.97	2	67		1830.97	916.491	1830.97	59.3	R	F	1.8738	Rv2945c	3.64	0.208224
Rv0484c	26400	Rv0484c: 251 aa - PROBABLE SHORT-CHAIN TYPE OXIDOREDUCTASE	LTEIAPGAVETEFSLVR	17	611.33	1830.97	3	32		1830.97	611.331	1830.97	27.3	R	F	0.0756676	Rv2949c	0.12	0.00686452
Rv0484c	26400	Rv0484c: 251 aa - PROBABLE SHORT-CHAIN TYPE OXIDOREDUCTASE	VAVVTGASSGIGEATAR	17	773.42	1544.82	2	83		1544.82	773.42	1544.83	76.8	R	T	3.91384	Rv2951c	2.51	0.143583
Rv0489	27256	Gpm1: 250 aa - PROBABLE PHOSPHOGLYCERATE MUTASE 1 GPM1 (PHOSPHOGLYCEROMUTASE) (PGAM) (BPG-DEPENDENT	AITTAHLALDSADR	14	727.88	1453.75	2	61		1453.75	727.881	1453.75	52.2	R	L	2.42078	Rv2952	0.2	0.0114409
Rv0489	27256	Gpm1: 250 aa - PROBABLE PHOSPHOGLYCERATE MUTASE 1 GPM1 (PHOSPHOGLYCEROMUTASE) (PGAM) (BPG-DEPENDENT	ANTGSLVLLR	10	522.31	1042.61	2	89		1042.61	522.311	1042.61	70	M	H	3.28424	Rv2953	3.03	0.173329
Rv0489	27256	Gpm1: 250 aa - PROBABLE PHOSPHOGLYCERATE MUTASE 1 GPM1 (PHOSPHOGLYCEROMUTASE) (PGAM) (BPG-DEPENDENT	ANTGSLVLLR	10	543.32	1084.63	2	44	1n-ac	1084.62	543.321	1084.63	20.9	M	H	6.06245	Rv2955c	0.25	0.0143011
Rv0489	27256	Gpm1: 250 aa - PROBABLE PHOSPHOGLYCERATE MUTASE 1 GPM1 (PHOSPHOGLYCEROMUTASE) (PGAM) (BPG-DEPENDENT	FLPYFTDVIVGDLR	14	827.94	1653.87	2	80		1653.88	827.941	1653.87	68.5	R	V	7.81114	Rv2958c	0.08	0.00457634
Rv0489	27256	Gpm1: 250 aa - PROBABLE PHOSPHOGLYCERATE MUTASE 1 GPM1 (PHOSPHOGLYCEROMUTASE) (PGAM) (BPG-DEPENDENT	FLPYFTDVIVGDLR	14	552.3	1653.88	3	44		1653.88	552.301	1653.88	41	R	V	1.35118	Rv2959c	1.58	0.0903828
Rv0489	27256	Gpm1: 250 aa - PROBABLE PHOSPHOGLYCERATE MUTASE 1 GPM1 (PHOSPHOGLYCEROMUTASE) (PGAM) (BPG-DEPENDENT	GGTYLDPEAAAAGAAAVAGQGRG	23	1016	2029.98	2	123		2029.98	1016	2029.99	122.8	R	-	3.23522	Rv2963	0.29	0.0165893
Rv0489	27256	Gpm1: 250 aa - PROBABLE PHOSPHOGLYCERATE MUTASE 1 GPM1 (PHOSPHOGLYCEROMUTASE) (PGAM) (BPG-DEPENDENT	GSQFSQDADPR	11	604.27	1206.53	2	42		1206.53	604.271	1206.53	36.6	R	Y	1.93905	Rv2965c	1.03	0.0589204
Rv0489	27256	Gpm1: 250 aa - PROBABLE PHOSPHOGLYCERATE MUTASE 1 GPM1 (PHOSPHOGLYCEROMUTASE) (PGAM) (BPG-DEPENDENT	SGELIAEHDLLPDVLYTSLLR	21	1177.63	2353.25	2	91		2353.25	1177.63	2353.24	88.8	R	R	3.31943	Rv2969c	3.33	0.19049
Rv0489	27256	Gpm1: 250 aa - PROBABLE PHOSPHOGLYCERATE MUTASE 1 GPM1 (PHOSPHOGLYCEROMUTASE) (PGAM) (BPG-DEPENDENT	SGELIAEHDLLPDVLYTSLLR	21	785.42	2353.25	3	42		2353.25	785.421	2353.24	26.1	R	R	4.3102	Rv2970c	0.53	0.0303183
Rv0489	27256	Gpm1: 250 aa - PROBABLE PHOSPHOGLYCERATE MUTASE 1 GPM1 (PHOSPHOGLYCEROMUTASE) (PGAM) (BPG-DEPENDENT	SYDTPPPPIER	11	636.32	1270.62	2	60		1270.62	636.321	1270.63	60.3	R	G	5.78821	Rv2971	0.47	0.026886
Rv0489	27256	Gpm1: 250 aa - PROBABLE PHOSPHOGLYCERATE MUTASE 1 GPM1 (PHOSPHOGLYCEROMUTASE) (PGAM) (BPG-DEPENDENT	YADIGGGPLTECLADVVAR	19	988.99	1975.96	2	94		1975.97	988.989	1975.96	80.3	R	F	3.04212	Rv2976c	0.17	0.00972473
Rv0489	27256	Gpm1: 250 aa - PROBABLE PHOSPHOGLYCERATE MUTASE 1 GPM1 (PHOSPHOGLYCEROMUTASE) (PGAM) (BPG-DEPENDENT	YDLDSAMRPLVR	12	479.25	1434.73	3	31		1434.73	479.251	1434.73	24	R	G	0.0410066	Rv2977c	0.12	0.00686452
Rv0489	27256	Gpm1: 250 aa - PROBABLE PHOSPHOGLYCERATE MUTASE 1 GPM1 (PHOSPHOGLYCEROMUTASE) (PGAM) (BPG-DEPENDENT	YGEEQFMAWR	10	666.79	1331.56	2	56	1Met(ox)	1331.56	666.791	1331.57	56	R	R	5.30492	Rv2980	0.58	0.0331785
Rv0492c	66626	Rv0492c: 629 aa - PROBABLE OXIDOREDUCTASE GMC-TYPE	AGLASLAAASYLTTGR	16	761.91	1521.81	2	65		1521.82	761.911	1521.81	62.9	R	S	8.61155	Rv2982c	1.07	0.0612086
Rv0492c	66626	Rv0492c: 629 aa - PROBABLE OXIDOREDUCTASE GMC-TYPE	APQIATFGAMVADR	14	724.37	1446.73	2	101		1446.73	724.371	1446.73	88.9	R	G	2.32056	Rv2986c	0.14	0.0080086
Rv0492c	66626	Rv0492c: 629 aa - PROBABLE OXIDOREDUCTASE GMC-TYPE	IAALSPEVAAAVEGLK	16	769.94	1537.87	2	98		1537.87	769.941	1537.87	93.1	R	A	2.20249	Rv2987c	0.78	0.0446194
Rv0492c	66626	Rv0492c: 629 aa - PROBABLE OXIDOREDUCTASE GMC-TYPE	VAPVPLEIMGR	11	591.34	1180.66	2	62		1180.66	591.34	1180.67	48.2	R	N	4.46427	Rv2991	0.18	0.0102968
Rv0492c	66626	Rv0492c: 629 aa - PROBABLE OXIDOREDUCTASE GMC-TYPE	WTVEEFR	7	483.74	965.46	2	41		965.46	483.739	965.464	34.1	R	S	4.03528	Rv2992c	0.06	0.00343226
Rv0492c	66626	Rv0492c: 629 aa - PROBABLE OXIDOREDUCTASE GMC-TYPE	YDIAPGEIAK	10	538.78	1075.55	2	38		1075.55	538.78	1075.54	38	R	L	4.86228	Rv2993c	0.19	0.0108688
Rv0493c	35544	Rv0493c: 329 aa - CONSERVED HYPOTHETICAL PROTEIN	DTAAPLWTFPR	11	637.83	1273.64	2	61		1273.65	637.83	1273.65	29.7	K	V	3.48717	Rv2994	0.19	0.0108688
Rv0493c	35544	Rv0493c: 329 aa - CONSERVED HYPOTHETICAL PROTEIN	DWPASPLPSLR	11	619.83	1237.64	2	34		1237.65	619.831	1237.65	13.5	K	M	2.48571	Rv2995c	2.16	0.123561
Rv0493c	35544	Rv0493c: 329 aa - CONSERVED HYPOTHETICAL PROTEIN	FGPQPAQPAAGPAWFDIAGVR	21	1077.05	2152.08	2	70		2152.09	1077.05	2152.09	58	R	M	0.0115378	Rv2996c	0.65	0.0371828
Rv0493c	35544	Rv0493c: 329 aa - CONSERVED HYPOTHETICAL PROTEIN	LAPLAFVR	8	443.78	885.54	2	37		885.54	443.779	885.544	35.1	R	F	4.07353	Rv2999	0.73	0.0417591
Rv0493c	35544	Rv0493c: 329 aa - CONSERVED HYPOTHETICAL PROTEIN	LEVWYATLSDPLTR	14	832.44	1662.86	2	81		1662.86	832.441	1662.87	76.3	R	T	4.26723	Rv3001c	0.86	0.0491957
Rv0493c	35544	Rv0493c: 329 aa - CONSERVED HYPOTHETICAL PROTEIN	LEVWYATLSDPLTR	14	555.29	1662.86	3	42		1662.86	555.29	1662.85	33.3	R	T	6.21314	Rv3002c	0.31	0.0177333
Rv0493c	35544	Rv0493c: 329 aa - CONSERVED HYPOTHETICAL PROTEIN	RLAPLAFVR	9	521.83	1041.64	2	46		1041.64	521.83	1041.65	30.5	R	F	5.85165	Rv3004	0.21	0.0120129
Rv0493c	35544	Rv0493c: 329 aa - CONSERVED HYPOTHETICAL PROTEIN	SLAWELSWK	9	560.3	1118.58	2	46		1118.58	560.301	1118.59	34.8	R	D	6.1072	Rv3006	2.78	0.159028
Rv0493c	35544	Rv0493c: 329 aa - CONSERVED HYPOTHETICAL PROTEIN	VDQPPER	7	420.71	839.41	2	48		839.41	420.711	839.408	33.5	R	C	2.76854	Rv3010c	0.71	0.0406151
Rv0497	33072	Rv0497: 310 aa - PROBABLE CONSERVED TRANSMEMBRANE PROTEIN	ALDVVPTLWR	10	585.34	1168.66	2	61		1168.66	585.341	1168.67	47.6	R	G	5.62588	Rv3011c	0.07	0.0040043
Rv0497	33072	Rv0497: 310 aa - PROBABLE CONSERVED TRANSMEMBRANE PROTEIN	HAAAAAAGTDVEGDGAAEAR	20	905.92	1809.82	2	159		1809.82	905.921	1809.83	159.2	R	V	3.62981	Rv3013	0.18	0.0102968
Rv0497	33072	Rv0497: 310 aa - PROBABLE CONSERVED TRANSMEMBRANE PROTEIN	QGVTGAPAR	9	420.22	838.43	2	32	1pyro	838.43	420.221	838.428	18.1	R	R	2.76644	Rv3025c	0.12	0.00686452
Rv0497	33072	Rv0497: 310 aa - PROBABLE CONSERVED TRANSMEMBRANE PROTEIN	QISVAELLAR	10	550.33	1098.64	2	73		1098.64	550.33	1098.64	54.5	R	Q	4.40792	Rv3028c	21.39	1.2236
Rv0497	33072	Rv0497: 310 aa - PROBABLE CONSERVED TRANSMEMBRANE PROTEIN	QISVAELLAR	10	541.81	1081.61	2	50	1pyro	1081.61	541.81	1081.6	32.1	R	Q	5.03066	Rv3029c	0.78	0.0446194
Rv0497	33072	Rv0497: 310 aa - PROBABLE CONSERVED TRANSMEMBRANE PROTEIN	RALDVVPTLWR	11	663.39	1324.76	2	24		1324.76	663.391	1324.77	10.5	R	G	4.96197	Rv3033	0.93	0.0532
Rv0497	33072	Rv0497: 310 aa - PROBABLE CONSERVED TRANSMEMBRANE PROTEIN	TVYWSQPEPR	10	631.81	1261.61	2	28		1261.61	631.81	1261.61	24.7	R	W	3.49857	Rv3034c	0.07	0.0040043
Rv0498	30586	Rv0498: 280 aa - CONSERVED HYPOTHETICAL PROTEIN	VGLSTASVYPLR	12	631.86	1261.7	2	60		1261.7	631.861	1261.71	51.2	K	A	5.50225	Rv3035	0.9	0.0514839
Rv0500	30153	ProC: 295 aa - PROBABLE PYRROLINE-5-CARBOXYLATE REDUCTASE PROC (P5CR) (P5C REDUCTASE)	AAVTSPGGTTAAALR	15	672.37	1342.72	2	91		1342.72	672.37	1342.73	82.5	R	E	4.00319	Rv3039c	0.15	0.00858065
Rv0500	30153	ProC: 295 aa - PROBABLE PYRROLINE-5-CARBOXYLATE REDUCTASE PROC (P5CR) (P5C REDUCTASE)	AMPNAAALVGAGVTALAK	18	813.46	1624.9	2	103		1624.9	813.461	1624.91	95.7	R	G	4.32929	Rv3043c	0.78	0.0446194
Rv0500	30153	ProC: 295 aa - PROBABLE PYRROLINE-5-CARBOXYLATE REDUCTASE PROC (P5CR) (P5C REDUCTASE)	AMPNAAALVGAGVTALAK	18	547.97	1640.89	3	51	1Met(ox)	1640.89	547.971	1640.89	50.4	R	G	0.133125	Rv3045	2.16	0.123561
Rv0500	30153	ProC: 295 aa - PROBABLE PYRROLINE-5-CARBOXYLATE REDUCTASE PROC (P5CR) (P5C REDUCTASE)	AMPNAAALVGAGVTALAK	18	542.64	1624.9	3	47		1624.9	542.641	1624.9	44.6	R	G	0.126816	Rv3046c	1.51	0.0863785
Rv0500	30153	ProC: 295 aa - PROBABLE PYRROLINE-5-CARBOXYLATE REDUCTASE PROC (P5CR) (P5C REDUCTASE)	IAIIGGGSIGEALLSGLLR	19	905.54	1809.07	2	111		1809.07	905.541	1809.07	101.6	R	A	1.4752	Rv3048c	0.19	0.0108688
Rv0500	30153	ProC: 295 aa - PROBABLE PYRROLINE-5-CARBOXYLATE REDUCTASE PROC (P5CR) (P5C REDUCTASE)	IAIIGGGSIGEALLSGLLR	19	604.03	1809.07	3	37		1809.07	604.031	1809.07	29.8	R	A	0.825927	Rv3049c	0.05	0.00286022
Rv0500	30153	ProC: 295 aa - PROBABLE PYRROLINE-5-CARBOXYLATE REDUCTASE PROC (P5CR) (P5C REDUCTASE)	MAVDAAVQAAK	11	537.78	1073.55	2	74		1073.55	537.781	1073.55	68.2	R	S	2.98401	Rv3054c	0.18	0.0102968
Rv0500	30153	ProC: 295 aa - PROBABLE PYRROLINE-5-CARBOXYLATE REDUCTASE PROC (P5CR) (P5C REDUCTASE)	MAVDAAVQAAK	11	545.78	1089.55	2	60	1Met(ox)	1089.55	545.78	1089.55	60.4	R	S	3.51296	Rv3058c	0.12	0.00686452
Rv0500	30153	ProC: 295 aa - PROBABLE PYRROLINE-5-CARBOXYLATE REDUCTASE PROC (P5CR) (P5C REDUCTASE)	QVATDLAAQTMAGSAAMLLER	21	1074.54	2147.07	2	178		2147.07	1074.54	2147.07	172.6	R	M	0.989432	Rv3066	0.27	0.0154452
Rv0500	30153	ProC: 295 aa - PROBABLE PYRROLINE-5-CARBOXYLATE REDUCTASE PROC (P5CR) (P5C REDUCTASE)	QVATDLAAQTMAGSAAMLLER	21	1090.54	2179.06	2	151	2Met(ox)	2179.06	1090.54	2179.07	150.8	R	M	3.5118	Rv3068c	0.51	0.0291742
Rv0500	30153	ProC: 295 aa - PROBABLE PYRROLINE-5-CARBOXYLATE REDUCTASE PROC (P5CR) (P5C REDUCTASE)	QVATDLAAQTMAGSAAMLLER	21	1066.03	2130.04	2	128	1pyro	2130.04	1066.03	2130.05	124.1	R	M	3.5748	Rv3069	2.16	0.123561
Rv0500	30153	ProC: 295 aa - PROBABLE PYRROLINE-5-CARBOXYLATE REDUCTASE PROC (P5CR) (P5C REDUCTASE)	QVATDLAAQTMAGSAAMLLER	21	1074.03	2146.04	2	120	1Met(ox) 1pyro	2146.04	1074.03	2146.05	74.2	R	M	3.55392	Rv3075c	0.2	0.0114409
Rv0500	30153	ProC: 295 aa - PROBABLE PYRROLINE-5-CARBOXYLATE REDUCTASE PROC (P5CR) (P5C REDUCTASE)	QVATDLAAQTMAGSAAMLLER	21	1082.02	2162.03	2	116	2Met(ox) 1pyro	2162.03	1082.02	2162.03	116.2	R	M	0.971442	Rv3079c	0.39	0.0223097
Rv0500	30153	ProC: 295 aa - PROBABLE PYRROLINE-5-CARBOXYLATE REDUCTASE PROC (P5CR) (P5C REDUCTASE)	QVATDLAAQTMAGSAAMLLER	21	716.7	2147.07	3	69		2147.07	716.701	2147.08	61.6	R	M	4.94178	Rv3086	0.23	0.013157
Rv0500	30153	ProC: 295 aa - PROBABLE PYRROLINE-5-CARBOXYLATE REDUCTASE PROC (P5CR) (P5C REDUCTASE)	QVATDLAAQTMAGSAAMLLER	21	716.35	2146.04	3	55	1Met(ox) 1pyro	2146.04	716.351	2146.03	28.6	R	M	4.37572	Rv3090	1.23	0.0703613
Rv0500	30153	ProC: 295 aa - PROBABLE PYRROLINE-5-CARBOXYLATE REDUCTASE PROC (P5CR) (P5C REDUCTASE)	QVATDLAAQTMAGSAAMLLER	21	711.02	2130.04	3	54	1pyro	2130.04	711.02	2130.04	53.3	R	M	0.262064	Rv3091	0.22	0.0125849
Rv0500	30153	ProC: 295 aa - PROBABLE PYRROLINE-5-CARBOXYLATE REDUCTASE PROC (P5CR) (P5C REDUCTASE)	QVATDLAAQTMAGSAAMLLER	21	722.03	2163.07	3	45	1Met(ox)	2163.07	722.031	2163.07	32.2	R	M	0.050969	Rv3092c	0.29	0.0165893
Rv0500	30153	ProC: 295 aa - PROBABLE PYRROLINE-5-CARBOXYLATE REDUCTASE PROC (P5CR) (P5C REDUCTASE)	QVATDLAAQTMAGSAAMLLER	21	721.68	2162.03	3	38	2Met(ox) 1pyro	2162.03	721.681	2162.02	38.2	R	M	4.33763	Rv3099c	0.55	0.0314624
Rv0500A	8502	Rv0500A: 79 aa - CONSERVED HYPOTHETICAL PROTEIN	LVHNGELPAVR	11	402.23	1203.67	3	23		1203.67	402.229	1203.66	16.9	R	V	4.25824	Rv3101c	0.91	0.0520559
Rv0500A	8502	Rv0500A: 79 aa - CONSERVED HYPOTHETICAL PROTEIN	TQLLTVAEVAALMR	14	758.43	1514.85	2	99		1514.85	758.431	1514.85	97.7	K	V	1.83761	Rv3102c	0.19	0.0108688
Rv0500A	8502	Rv0500A: 79 aa - CONSERVED HYPOTHETICAL PROTEIN	TQLLTVAEVAALMR	14	766.43	1530.84	2	71	1Met(ox)	1530.84	766.432	1530.85	70.6	K	V	5.67737	Rv3104c	0.41	0.0234538
Rv0504c	18349	Rv0504c: 166 aa - CONSERVED HYPOTHETICAL PROTEIN	APDHFLVGR	9	506.27	1010.53	2	67		1010.53	506.269	1010.52	58.4	R	E	5.57254	Rv3105c	0.07	0.0040043
Rv0504c	18349	Rv0504c: 166 aa - CONSERVED HYPOTHETICAL PROTEIN	TVPEEAQTLIGK	12	664.36	1326.7	2	44	1n-ac	1326.7	664.36	1326.71	34.4	M	H	4.57473	Rv3107c	0.06	0.00343226
Rv0506	16036	MmpS2: 147 aa - PROBABLE CONSERVED MEMBRANE PROTEIN MMPS2	RVTYEVFGPAK	11	633.85	1265.68	2	54		1265.68	633.85	1265.69	50.1	K	T	4.53599	Rv3133c	0.62	0.0354667
Rv0511	59142	HemD: 565 aa - PROBABLE UROPORPHYRIN-III C-METHYLTRANSFERASE HEMD (UROPORPHYRINOGEN III METHYLASE)	ALYGWTVLVPR	11	637.86	1273.72	2	28		1273.72	637.86	1273.71	26	R	T	11.6801	Rv3136	3.64	0.208224
Rv0511	59142	HemD: 565 aa - PROBABLE UROPORPHYRIN-III C-METHYLTRANSFERASE HEMD (UROPORPHYRINOGEN III METHYLASE)	LVAGDPLTVDAVISEVNAVAR	21	703.72	2108.15	3	40		2108.15	703.72	2108.14	29.1	R	T	4.92822	Rv3137	0.14	0.0080086
Rv0512	34964	HemB: 330 aa - PROBABLE DELTA-AMINOLEVULINIC ACID DEHYDRATASE HEMB (PORPHOBILINOGEN SYNTHASE) (ALAD	AAAAAVAAGVGGLMLFGVPR	20	600.34	1798.01	3	49		1797.99	600.34	1798	35	R	D	5.29608	Rv3141	0.2	0.0114409
Rv0512	34964	HemB: 330 aa - PROBABLE DELTA-AMINOLEVULINIC ACID DEHYDRATASE HEMB (PORPHOBILINOGEN SYNTHASE) (ALAD	AAAANNWIDER	11	615.8	1229.58	2	67		1229.58	615.8	1229.59	58	R	A	4.34054	Rv3143	1.61	0.0920989
Rv0512	34964	HemB: 330 aa - PROBABLE DELTA-AMINOLEVULINIC ACID DEHYDRATASE HEMB (PORPHOBILINOGEN SYNTHASE) (ALAD	AAVLESLTGIR	11	565.33	1128.65	2	69		1128.65	565.331	1128.65	59.1	R	R	2.80054	Rv3145	1.51	0.0863785
Rv0513	19389	Rv0513: 182 aa - POSSIBLE CONSERVED TRANSMEMBRANE PROTEIN	AALTPLVQER	10	549.32	1096.63	2	50		1096.62	549.32	1096.62	40.3	R	L	4.11207	Rv3146	0.54	0.0308903
Rv0513	19389	Rv0513: 182 aa - POSSIBLE CONSERVED TRANSMEMBRANE PROTEIN	TLGELVGVPR	10	520.81	1039.6	2	83		1039.6	520.811	1039.61	62	R	G	6.32536	Rv3147	0.27	0.0154452
Rv0514	10399	Rv0514: 99 aa - POSSIBLE TRANSMEMBRANE PROTEIN	AGAELFLACAALAGSAASWSR	21	1040.52	2079.02	2	52		2079.02	1040.52	2079.03	44.5	R	T	4.86552	Rv3148	0.23	0.013157
Rv0518	24646	Rv0518: 231 aa - POSSIBLE EXPORTED PROTEIN	AVQPDDALVVFFGSR	15	810.92	1619.83	2	71		1619.83	810.92	1619.83	67.1	R	N	2.66183	Rv3149	0.54	0.0308903
Rv0518	24646	Rv0518: 231 aa - POSSIBLE EXPORTED PROTEIN	TWQMLAAR	8	496.75	991.49	2	55	1Met(ox)	991.49	496.752	991.489	41.7	R	G	1.32466	Rv3150	1.11	0.0634968
Rv0523c	14818	Rv0523c: 131 aa - CONSERVED HYPOTHETICAL PROTEIN	AEAAPYVSSR	10	525.76	1049.51	2	67		1049.51	525.76	1049.5	51.7	K	W	5.16582	Rv3151	0.29	0.0165893
Rv0523c	14818	Rv0523c: 131 aa - CONSERVED HYPOTHETICAL PROTEIN	AGVAILLTYGPNRDWLK	17	629.69	1886.04	3	40		1886.04	629.69	1886.05	35.2	R	N	4.72612	Rv3152	0.11	0.00629247
Rv0523c	14818	Rv0523c: 131 aa - CONSERVED HYPOTHETICAL PROTEIN	LPFDEAVLLTK	11	623.36	1244.7	2	82		1244.7	623.36	1244.71	78.3	R	A	4.34888	Rv3153	0.41	0.0234538
Rv0523c	14818	Rv0523c: 131 aa - CONSERVED HYPOTHETICAL PROTEIN	LPFDEAVLLTKAD	13	716.39	1430.77	2	55		1430.77	716.391	1430.77	41.4	R	-	2.32596	Rv3156	0.62	0.0354667
Rv0523c	14818	Rv0523c: 131 aa - CONSERVED HYPOTHETICAL PROTEIN	MQLPQWLAR	9	571.81	1141.6	2	57		1141.61	571.81	1141.61	43.7	-	F	3.92335	Rv3157	1.61	0.0920989
Rv0523c	14818	Rv0523c: 131 aa - CONSERVED HYPOTHETICAL PROTEIN	TFGVANPR	8	431.23	860.45	2	38		860.45	431.231	860.447	38	K	R	3.97773	Rv3158	0.32	0.0183054
Rv0523c	14818	Rv0523c: 131 aa - CONSERVED HYPOTHETICAL PROTEIN	TPLNVFSADVDGR	13	695.85	1389.69	2	111		1389.69	695.85	1389.69	110.6	R	A	2.58473	Rv3161c	0.61	0.0348946
Rv0523c	14818	Rv0523c: 131 aa - CONSERVED HYPOTHETICAL PROTEIN	WRPVFAR	7	466.27	930.52	2	26		930.52	466.269	930.524	13.3	R	L	4.23259	Rv3165c	0.64	0.0366108
Rv0523c	14818	Rv0523c: 131 aa - CONSERVED HYPOTHETICAL PROTEIN	YVTNPIQR	8	495.77	989.53	2	47		989.53	495.771	989.527	25.3	R	L	3.45996	Rv3169	0.93	0.0532
Rv0524	47828	HemL: 462 aa - PROBABLE GLUTAMATE-1-SEMIALDEHYDE 2,1-AMINOMUTASE HEML (GSA) (GLUTAMATE-1-SEMIALDEHY	AFTAVGGTPR	10	488.76	975.51	2	42		975.51	488.759	975.503	32.1	R	F	6.71675	Rv3170	0.06	0.00343226
Rv0524	47828	HemL: 462 aa - PROBABLE GLUTAMATE-1-SEMIALDEHYDE 2,1-AMINOMUTASE HEML (GSA) (GLUTAMATE-1-SEMIALDEHY	AGNMLSVFFGETPVTDFASAR	21	1109.03	2216.05	2	106		2216.06	1109.03	2216.05	102.6	R	A	4.59345	Rv3179	0.13	0.00743656
Rv0524	47828	HemL: 462 aa - PROBABLE GLUTAMATE-1-SEMIALDEHYDE 2,1-AMINOMUTASE HEML (GSA) (GLUTAMATE-1-SEMIALDEHY	AITAEHGALLILDEVMTGFR	20	1079.07	2156.13	2	87		2156.13	1079.07	2156.13	85.7	R	V	0.219448	Rv3188	0.23	0.013157
Rv0524	47828	HemL: 462 aa - PROBABLE GLUTAMATE-1-SEMIALDEHYDE 2,1-AMINOMUTASE HEML (GSA) (GLUTAMATE-1-SEMIALDEHY	AITAEHGALLILDEVMTGFR	20	719.72	2156.13	3	56		2156.13	719.721	2156.14	55.8	R	V	4.52812	Rv3193c	0.23	0.013157
Rv0524	47828	HemL: 462 aa - PROBABLE GLUTAMATE-1-SEMIALDEHYDE 2,1-AMINOMUTASE HEML (GSA) (GLUTAMATE-1-SEMIALDEHY	AITAEHGALLILDEVMTGFR	20	725.05	2172.12	3	40	1Met(ox)	2172.12	725.05	2172.13	34.4	R	V	4.36877	Rv3194c	0.27	0.0154452
Rv0524	47828	HemL: 462 aa - PROBABLE GLUTAMATE-1-SEMIALDEHYDE 2,1-AMINOMUTASE HEML (GSA) (GLUTAMATE-1-SEMIALDEHY	GLSFGAPTPAETQLAGEIIGR	21	1043.05	2084.08	2	106		2084.09	1043.05	2084.09	98.3	R	V	0.502978	Rv3196A:201bp(66aa)	0.39	0.0223097
Rv0524	47828	HemL: 462 aa - PROBABLE GLUTAMATE-1-SEMIALDEHYDE 2,1-AMINOMUTASE HEML (GSA) (GLUTAMATE-1-SEMIALDEHY	GLSFGAPTPAETQLAGEIIGR	21	695.7	2084.09	3	33		2084.09	695.7	2084.08	33	R	V	5.88133	Rv3200c	0.07	0.0040043
Rv0524	47828	HemL: 462 aa - PROBABLE GLUTAMATE-1-SEMIALDEHYDE 2,1-AMINOMUTASE HEML (GSA) (GLUTAMATE-1-SEMIALDEHY	IANALPAAAR	10	484.29	966.56	2	44		966.56	484.291	966.567	34.7	R	A	6.75994	Rv3205c	0.26	0.0148731
Rv0524	47828	HemL: 462 aa - PROBABLE GLUTAMATE-1-SEMIALDEHYDE 2,1-AMINOMUTASE HEML (GSA) (GLUTAMATE-1-SEMIALDEHY	LAPLGPVYQAGTLSGNPVAVAAGLATLR	28	1339.25	2676.49	2	151		2676.5	1339.25	2676.49	146.7	R	A	2.94862	Rv3210c	0.15	0.00858065
Rv0524	47828	HemL: 462 aa - PROBABLE GLUTAMATE-1-SEMIALDEHYDE 2,1-AMINOMUTASE HEML (GSA) (GLUTAMATE-1-SEMIALDEHY	LAPLGPVYQAGTLSGNPVAVAAGLATLR	28	893.17	2676.49	3	93		2676.5	893.171	2676.49	87.9	R	A	3.62331	Rv3212	0.89	0.0509118
Rv0524	47828	HemL: 462 aa - PROBABLE GLUTAMATE-1-SEMIALDEHYDE 2,1-AMINOMUTASE HEML (GSA) (GLUTAMATE-1-SEMIALDEHY	LVNSGTEATMSAVR	14	726.36	1450.7	2	118	1Met(ox)	1450.71	726.36	1450.71	107.1	R	L	2.71044	Rv3214	0.93	0.0532
Rv0524	47828	HemL: 462 aa - PROBABLE GLUTAMATE-1-SEMIALDEHYDE 2,1-AMINOMUTASE HEML (GSA) (GLUTAMATE-1-SEMIALDEHY	LVNSGTEATMSAVR	14	718.36	1434.71	2	103		1434.71	718.36	1434.7	96.6	R	L	3.51661	Rv3223c	0.26	0.0148731
Rv0524	47828	HemL: 462 aa - PROBABLE GLUTAMATE-1-SEMIALDEHYDE 2,1-AMINOMUTASE HEML (GSA) (GLUTAMATE-1-SEMIALDEHY	SGWYGIDPVPADLFAFGK	18	970.48	1938.95	2	104		1938.95	970.482	1938.95	97.6	R	V	0.793245	Rv3224	0.72	0.0411871
Rv0524	47828	HemL: 462 aa - PROBABLE GLUTAMATE-1-SEMIALDEHYDE 2,1-AMINOMUTASE HEML (GSA) (GLUTAMATE-1-SEMIALDEHY	SGWYGIDPVPADLFAFGK	18	647.32	1938.95	3	30		1938.95	647.321	1938.94	28.3	R	V	4.92576	Rv3227	0.07	0.0040043
Rv0524	47828	HemL: 462 aa - PROBABLE GLUTAMATE-1-SEMIALDEHYDE 2,1-AMINOMUTASE HEML (GSA) (GLUTAMATE-1-SEMIALDEHY	TSAQLFEAACSVIPGGVNSPVR	22	1130.57	2259.14	2	106		2259.13	1130.57	2259.13	106	R	A	0.0635785	Rv3231c	0.47	0.026886
Rv0524	47828	HemL: 462 aa - PROBABLE GLUTAMATE-1-SEMIALDEHYDE 2,1-AMINOMUTASE HEML (GSA) (GLUTAMATE-1-SEMIALDEHY	VMSGGMPAAAFGGR	14	654.81	1307.61	2	49		1307.61	654.81	1307.61	37.8	K	A	3.17471	Rv3236c	0.29	0.0165893
Rv0524	47828	HemL: 462 aa - PROBABLE GLUTAMATE-1-SEMIALDEHYDE 2,1-AMINOMUTASE HEML (GSA) (GLUTAMATE-1-SEMIALDEHY	VMSGGMPAAAFGGR	14	662.81	1323.61	2	29	1Met(ox)	1323.61	662.81	1323.61	23	K	A	3.44155	Rv3237c	0.33	0.0188774
Rv0526	23375	Rv0526: 216 aa - POSSIBLE THIOREDOXIN PROTEIN (THIOL-DISULFIDE INTERCHANGE PROTEIN)	ELLAADLQPVVER	13	726.9	1451.79	2	57		1451.8	726.901	1451.79	53.9	R	V	9.24897	Rv3241c	0.12	0.00686452
Rv0530	43224	Rv0530: 405 aa - CONSERVED HYPOTHETICAL PROTEIN	LINAGEGPR	9	463.76	925.5	2	49		925.5	463.759	925.503	45	R	A	3.67565	Rv3243c	0.12	0.00686452
Rv0530	43224	Rv0530: 405 aa - CONSERVED HYPOTHETICAL PROTEIN	LLYLLSGR	8	467.79	933.56	2	53		933.56	467.789	933.563	35.8	R	L	3.69979	Rv3244c	0.73	0.0417591
Rv0530	43224	Rv0530: 405 aa - CONSERVED HYPOTHETICAL PROTEIN	VPLETPATVR	10	541.81	1081.61	2	27		1081.61	541.81	1081.6	19.7	K	H	4.99124	Rv3248c	0.64	0.0366108
Rv0531	11429	Rv0531: 105 aa - POSSIBLE CONSERVED MEMBRANE PROTEIN	GVVDILVYATAR	12	638.87	1275.72	2	55		1275.72	638.87	1275.73	46	R	L	4.71049	Rv3249c	0.31	0.0177333
Rv0533c	35079	FabH: 335 aa - 3-OXOACYL-[ACYL-CARRIER-PROTEIN] SYNTHASE III FABH (BETA-KETOACYL-ACP SYNTHASE III)	GGGAATMLVVGTEK	14	645.84	1289.66	2	62		1289.66	645.84	1289.67	55.6	R	L	4.37255	Rv3252c	0.09	0.00514839
Rv0533c	35079	FabH: 335 aa - 3-OXOACYL-[ACYL-CARRIER-PROTEIN] SYNTHASE III FABH (BETA-KETOACYL-ACP SYNTHASE III)	INELLVK	7	414.76	827.51	2	36		827.51	414.76	827.506	29	R	N	5.13537	Rv3255c	0.19	0.0108688
Rv0537c	50424	Rv0537c: 477 aa - PROBABLE INTEGRAL MEMBRANE PROTEIN	FNMATEALPAR	11	610.81	1219.6	2	61		1219.6	610.81	1219.61	59.3	R	L	4.47373	Rv3264c	0.71	0.0406151
Rv0537c	50424	Rv0537c: 477 aa - PROBABLE INTEGRAL MEMBRANE PROTEIN	LISSLCGLLCTFTVSR	16	913.98	1825.94	2	44		1825.94	913.981	1825.95	44.1	R	V	4.4387	Rv3269	2.59	0.148159
Rv0537c	50424	Rv0537c: 477 aa - PROBABLE INTEGRAL MEMBRANE PROTEIN	LTDLVVAVLLNYPFSR	16	607.35	1819.03	3	28		1819.02	607.35	1819.03	22	R	Y	4.30317	Rv3270	0.04	0.00228817
Rv0537c	50424	Rv0537c: 477 aa - PROBABLE INTEGRAL MEMBRANE PROTEIN	SPNAPPIDK	9	469.75	937.49	2	36		937.49	469.751	937.487	27.3	R	T	2.95716	Rv3273	1.91	0.10926
Rv0537c	50424	Rv0537c: 477 aa - PROBABLE INTEGRAL MEMBRANE PROTEIN	VIVGVVLAPR	10	511.84	1021.66	2	81		1021.66	511.839	1021.66	78.5	R	F	3.62846	Rv3274c	0.63	0.0360387
Rv0537c	50424	Rv0537c: 477 aa - PROBABLE INTEGRAL MEMBRANE PROTEIN	YALEPAAGASGFGK	14	669.84	1337.66	2	86		1337.66	669.84	1337.67	85.8	R	Q	4.12187	Rv3275c	0.7	0.040043
Rv0538	55099	Rv0538: 549 aa - POSSIBLE CONSERVED MEMBRANE PROTEIN	LGDQALAPGDVFLVGR	16	814.44	1626.87	2	77		1626.87	814.441	1626.87	71.7	R	S	1.63844	Rv3276c	0.3	0.0171613
Rv0538	55099	Rv0538: 549 aa - POSSIBLE CONSERVED MEMBRANE PROTEIN	VQTPDDPTFALAR	13	715.87	1429.72	2	26		1429.72	715.871	1429.73	24.8	R	G	4.57834	Rv3277	0.26	0.0148731
Rv0543c	11330	Rv0543c: 100 aa - CONSERVED HYPOTHETICAL PROTEIN	AVANELMR	8	452.24	902.46	2	71		902.46	452.239	902.463	53.8	K	L	3.60424	Rv3278c	1.85	0.105828
Rv0543c	11330	Rv0543c: 100 aa - CONSERVED HYPOTHETICAL PROTEIN	LAAQGWPLDDVR	12	670.85	1339.69	2	40		1339.69	670.85	1339.69	35	R	D	2.92412	Rv3280	0.13	0.00743656
Rv0544c	9741	Rv0544c: 93 aa - POSSIBLE CONSERVED TRANSMEMBRANE PROTEIN	LQAAGDGADATAR	13	608.8	1215.58	2	73		1215.58	608.8	1215.59	66.8	R	R	4.76345	Rv3281	0.29	0.0165893
Rv0546c	14337	Rv0546c: 128 aa - CONSERVED HYPOTHETICAL PROTEIN	DLEATQTELVSR	12	681.35	1360.68	2	72		1360.68	681.35	1360.69	58.7	R	G	4.5948	Rv3283	1.75	0.100108
Rv0546c	14337	Rv0546c: 128 aa - CONSERVED HYPOTHETICAL PROTEIN	GPFPGALWLQVR	12	670.88	1339.74	2	75		1339.74	670.88	1339.75	56.9	R	D	4.65934	Rv3295	1.31	0.0749376
Rv0546c	14337	Rv0546c: 128 aa - CONSERVED HYPOTHETICAL PROTEIN	MEILASR	7	410.22	818.43	2	33		818.43	410.219	818.423	25.7	-	M	8.25503	Rv3298c	0.15	0.00858065
Rv0546c	14337	Rv0546c: 128 aa - CONSERVED HYPOTHETICAL PROTEIN	MLLRPADYQR	10	631.84	1261.66	2	29		1261.66	631.84	1261.67	21.4	R	S	4.5333	Rv3299c	0.41	0.0234538
Rv0546c	14337	Rv0546c: 128 aa - CONSERVED HYPOTHETICAL PROTEIN	SLSFYRDQIGLAIAR	15	855.47	1708.92	2	45		1708.93	855.471	1708.93	38	R	E	1.4125	Rv3302c	0.05	0.00286022
Rv0548c	34806	MenB: 314 aa - PROBABLE NAPHTHOATE SYNTHASE MENB (DIHYDROXYNAPHTHOIC ACID SYNTHETASE) (DHNA SYNTHET	EIFFLGR	7	441.25	880.48	2	27		880.48	441.249	880.484	19	R	T	4.06805	Rv3305c	0.62	0.0354667
Rv0548c	34806	MenB: 314 aa - PROBABLE NAPHTHOATE SYNTHASE MENB (DIHYDROXYNAPHTHOIC ACID SYNTHETASE) (DHNA SYNTHET	EIFFLGR	7	432.24	862.47	2	26	1pyro	862.47	432.241	862.467	5.2	R	T	3.90379	Rv3306c	0.47	0.026886
Rv0548c	34806	MenB: 314 aa - PROBABLE NAPHTHOATE SYNTHASE MENB (DIHYDROXYNAPHTHOIC ACID SYNTHETASE) (DHNA SYNTHET	FAFNLLDDGLVGQQLFAGEATR	22	1191.61	2381.2	2	130		2381.2	1191.61	2381.21	130.4	K	L	3.2794	Rv3307	0.17	0.00972473
Rv0548c	34806	MenB: 314 aa - PROBABLE NAPHTHOATE SYNTHASE MENB (DIHYDROXYNAPHTHOIC ACID SYNTHETASE) (DHNA SYNTHET	FAFNLLDDGLVGQQLFAGEATR	22	794.74	2381.2	3	69		2381.2	794.741	2381.2	66.6	K	L	0.332435	Rv3309c	0.36	0.0205936
Rv0548c	34806	MenB: 314 aa - PROBABLE NAPHTHOATE SYNTHASE MENB (DIHYDROXYNAPHTHOIC ACID SYNTHETASE) (DHNA SYNTHET	HVDDATVR	8	456.73	911.45	2	61		911.45	456.731	911.447	45.8	R	V	2.91104	Rv3310	0.23	0.013157
Rv0548c	34806	MenB: 314 aa - PROBABLE NAPHTHOATE SYNTHASE MENB (DIHYDROXYNAPHTHOIC ACID SYNTHETASE) (DHNA SYNTHET	RPPDWSPFPR	10	627.82	1253.63	2	25		1253.63	627.82	1253.63	18.9	K	Y	2.84238	Rv3311	0.47	0.026886
Rv0548c	34806	MenB: 314 aa - PROBABLE NAPHTHOATE SYNTHASE MENB (DIHYDROXYNAPHTHOIC ACID SYNTHETASE) (DHNA SYNTHET	VAFNRPEVR	9	544.3	1086.59	2	33		1086.59	544.301	1086.59	17.9	R	N	2.93891	Rv3313c	0.41	0.0234538
Rv0549c	14716	Rv0549c: 137 aa - CONSERVED HYPOTHETICAL PROTEIN WITH PIN DOMAIN	AGALTVAYVDAALEELR	17	881.47	1760.93	2	77		1760.93	881.471	1760.93	68.6	R	Q	0.905957	Rv3314c	0.07	0.0040043
Rv0549c	14716	Rv0549c: 137 aa - CONSERVED HYPOTHETICAL PROTEIN WITH PIN DOMAIN	AGALTVAYVDAALEELR	17	587.98	1760.93	3	63		1760.93	587.98	1760.92	42	R	Q	6.88752	Rv3315c	2.59	0.148159
Rv0552	57760	Rv0552: 534 aa - CONSERVED HYPOTHETICAL PROTEIN	AYFNSHAAWLNGLTR	15	860.93	1719.85	2	58		1719.85	860.931	1719.85	43.3	K	D	1.51896	Rv3316	0.93	0.0532
Rv0552	57760	Rv0552: 534 aa - CONSERVED HYPOTHETICAL PROTEIN	AYFNSHAAWLNGLTR	15	574.29	1719.85	3	42		1719.85	574.29	1719.85	36.3	K	D	1.53458	Rv3317	1.31	0.0749376
Rv0552	57760	Rv0552: 534 aa - CONSERVED HYPOTHETICAL PROTEIN	SEVAGLVGANTR	12	587.31	1172.61	2	78		1172.61	587.31	1172.6	70.6	R	V	4.51615	Rv3318	0.35	0.0200215
Rv0552	57760	Rv0552: 534 aa - CONSERVED HYPOTHETICAL PROTEIN	VLAPEER	7	407.23	812.44	2	26		812.44	407.229	812.443	17.3	R	L	3.93643	Rv3319	0.41	0.0234538
Rv0553	34207	MenC: 326 aa - PROBABLE MUCONATE CYCLOISOMERASE MENC (CIS,CIS-MUCONATE LACTONIZING ENZYME) (MLE)	VAPLGGISALLDIAAR	16	768.96	1535.9	2	74		1535.9	768.961	1535.91	65	K	I	4.65817	Rv3332	0.78	0.0446194
Rv0553	34207	MenC: 326 aa - PROBABLE MUCONATE CYCLOISOMERASE MENC (CIS,CIS-MUCONATE LACTONIZING ENZYME) (MLE)	VAPLGGISALLDIAAR	16	512.97	1535.9	3	26		1535.9	512.971	1535.89	22.9	K	I	6.42154	Rv3335c	0.33	0.0188774
Rv0554	28502	BpoC: 262 aa - POSSIBLE PEROXIDASE BPOC (NON-HAEM PEROXIDASE)	LLENFSR	7	439.74	877.47	2	42		877.47	439.742	877.469	33.1	R	K	0.876732	Rv3336c	0.11	0.00629247
Rv0556	18713	Rv0556: 171 aa - PROBABLE CONSERVED TRANSMEMBRANE PROTEIN	NMGVAQAEVLSAGPR	15	750.39	1498.76	2	109		1498.76	750.391	1498.77	102.1	R	R	4.38492	Rv3339c	0.13	0.00743656
Rv0556	18713	Rv0556: 171 aa - PROBABLE CONSERVED TRANSMEMBRANE PROTEIN	NMGVAQAEVLSAGPR	15	758.38	1514.75	2	104	1Met(ox)	1514.75	758.381	1514.75	84.3	R	R	1.92729	Rv3340	0.82	0.0469075
Rv0556	18713	Rv0556: 171 aa - PROBABLE CONSERVED TRANSMEMBRANE PROTEIN	STIEFVTPDR	10	582.8	1163.58	2	50		1163.58	582.8	1163.59	37.1	R	I	4.81365	Rv3356c	1.68	0.0961032
Rv0559c	12223	Rv0559c: 112 aa - POSSIBLE CONSERVED SECRETED PROTEIN	FGIYGPQDYNAWLAK	15	871.93	1741.85	2	73		1741.85	871.932	1741.85	72.7	R	I	0.174815	Rv3361c	0.15	0.00858065
Rv0559c	12223	Rv0559c: 112 aa - POSSIBLE CONSERVED SECRETED PROTEIN	FGIYGPQDYNAWLAK	15	581.62	1741.85	3	44		1741.85	581.62	1741.84	38.2	R	I	6.43142	Rv3362c	0.19	0.0108688
Rv0560c	25986	Rv0560c: 241 aa - POSSIBLE BENZOQUINONE METHYLTRANSFERASE (METHYLASE)	AAAPGASYFVLVFDR	15	792.41	1582.81	2	77		1582.81	792.41	1582.81	75.5	R	A	2.61248	Rv3364c	0.58	0.0331785
Rv0562	35563	GrcC1: 335 aa - PROBABLE POLYPRENYL-DIPHOSPHATE SYNTHASE GRCC1 (POLYPRENYL PYROPHOSPHATE SYNTHETASE	ALAALVDYTVSR	12	639.86	1277.7	2	74		1277.7	639.86	1277.71	65.6	R	H	4.4466	Rv3368c	0.43	0.0245979
Rv0562	35563	GrcC1: 335 aa - PROBABLE POLYPRENYL-DIPHOSPHATE SYNTHASE GRCC1 (POLYPRENYL PYROPHOSPHATE SYNTHETASE	EALTLLR	7	408.25	814.49	2	29		814.49	408.251	814.487	21.3	R	A	4.17936	Rv3369	1.31	0.0749376
Rv0562	35563	GrcC1: 335 aa - PROBABLE POLYPRENYL-DIPHOSPHATE SYNTHASE GRCC1 (POLYPRENYL PYROPHOSPHATE SYNTHETASE	EGVHTLPMLYALR	13	505.94	1514.79	3	30	1Met(ox)	1514.79	505.941	1514.8	22.7	R	E	6.68134	Rv3384c	0.14	0.0080086
Rv0562	35563	GrcC1: 335 aa - PROBABLE POLYPRENYL-DIPHOSPHATE SYNTHASE GRCC1 (POLYPRENYL PYROPHOSPHATE SYNTHETASE	EGVHTLPMLYALR	13	500.61	1498.8	3	30		1498.8	500.61	1498.81	20.6	R	E	6.03179	Rv3389c	1.24	0.0709333
Rv0562	35563	GrcC1: 335 aa - PROBABLE POLYPRENYL-DIPHOSPHATE SYNTHASE GRCC1 (POLYPRENYL PYROPHOSPHATE SYNTHETASE	TGSLIGAAGR	10	451.76	901.5	2	45		901.5	451.759	901.504	30.4	K	L	4.30292	Rv3390	1.61	0.0920989
Rv0562	35563	GrcC1: 335 aa - PROBABLE POLYPRENYL-DIPHOSPHATE SYNTHASE GRCC1 (POLYPRENYL PYROPHOSPHATE SYNTHETASE	TPATVVAGVDLGDAVFAAAVR	21	1000.54	1999.07	2	118		1999.07	1000.54	1999.07	114.2	R	A	1.71695	Rv3392c	0.11	0.00629247
Rv0562	35563	GrcC1: 335 aa - PROBABLE POLYPRENYL-DIPHOSPHATE SYNTHASE GRCC1 (POLYPRENYL PYROPHOSPHATE SYNTHETASE	TPATVVAGVDLGDAVFAAAVR	21	667.36	1999.07	3	71		1999.07	667.361	1999.06	59.5	R	A	4.75434	Rv3393	0.12	0.00686452
Rv0563	30833	HtpX: 286 aa - PROBABLE PROTEASE TRANSMEMBRANE PROTEIN HEAT SHOCK PROTEIN HTPX	ELATSAHQPMPR	12	669.34	1336.66	2	80		1336.66	669.341	1336.67	71.6	R	L	5.26647	Rv3396c	0.13	0.00743656
Rv0563	30833	HtpX: 286 aa - PROBABLE PROTEASE TRANSMEMBRANE PROTEIN HEAT SHOCK PROTEIN HTPX	LYISDTAAPNAFATGR	16	834.42	1666.83	2	100		1666.83	834.42	1666.83	99.4	R	N	2.72132	Rv3400	0.11	0.00629247
Rv0563	30833	HtpX: 286 aa - PROBABLE PROTEASE TRANSMEMBRANE PROTEIN HEAT SHOCK PROTEIN HTPX	NAAVCCTTGILR	12	668.33	1334.64	2	44		1334.64	668.331	1334.65	40.1	R	I	5.28166	Rv3401	0.16	0.00915269
Rv0564c	36302	GpdA1: 341 aa - PROBABLE GLYCEROL-3-PHOSPHATE DEHYDROGENASE [NAD(P)+] GPDA1 (NAD(P)H-DEPENDENT GLYC	YLGNDVVLSDTLR	13	732.89	1463.76	2	66		1463.76	732.891	1463.77	60.3	R	A	4.45049	Rv3409c	0.27	0.0154452
Rv0566c	18067	Rv0566c: 163 aa - CONSERVED HYPOTHETICAL PROTEIN	ADSSFDIVSK	10	534.76	1067.51	2	23		1067.51	534.761	1067.51	13.9	M	V	1.57014	Rv3410c	0.33	0.0188774
Rv0566c	18067	Rv0566c: 163 aa - CONSERVED HYPOTHETICAL PROTEIN	AFEAGEPQASGK	12	596.29	1190.56	2	71		1190.56	596.291	1190.57	66.3	K	T	6.49832	Rv3417c	0.93	0.0532
Rv0566c	18067	Rv0566c: 163 aa - CONSERVED HYPOTHETICAL PROTEIN	TQIQGDEVR	9	523.27	1044.52	2	48		1044.52	523.269	1044.52	35.6	K	V	3.99434	Rv3418c	11.92	0.681875
Rv0576	46607	Rv0576: 434 aa - PROBABLE TRANSCRIPTIONAL REGULATORY PROTEIN (POSSIBLY ARSR-FAMILY)	AVVVPLDPTSTFALITQPDR	20	1070.58	2139.16	2	116		2139.16	1070.58	2139.15	102.2	K	L	5.78661	Rv3423c	0.61	0.0348946
Rv0576	46607	Rv0576: 434 aa - PROBABLE TRANSCRIPTIONAL REGULATORY PROTEIN (POSSIBLY ARSR-FAMILY)	NSAGFAAPAAVGSFAPVLDR	20	959.49	1916.97	2	85		1916.97	959.492	1916.97	77.2	R	L	0.62962	Rv3432c	0.21	0.0120129
Rv0576	46607	Rv0576: 434 aa - PROBABLE TRANSCRIPTIONAL REGULATORY PROTEIN (POSSIBLY ARSR-FAMILY)	QTPCTEYDVSQLADHLLR	18	1065	2127.99	2	72	1pyro	2127.99	1065	2127.99	72.3	R	S	1.01274	Rv3433c	0.33	0.0188774
Rv0576	46607	Rv0576: 434 aa - PROBABLE TRANSCRIPTIONAL REGULATORY PROTEIN (POSSIBLY ARSR-FAMILY)	SLAIIGAAAGAQLAPR	16	740.43	1478.86	2	31		1478.86	740.431	1478.85	22	R	D	8.71597	Rv3435c	0.19	0.0108688
Rv0577	27382	TB27.3: 261 aa - CONSERVED HYPOTHETICAL PROTEIN TB27.3	FAVLSDPQGAIFSVLKPAPQQ	21	1107.1	2212.19	2	109		2212.19	1107.1	2212.19	108.7	R	-	1.55236	Rv3436c	0.05	0.00286022
Rv0577	27382	TB27.3: 261 aa - CONSERVED HYPOTHETICAL PROTEIN TB27.3	FAVLSDPQGAIFSVLKPAPQQ	21	738.4	2212.19	3	31		2212.19	738.4	2212.18	31.3	R	-	4.71452	Rv3438	0.32	0.0183054
Rv0577	27382	TB27.3: 261 aa - CONSERVED HYPOTHETICAL PROTEIN TB27.3	MSFITDPTGAAVGLWQANR	19	1018.01	2034	2	54		2034	1018.01	2034.01	52	R	H	3.22881	Rv3443c	1.37	0.0783699
Rv0577	27382	TB27.3: 261 aa - CONSERVED HYPOTHETICAL PROTEIN TB27.3	QGTPNWVDLQTTDQSAAK	18	971.96	1941.91	2	97	1pyro	1941.91	971.961	1941.91	97.2	R	K	1.26411	Rv3451	0.26	0.0148731
Rv0577	27382	TB27.3: 261 aa - CONSERVED HYPOTHETICAL PROTEIN TB27.3	QGTPNWVDLQTTDQSAAK	18	980.47	1958.93	2	85		1958.93	980.471	1958.93	83.7	R	K	1.23914	Rv3455c	0.09	0.00514839
Rv0577	27382	TB27.3: 261 aa - CONSERVED HYPOTHETICAL PROTEIN TB27.3	VVPGGGQVMMPAFDIGDAGR	20	987.48	1972.95	2	93		1972.95	987.481	1972.95	81.6	K	M	1.27077	Rv3456c	0.31	0.0177333
Rv0578c	105902	PE_PGRS7: 1306 aa - PE-PGRS FAMILY PROTEIN	SFVIATPEMLTTAATDLAK	19	1011.53	2021.04	2	48	1n-ac	2021.04	1011.53	2021.05	46.9	M	I	4.61201	Rv3457c	1.03	0.0589204
Rv0580c	18024	Rv0580c: 163 aa - CONSERVED HYPOTHETICAL PROTEIN	AAQAYGVK	8	404.22	806.43	2	54		806.43	404.219	806.423	34.7	R	R	8.49165	Rv3458c	0.25	0.0143011
Rv0580c	18024	Rv0580c: 163 aa - CONSERVED HYPOTHETICAL PROTEIN	AAQAYGVKR	9	482.27	962.53	2	79		962.53	482.271	962.527	66.2	R	G	3.55678	Rv3459c	0.21	0.0120129
Rv0580c	18024	Rv0580c: 163 aa - CONSERVED HYPOTHETICAL PROTEIN	AVVSELFLR	9	517.31	1032.6	2	77		1032.6	517.31	1032.6	70.5	R	A	4.34585	Rv3462c	0.52	0.0297462
Rv0580c	18024	Rv0580c: 163 aa - CONSERVED HYPOTHETICAL PROTEIN	DRAVVSELFLR	11	652.87	1303.72	2	51		1303.72	652.87	1303.73	32.3	R	A	4.56057	Rv3463	0.83	0.0474796
Rv0580c	18024	Rv0580c: 163 aa - CONSERVED HYPOTHETICAL PROTEIN	DRAVVSELFLR	11	435.58	1303.73	3	29		1303.72	435.58	1303.72	23.9	R	A	2.45917	Rv3465	0.18	0.0102968
Rv0580c	18024	Rv0580c: 163 aa - CONSERVED HYPOTHETICAL PROTEIN	HNFSDGAAAQVVYDGK	16	839.89	1677.77	2	120		1677.77	839.891	1677.77	119.8	K	T	1.50633	Rv3472	0.93	0.0532
Rv0580c	18024	Rv0580c: 163 aa - CONSERVED HYPOTHETICAL PROTEIN	IPTLEEFAEAVDR	13	745.38	1488.74	2	94		1488.75	745.381	1488.75	92.4	R	L	2.05488	Rv3478	1.51	0.0863785
Rv0580c	18024	Rv0580c: 163 aa - CONSERVED HYPOTHETICAL PROTEIN	IPTLEEFAEAVDR	13	497.26	1488.75	3	23		1488.75	497.26	1488.76	18.9	R	L	5.01595	Rv3481c	1.37	0.0783699
Rv0580c	18024	Rv0580c: 163 aa - CONSERVED HYPOTHETICAL PROTEIN	LVNPILR	7	412.77	823.53	2	37		823.53	412.769	823.523	16.9	R	S	8.05917	Rv3483c	1.68	0.0961032
Rv0580c	18024	Rv0580c: 163 aa - CONSERVED HYPOTHETICAL PROTEIN	MLGLSFR	7	412.23	822.44	2	39		822.44	412.229	822.443	34.1	R	D	4.08202	Rv3486	0.52	0.0297462
Rv0580c	18024	Rv0580c: 163 aa - CONSERVED HYPOTHETICAL PROTEIN	MLGLSFR	7	420.23	838.44	2	31	1Met(ox)	838.44	420.229	838.443	19.9	R	D	4.05147	Rv3489	2.16	0.123561
Rv0580c	18024	Rv0580c: 163 aa - CONSERVED HYPOTHETICAL PROTEIN	RIPTLEEFAEAVDR	14	823.43	1644.85	2	77		1644.85	823.431	1644.85	68	R	L	2.08487	Rv3490	0.5	0.0286022
Rv0580c	18024	Rv0580c: 163 aa - CONSERVED HYPOTHETICAL PROTEIN	RIPTLEEFAEAVDR	14	549.29	1644.85	3	53		1644.85	549.29	1644.85	37.2	R	L	1.19423	Rv3497c	0.09	0.00514839
Rv0580c	18024	Rv0580c: 163 aa - CONSERVED HYPOTHETICAL PROTEIN	SLLHTPLAGPLR	12	425.59	1273.75	3	53		1273.75	425.591	1273.75	52.7	R	T	0.105057	Rv3498c	0.1	0.00572043
Rv0580c	18024	Rv0580c: 163 aa - CONSERVED HYPOTHETICAL PROTEIN	SLLHTPLAGPLR	12	637.88	1273.75	2	47		1273.75	637.881	1273.75	43.9	R	T	2.08854	Rv3500c	0.23	0.013157
Rv0580c	18024	Rv0580c: 163 aa - CONSERVED HYPOTHETICAL PROTEIN	TDQSYAVDIAHPPAALLR	18	990.51	1979.01	2	117	1n-ac	1979.01	990.512	1979.01	108.8	M	L	0.213451	Rv3501c	0.72	0.0411871
Rv0580c	18024	Rv0580c: 163 aa - CONSERVED HYPOTHETICAL PROTEIN	TDQSYAVDIAHPPAALLR	18	646.67	1937	3	50		1937	646.67	1936.99	43.4	M	L	5.77258	Rv3504	0.13	0.00743656
Rv0580c	18024	Rv0580c: 163 aa - CONSERVED HYPOTHETICAL PROTEIN	TQLMVVSFTGR	11	627.83	1253.64	2	66	1Met(ox)	1253.64	627.83	1253.65	64.4	R	K	4.72934	Rv3509c	7.96	0.455346
Rv0580c	18024	Rv0580c: 163 aa - CONSERVED HYPOTHETICAL PROTEIN	TQLMVVSFTGR	11	619.83	1237.65	2	53		1237.65	619.831	1237.65	52.9	R	K	2.01027	Rv3510c	0.14	0.0080086
Rv0580c	18024	Rv0580c: 163 aa - CONSERVED HYPOTHETICAL PROTEIN	TQLMVVSFTGRK	12	691.88	1381.74	2	28	1Met(ox)	1381.74	691.881	1381.75	12.7	R	T	4.757	Rv3519	0.78	0.0446194
Rv0583c	23725	LpqN: 228 aa - PROBABLE CONSERVED LIPOPROTEIN LPQN	APYGGIVYTQPADPNDPPTIVAILSK	26	1349.21	2696.41	2	60		2696.41	1349.21	2696.41	59.7	R	L	0.722093	Rv3520c	0.39	0.0223097
Rv0583c	23725	LpqN: 228 aa - PROBABLE CONSERVED LIPOPROTEIN LPQN	APYGGIVYTQPADPNDPPTIVAILSK	26	899.81	2696.4	3	40		2696.41	899.811	2696.41	33	R	L	0.359444	Rv3525c	0.33	0.0188774
Rv0583c	23725	LpqN: 228 aa - PROBABLE CONSERVED LIPOPROTEIN LPQN	LTGDIDPAK	9	465.25	928.48	2	55		928.49	465.249	928.484	47.3	K	V	6.65255	Rv3534c	0.09	0.00514839
Rv0583c	23725	LpqN: 228 aa - PROBABLE CONSERVED LIPOPROTEIN LPQN	VLQFAPGELK	10	551.32	1100.62	2	63		1100.62	551.32	1100.63	57	K	N	5.62438	Rv3541c	0.26	0.0148731
Rv0586	26550	Rv0586: 240 aa - PROBABLE TRANSCRIPTIONAL REGULATORY PROTEIN (GNTR-FAMILY)	AAYEPTLAALTTTMTAAAK	19	948.49	1894.97	2	42		1894.97	948.491	1894.97	42	R	R	1.8108	Rv3546	0.18	0.0102968
Rv0592	54620	Mce2D: 508 aa - MCE-FAMILY PROTEIN MCE2D	STIFDIR	7	447.24	892.47	2	49	1n-ac	892.47	447.239	892.464	32.9	M	S	7.04651	Rv3547	4.27	0.244262
Rv0598c	14834	Rv0598c: 137 aa - CONSERVED HYPOTHETICAL PROTEIN WITH PIN DOMAIN	FAAPLLLSSR	10	537.82	1073.62	2	61		1073.62	537.82	1073.62	59.8	R	T	4.3853	Rv3552	0.11	0.00629247
Rv0598c	14834	Rv0598c: 137 aa - CONSERVED HYPOTHETICAL PROTEIN WITH PIN DOMAIN	LAPMDAAR	8	422.72	843.43	2	50		843.43	422.719	843.423	45.7	R	L	7.74213	Rv3556c	0.45	0.0257419
Rv0604	32924	LpqO: 316 aa - PROBABLE CONSERVED LIPOPROTEIN LPQO	AAINGDFVMTAAEVQDVVQALR	22	778.73	2333.17	3	27	1Met(ox)	2333.17	778.731	2333.17	20.6	R	G	0.164669	Rv3563	0.11	0.00629247
Rv0604	32924	LpqO: 316 aa - PROBABLE CONSERVED LIPOPROTEIN LPQO	GVTVAPALSLGSWVAFAR	18	901.5	1800.99	2	77		1800.99	901.499	1800.98	69.7	K	T	3.73114	Rv3565	0.49	0.0280301
Rv0604	32924	LpqO: 316 aa - PROBABLE CONSERVED LIPOPROTEIN LPQO	GVTVAPALSLGSWVAFAR	18	601.34	1800.99	3	38		1800.99	601.341	1801	37.7	K	T	5.74262	Rv3568c	0.51	0.0291742
Rv0604	32924	LpqO: 316 aa - PROBABLE CONSERVED LIPOPROTEIN LPQO	LFYMHFWAENDAVALAR	17	690.67	2068.98	3	31	1Met(ox)	2068.98	690.671	2068.99	30.2	R	T	5.09907	Rv3569c	0.93	0.0532
Rv0616A	8158	Rv0616A: 76 aa - CONSERVED HYPOTHETICAL PROTEIN, ANTITOXIN	TGLPLVSVGTVVTSEDVR	18	915	1827.99	2	60		1827.99	915.002	1827.99	53.7	R	S	0.414068	Rv3570c	0.17	0.00972473
Rv0617	14043	Rv0617: 133 aa - CONSERVED HYPOTHETICAL PROTEIN WITH PIN DOMAIN	QVTDAYLAQLAR	12	674.86	1347.71	2	55		1347.71	674.861	1347.71	48.1	R	S	2.01021	Rv3571	0.11	0.00629247
Rv0624	14298	Rv0624: 131 aa - CONSERVED HYPOTHETICAL PROTEIN WITH PIN DOMAIN	LMSTASYLETALVIEAR	17	942.49	1882.97	2	63	1Met(ox)	1882.97	942.492	1882.97	57.9	R	F	0.498657	Rv3572	0.39	0.0223097
Rv0625c	25367	Rv0625c: 246 aa - PROBABLE CONSERVED TRANSMEMBRANE PROTEIN	AFAYTALGAAIGDR	14	698.86	1395.72	2	83		1395.71	698.861	1395.71	77.9	R	S	2.32301	Rv3574	0.11	0.00629247
Rv0627	14368	Rv0627: 135 aa - CONSERVED HYPOTHETICAL PROTEIN WITH PIN DOMAIN	INDLWIAAVAASR	13	700.39	1398.76	2	98		1398.76	700.391	1398.77	85.5	R	A	4.61613	Rv3575c	0.17	0.00972473
Rv0627	14368	Rv0627: 135 aa - CONSERVED HYPOTHETICAL PROTEIN WITH PIN DOMAIN	INDLWIAAVAASR	13	467.26	1398.76	3	25		1398.76	467.26	1398.76	19.5	R	A	2.04475	Rv3576	0.58	0.0331785
Rv0630c	119106	RecB: 1094 aa - PROBABLE EXONUCLEASE V (BETA CHAIN) RECB (EXODEOXYRIBONUCLEASE V BETA CHAIN)(EXODEO	ALVESLQTVLR	11	614.87	1227.72	2	68		1227.72	614.87	1227.73	42.5	R	D	4.39253	Rv3580c	0.06	0.00343226
Rv0632c	24454	EchA3: 231 aa - PROBABLE ENOYL-CoA HYDRATASE ECHA3 (ENOYL HYDRASE) (UNSATURATED ACYL-CoA HYDRATASE)	ADALTAIR	8	415.74	829.47	2	34		829.47	415.741	829.467	15.6	R	A	4.12598	Rv3581c	1.37	0.0783699
Rv0632c	24454	EchA3: 231 aa - PROBABLE ENOYL-CoA HYDRATASE ECHA3 (ENOYL HYDRASE) (UNSATURATED ACYL-CoA HYDRATASE)	AGIDGIAAEFGL	12	567.3	1132.58	2	72		1132.58	567.301	1132.59	69.7	R	-	5.80537	Rv3582c	0.27	0.0154452
Rv0632c	24454	EchA3: 231 aa - PROBABLE ENOYL-CoA HYDRATASE ECHA3 (ENOYL HYDRASE) (UNSATURATED ACYL-CoA HYDRATASE)	EFAGLNQHAHAATK	14	747.88	1493.74	2	74		1493.74	747.881	1493.75	64.2	R	L	4.39968	Rv3583c	0.44	0.0251699
Rv0632c	24454	EchA3: 231 aa - PROBABLE ENOYL-CoA HYDRATASE ECHA3 (ENOYL HYDRASE) (UNSATURATED ACYL-CoA HYDRATASE)	EFAGLNQHAHAATK	14	738.87	1475.73	2	49	1pyro	1475.73	738.871	1475.73	48.1	R	L	2.32282	Rv3584	0.87	0.0497678
Rv0632c	24454	EchA3: 231 aa - PROBABLE ENOYL-CoA HYDRATASE ECHA3 (ENOYL HYDRASE) (UNSATURATED ACYL-CoA HYDRATASE)	ILTSGEVQPAIDMLR	15	821.94	1641.87	2	72		1641.88	821.94	1641.87	72.2	K	G	8.78071	Rv3587c	0.67	0.0383269
Rv0632c	24454	EchA3: 231 aa - PROBABLE ENOYL-CoA HYDRATASE ECHA3 (ENOYL HYDRASE) (UNSATURATED ACYL-CoA HYDRATASE)	SAYQQATGLAK	11	569.3	1136.58	2	36		1136.58	569.3	1136.58	30.3	R	T	4.19506	Rv3591c	0.12	0.00686452
Rv0632c	24454	EchA3: 231 aa - PROBABLE ENOYL-CoA HYDRATASE ECHA3 (ENOYL HYDRASE) (UNSATURATED ACYL-CoA HYDRATASE)	TFFGETALAAGFIDEIALPEVVVSR	25	1326.7	2651.39	2	80		2651.38	1326.7	2651.39	78.6	K	A	2.475	Rv3596c	0.16	0.00915269
Rv0632c	24454	EchA3: 231 aa - PROBABLE ENOYL-CoA HYDRATASE ECHA3 (ENOYL HYDRASE) (UNSATURATED ACYL-CoA HYDRATASE)	TFFGETALAAGFIDEIALPEVVVSR	25	884.8	2651.38	3	56		2651.38	884.801	2651.38	56.3	K	A	0.0548802	Rv3597c	1.85	0.105828
Rv0632c	24454	EchA3: 231 aa - PROBABLE ENOYL-CoA HYDRATASE ECHA3 (ENOYL HYDRASE) (UNSATURATED ACYL-CoA HYDRATASE)	VAAHAYNIQANEVAIGMTIPYAALEIMK	28	1006.85	3017.53	3	95	1Met(ox)	3017.54	1006.85	3017.53	27.9	R	L	3.36321	Rv3598c	0.24	0.013729
Rv0632c	24454	EchA3: 231 aa - PROBABLE ENOYL-CoA HYDRATASE ECHA3 (ENOYL HYDRASE) (UNSATURATED ACYL-CoA HYDRATASE)	VAAHAYNIQANEVAIGMTIPYAALEIMK	28	1001.52	3001.54	3	40		3001.54	1001.52	3001.54	37.9	R	L	0.0494679	Rv3600c	0.55	0.0314624
Rv0633c	32242	Rv0633c: 280 aa - POSSIBLE EXPORTED PROTEIN	LPQELPMLAPGQEWR	15	890.96	1779.9	2	38	1Met(ox)	1779.9	890.961	1779.91	38.3	R	M	4.12573	Rv3607c	0.26	0.0148731
Rv0633c	32242	Rv0633c: 280 aa - POSSIBLE EXPORTED PROTEIN	VVLDWDALPPVAR	13	725.91	1449.8	2	34		1449.8	725.911	1449.81	34	K	I	4.88883	Rv3609c	0.23	0.013157
Rv0634c	26051	Rv0634c: 237 aa - POSSIBLE GLYOXALASE II (HYDROXYACYLGLUTATHIONE HYDROLASE) (GLX II)	LVAGDTLFLEGCGR	14	754.38	1506.75	2	94		1506.75	754.381	1506.75	85.7	R	T	2.27518	Rv3614c	6.2	0.354667
Rv0635	17552	Rv0635: 158 aa - CONSERVED HYPOTHETICAL PROTEIN	GLLAPLTFICVFGYK	15	566.98	1697.92	3	40		1697.92	566.98	1697.92	39.8	K	A	1.04313	Rv3615c	9	0.514839
Rv0635	17552	Rv0635: 158 aa - CONSERVED HYPOTHETICAL PROTEIN	NIVTNEEGDLVQETYTTLAGR	21	1162.08	2322.14	2	119		2322.13	1162.08	2322.15	118.5	K	A	8.53454	Rv3616c	1.51	0.0863785
Rv0636	14925	Rv0636: 142 aa - SINGLE HOTDOG HYDRATASE, HOMODIMER	ALREFSSVK	9	518.79	1035.57	2	34		1035.57	518.79	1035.56	23.7	M	V	5.30775	Rv3618	0.49	0.0280301
Rv0636	14925	Rv0636: 142 aa - SINGLE HOTDOG HYDRATASE, HOMODIMER	SVTIALTATTGGKK	14	674.4	1346.78	2	23		1346.78	674.4	1346.79	23.4	K	I	4.65401	Rv3623	1.96	0.11212
Rv0636	14925	Rv0636: 142 aa - SINGLE HOTDOG HYDRATASE, HOMODIMER	VGDQLPEK	8	443.24	884.46	2	53		884.46	443.239	884.464	32.2	K	T	4.17292	Rv3627c	0.26	0.0148731
Rv0636	14925	Rv0636: 142 aa - SINGLE HOTDOG HYDRATASE, HOMODIMER	VGDQLPEKTYPLTR	14	539.63	1615.86	3	31		1615.86	539.63	1615.87	18.5	K	Q	4.38864	Rv3628	0.18	0.0102968
Rv0638	16914	SecE1: 161 aa - PROBABLE PREPROTEIN TRANSLOCASE SECE1	SVNPIAFVYNYLK	13	764.42	1526.82	2	41		1526.81	764.421	1526.83	41	R	Q	11.2309	Rv3632	0.29	0.0165893
Rv0639	25399	NusG: 238 aa - PROBABLE TRANSCRIPTION ANTITERMINATION PROTEIN NUSG	ETPVELTFGQVSK	13	717.88	1433.74	2	71		1433.74	717.881	1433.75	56.2	R	I	4.58416	Rv3633	0.12	0.00686452
Rv0639	25399	NusG: 238 aa - PROBABLE TRANSCRIPTION ANTITERMINATION PROTEIN NUSG	ETPVELTFGQVSKI	14	774.42	1546.82	2	47		1546.82	774.421	1546.83	44.2	R	-	4.24842	Rv3634c	1	0.0572043
Rv0639	25399	NusG: 238 aa - PROBABLE TRANSCRIPTION ANTITERMINATION PROTEIN NUSG	ETPVELTFGQVSKI	14	765.41	1528.81	2	46	1pyro	1528.81	765.411	1528.81	40.1	R	-	2.04087	Rv3666c	0.23	0.013157
Rv0639	25399	NusG: 238 aa - PROBABLE TRANSCRIPTION ANTITERMINATION PROTEIN NUSG	KVLPGYILVR	10	579.37	1156.73	2	57		1156.73	579.371	1156.73	52.4	R	M	2.71376	Rv3669	0.39	0.0223097
Rv0639	25399	NusG: 238 aa - PROBABLE TRANSCRIPTION ANTITERMINATION PROTEIN NUSG	MDLTDDSWAAVR	12	690.32	1378.62	2	69		1378.62	690.321	1378.63	66	R	N	4.96094	Rv3670	0.16	0.00915269
Rv0639	25399	NusG: 238 aa - PROBABLE TRANSCRIPTION ANTITERMINATION PROTEIN NUSG	NTPGVTGFVGATSRPSALALDDVVK	25	824.77	2471.3	3	34		2471.3	824.771	2471.29	31.9	R	F	3.80098	Rv3671c	1.23	0.0703613
Rv0639	25399	NusG: 238 aa - PROBABLE TRANSCRIPTION ANTITERMINATION PROTEIN NUSG	PSALALDDVVK	11	564.32	1126.62	2	75		1126.62	564.32	1126.62	74.6	R	F	4.43202	Rv3673c	0.64	0.0366108
Rv0639	25399	NusG: 238 aa - PROBABLE TRANSCRIPTION ANTITERMINATION PROTEIN NUSG	VLPGYILVR	9	515.33	1028.64	2	50		1028.64	515.331	1028.65	45	K	M	6.57349	Rv3675	0.58	0.0331785
Rv0639	25399	NusG: 238 aa - PROBABLE TRANSCRIPTION ANTITERMINATION PROTEIN NUSG	VLVSIFGR	8	445.78	889.54	2	55		889.54	445.78	889.545	55.4	K	E	5.1752	Rv3676	0.47	0.026886
Rv0640	15051	RplK: 142 aa - PROBABLE 50S RIBOSOMAL PROTEIN L11 RPLK	AYNAATENQR	10	569.27	1136.52	2	66		1136.52	569.27	1136.53	55.5	K	G	4.84159	Rv3678c	6.94	0.396998
Rv0640	15051	RplK: 142 aa - PROBABLE 50S RIBOSOMAL PROTEIN L11 RPLK	GNVIPVEITVYEDR	14	802.42	1602.82	2	65		1602.83	802.421	1602.83	64.7	R	S	1.74695	Rv3680	0.07	0.0040043
Rv0640	15051	RplK: 142 aa - PROBABLE 50S RIBOSOMAL PROTEIN L11 RPLK	GSAEPHKTK	9	477.75	953.49	2	32		953.49	477.749	953.484	29.5	K	V	6.22765	Rv3682	0.05	0.00286022
Rv0640	15051	RplK: 142 aa - PROBABLE 50S RIBOSOMAL PROTEIN L11 RPLK	KTDLNANDVDAAAK	14	723.37	1444.72	2	60		1444.72	723.371	1444.73	59.3	K	I	4.58527	Rv3683	1.57	0.0898108
Rv0641	24741	RplA: 235 aa - PROBABLE 50S RIBOSOMAL PROTEIN L1 RPLA	LLAENYGAAIDEVLR	15	823.94	1645.87	2	113		1645.87	823.94	1645.87	100.9	K	L	2.69521	Rv3684	1.81	0.10354
Rv0641	24741	RplA: 235 aa - PROBABLE 50S RIBOSOMAL PROTEIN L1 RPLA	TGTVTADVAK	10	481.76	961.51	2	24		961.51	481.759	961.504	2.9	K	A	5.8888	Rv3687c	0.33	0.0188774
Rv0642c	34990	MmaA4: 301 aa - METHOXY MYCOLIC ACID SYNTHASE 4 MMAA4 (METHYL MYCOLIC ACID SYNTHASE 4) (MMA4) (HYDR	FDVNVIGLTLSK	12	653.37	1304.74	2	86		1304.73	653.37	1304.73	83.7	R	N	3.28434	Rv3688c	0.29	0.0165893
Rv0642c	34990	MmaA4: 301 aa - METHOXY MYCOLIC ACID SYNTHASE 4 MMAA4 (METHYL MYCOLIC ACID SYNTHASE 4) (MMA4) (HYDR	FIVTEIFPGGR	11	618.34	1234.67	2	41		1234.67	618.34	1234.67	36.8	K	L	3.35328	Rv3689	0.47	0.026886
Rv0644c	32875	MmaA2: 287 aa - METHOXY MYCOLIC ACID SYNTHASE 2 MMAA2 (METHYL MYCOLIC ACID SYNTHASE 2) (MMA2) (HYDR	AIAQYDVNVVGLTLSK	16	845.97	1689.93	2	72		1689.93	845.971	1689.93	72.2	R	N	1.38969	Rv3690	0.54	0.0308903
Rv0644c	32875	MmaA2: 287 aa - METHOXY MYCOLIC ACID SYNTHASE 2 MMAA2 (METHYL MYCOLIC ACID SYNTHASE 2) (MMA2) (HYDR	ILPPDGVLLLHTITGLTR	18	965.08	1928.14	2	60		1928.15	965.081	1928.15	59.5	K	Q	1.31828	Rv3691	1.07	0.0612086
Rv0644c	32875	MmaA2: 287 aa - METHOXY MYCOLIC ACID SYNTHASE 2 MMAA2 (METHYL MYCOLIC ACID SYNTHASE 2) (MMA2) (HYDR	ILPPDGVLLLHTITGLTR	18	643.72	1928.15	3	22		1928.15	643.721	1928.14	18.1	K	Q	4.95769	Rv3692	1.56	0.0892387
Rv0644c	32875	MmaA2: 287 aa - METHOXY MYCOLIC ACID SYNTHASE 2 MMAA2 (METHYL MYCOLIC ACID SYNTHASE 2) (MMA2) (HYDR	VGYIDVNQFTLAK	13	734.4	1466.78	2	80		1466.78	734.401	1466.79	72.3	R	-	4.70775	Rv3693	0.12	0.00686452
Rv0645c	33300	MmaA1: 286 aa - METHOXY MYCOLIC ACID SYNTHASE 1 MMAA1 (METHYL MYCOLIC ACID SYNTHASE 1) (MMA1) (HYDR	TLDAWAANLQAAR	13	700.87	1399.72	2	44		1399.72	700.87	1399.73	41.4	R	E	3.65401	Rv3694c	0.33	0.0188774
Rv0647c	54790	Rv0647c: 488 aa - CONSERVED HYPOTHETICAL PROTEIN	IDNAAAIR	8	422.24	842.46	2	43		842.46	422.239	842.463	31.3	R	K	4.06862	Rv3695	0.29	0.0165893
Rv0651	18524	RplJ: 178 aa - PROBABLE 50S RIBOSOMAL PROTEIN L10 RPLJ	AAGLFNAPASQLAR	14	693.88	1385.74	2	119		1385.74	693.88	1385.75	109.8	K	L	4.60454	Rv3696c	0.61	0.0348946
Rv0651	18524	RplJ: 178 aa - PROBABLE 50S RIBOSOMAL PROTEIN L10 RPLJ	ATAVADIAAQFK	12	603.33	1204.64	2	71		1204.65	603.33	1204.65	69.3	K	E	3.8079	Rv3699	0.43	0.0245979
Rv0651	18524	RplJ: 178 aa - PROBABLE 50S RIBOSOMAL PROTEIN L10 RPLJ	ESTATLITEYR	11	642.33	1282.64	2	29		1282.64	642.331	1282.65	26.8	K	G	5.29639	Rv3708c	0.11	0.00629247
Rv0651	18524	RplJ: 178 aa - PROBABLE 50S RIBOSOMAL PROTEIN L10 RPLJ	GLTVANLAELR	11	578.84	1155.66	2	93		1155.66	578.84	1155.67	78	R	R	5.0382	Rv3709c	0.3	0.0171613
Rv0651	18524	RplJ: 178 aa - PROBABLE 50S RIBOSOMAL PROTEIN L10 RPLJ	GLTVANLAELRR	12	656.89	1311.76	2	23		1311.76	656.89	1311.77	12.7	R	S	4.56558	Rv3710	0.23	0.013157
Rv0651	18524	RplJ: 178 aa - PROBABLE 50S RIBOSOMAL PROTEIN L10 RPLJ	IADLESR	7	402.22	802.42	2	44		802.42	402.219	802.424	31.8	R	E	5.34187	Rv3713	1.07	0.0612086
Rv0652	13432	RplL: 130 aa - PROBABLE 50S RIBOSOMAL PROTEIN L7/L12 RPLL (SA1)	AKLSTDELLDAFK	13	484.26	1449.77	3	47		1449.77	484.26	1449.76	47.4	M	E	8.7424	Rv3716c	1.68	0.0961032
Rv0652	13432	RplL: 130 aa - PROBABLE 50S RIBOSOMAL PROTEIN L7/L12 RPLL (SA1)	DLVDGAPKPLLEK	13	697.9	1393.78	2	38		1393.78	697.9	1393.79	37.6	K	V	4.61341	Rv3718c	1.85	0.105828
Rv0652	13432	RplL: 130 aa - PROBABLE 50S RIBOSOMAL PROTEIN L7/L12 RPLL (SA1)	DLVDGAPKPLLEK	13	465.6	1393.78	3	25		1393.78	465.6	1393.78	25.3	K	V	2.06506	Rv3719	0.51	0.0291742
Rv0652	13432	RplL: 130 aa - PROBABLE 50S RIBOSOMAL PROTEIN L7/L12 RPLL (SA1)	EIVSGLGLK	9	449.27	896.53	2	54	1pyro	896.53	449.27	896.525	46.1	R	E	5.99093	Rv3720	0.14	0.0080086
Rv0652	13432	RplL: 130 aa - PROBABLE 50S RIBOSOMAL PROTEIN L7/L12 RPLL (SA1)	EIVSGLGLK	9	458.28	914.54	2	27		914.54	458.28	914.545	20.9	R	E	5.13323	Rv3722c	1.15	0.065785
Rv0652	13432	RplL: 130 aa - PROBABLE 50S RIBOSOMAL PROTEIN L7/L12 RPLL (SA1)	EMTLLELSDFVK	12	712.87	1423.73	2	73		1423.73	712.871	1423.73	58.8	K	K	2.39434	Rv3726	0.53	0.0303183
Rv0652	13432	RplL: 130 aa - PROBABLE 50S RIBOSOMAL PROTEIN L7/L12 RPLL (SA1)	EMTLLELSDFVK	12	720.87	1439.72	2	54	1Met(ox)	1439.72	720.871	1439.73	54.3	K	K	4.63781	Rv3731	0.07	0.0040043
Rv0652	13432	RplL: 130 aa - PROBABLE 50S RIBOSOMAL PROTEIN L7/L12 RPLL (SA1)	LSTDELLDAFK	11	626.33	1250.64	2	72		1250.64	626.33	1250.65	57.8	K	E	4.73196	Rv3734c	0.81	0.0463355
Rv0652	13432	RplL: 130 aa - PROBABLE 50S RIBOSOMAL PROTEIN L7/L12 RPLL (SA1)	VVREIVSGLGLK	12	635.4	1268.78	2	76		1268.78	635.4	1268.79	66.5	K	E	4.53805	Rv3747	0.33	0.0188774
Rv0654	55251	Rv0654: 501 aa - PROBABLE DIOXYGENASE	AEDDGILMGYGWHR	14	810.37	1618.72	2	48		1618.72	810.371	1618.73	47.2	R	G	4.40439	Rv3753c	0.23	0.013157
Rv0654	55251	Rv0654: 501 aa - PROBABLE DIOXYGENASE	DPHTGELHAVSYSFAR	16	596.29	1785.84	3	32		1785.84	596.29	1785.85	22	R	G	4.29568	Rv3754	0.26	0.0148731
Rv0654	55251	Rv0654: 501 aa - PROBABLE DIOXYGENASE	DPHTGELHAVSYSFAR	16	893.93	1785.84	2	28		1785.84	893.931	1785.85	25.7	R	G	4.43268	Rv3755c	0.54	0.0308903
Rv0654	55251	Rv0654: 501 aa - PROBABLE DIOXYGENASE	FAYTVGIEGGFLVGAGAALSTPLYK	25	834.78	2501.32	3	26		2501.32	834.781	2501.32	26.2	R	Q	0.415333	Rv3756c	0.52	0.0297462
Rv0654	55251	Rv0654: 501 aa - PROBABLE DIOXYGENASE	IPDPIAALGNR	11	568.82	1135.63	2	78		1135.63	568.82	1135.62	56.9	R	M	4.52993	Rv3758c	0.08	0.00457634
Rv0654	55251	Rv0654: 501 aa - PROBABLE DIOXYGENASE	LPYAWNPSYPAR	12	717.86	1433.71	2	68		1433.71	717.86	1433.71	66.9	R	V	2.80072	Rv3759c	0.29	0.0165893
Rv0654	55251	Rv0654: 501 aa - PROBABLE DIOXYGENASE	LVIQSVLGR	9	492.81	983.61	2	55		983.61	492.812	983.609	49.9	R	V	1.29704	Rv3763	18.31	1.04741
Rv0654	55251	Rv0654: 501 aa - PROBABLE DIOXYGENASE	NGAEVLVLDVVR	12	642.37	1282.72	2	92		1282.72	642.37	1282.73	74.1	R	Y	4.32521	Rv3764c	0.06	0.00343226
Rv0654	55251	Rv0654: 501 aa - PROBABLE DIOXYGENASE	TGIIEGGPNTNVLTHAGR	18	903.97	1805.93	2	122		1805.94	903.971	1805.93	118.2	R	T	7.25909	Rv3767c	0.17	0.00972473
Rv0654	55251	Rv0654: 501 aa - PROBABLE DIOXYGENASE	TGIIEGGPNTNVLTHAGR	18	602.99	1805.94	3	52		1805.94	602.99	1805.95	40.7	R	T	4.30025	Rv3768	1.15	0.065785
Rv0654	55251	Rv0654: 501 aa - PROBABLE DIOXYGENASE	TPAVCAALGEPISAR	15	756.9	1511.78	2	67		1511.78	756.901	1511.79	62	R	P	4.35634	Rv3772	0.29	0.0165893
Rv0654	55251	Rv0654: 501 aa - PROBABLE DIOXYGENASE	TPAVCAALGEPISARPHPR	19	667.35	1999.04	3	42		1999.04	667.35	1999.03	33	R	T	5.88589	Rv3774	0.82	0.0469075
Rv0654	55251	Rv0654: 501 aa - PROBABLE DIOXYGENASE	TPAVCAALGEPISARPHPR	19	500.77	1999.04	4	22		1999.04	500.769	1999.05	9.2	R	T	4.21712	Rv3775	0.28	0.0160172
Rv0654	55251	Rv0654: 501 aa - PROBABLE DIOXYGENASE	VPMGFHGNWAPTT	13	707.83	1413.65	2	64		1413.65	707.831	1413.65	60.9	R	-	2.48705	Rv3777	0.12	0.00686452
Rv0654	55251	Rv0654: 501 aa - PROBABLE DIOXYGENASE	VPMGFHGNWAPTT	13	715.83	1429.64	2	42	1Met(ox)	1429.64	715.831	1429.65	40.6	R	-	4.59733	Rv3780	1.89	0.108116
Rv0655	39451	Mkl: 359 aa - POSSIBLE RIBONUCLEOTIDE-TRANSPORT ATP-BINDING PROTEIN ABC TRANSPORTER MKL	LALVGLGGDEK	11	536.31	1070.6	2	70		1070.6	536.31	1070.6	62.6	K	K	4.3825	Rv3781	0.3	0.0171613
Rv0655	39451	Mkl: 359 aa - POSSIBLE RIBONUCLEOTIDE-TRANSPORT ATP-BINDING PROTEIN ABC TRANSPORTER MKL	SLIGLLRPER	10	577.36	1152.7	2	23		1152.7	577.36	1152.7	15.6	K	G	3.99648	Rv3790	0.27	0.0154452
Rv0655	39451	Mkl: 359 aa - POSSIBLE RIBONUCLEOTIDE-TRANSPORT ATP-BINDING PROTEIN ABC TRANSPORTER MKL	TVPDNMGMLFR	11	640.81	1279.61	2	33		1279.61	640.81	1279.61	27.9	R	K	3.7285	Rv3791	0.12	0.00686452
Rv0667	129651	RpoB: 1172 aa - DNA-DIRECTED RNA POLYMERASE (BETA CHAIN) RPOB (TRANSCRIPTASE BETA CHAIN) (RNA POLYM	AAANLGINLSR	11	550.31	1098.6	2	50		1098.61	550.31	1098.61	48.7	R	N	4.21939	Rv3793	0.54	0.0308903
Rv0667	129651	RpoB: 1172 aa - DNA-DIRECTED RNA POLYMERASE (BETA CHAIN) RPOB (TRANSCRIPTASE BETA CHAIN) (RNA POLYM	ESAQTLLENLFFK	13	770.41	1538.8	2	36		1538.8	770.411	1538.81	30.3	K	E	4.22402	Rv3794	0.13	0.00743656
Rv0667	129651	RpoB: 1172 aa - DNA-DIRECTED RNA POLYMERASE (BETA CHAIN) RPOB (TRANSCRIPTASE BETA CHAIN) (RNA POLYM	QPVTVLLK	8	449.29	896.57	2	29		896.57	449.289	896.563	23.1	R	A	7.80274	Rv3795	0.14	0.0080086
Rv0667	129651	RpoB: 1172 aa - DNA-DIRECTED RNA POLYMERASE (BETA CHAIN) RPOB (TRANSCRIPTASE BETA CHAIN) (RNA POLYM	QPVTVLLK	8	440.78	879.54	2	23	1pyro	879.54	440.782	879.55	21	R	A	11.3779	Rv3796	0.78	0.0446194
Rv0667	129651	RpoB: 1172 aa - DNA-DIRECTED RNA POLYMERASE (BETA CHAIN) RPOB (TRANSCRIPTASE BETA CHAIN) (RNA POLYM	VNPFGFIETPYR	12	720.37	1438.72	2	60		1438.72	720.371	1438.73	54.7	R	K	4.5854	Rv3797	0.04	0.00228817
Rv0667	129651	RpoB: 1172 aa - DNA-DIRECTED RNA POLYMERASE (BETA CHAIN) RPOB (TRANSCRIPTASE BETA CHAIN) (RNA POLYM	VVVSQLVR	8	450.29	898.56	2	44		898.56	450.291	898.567	21.8	R	S	8.10639	Rv3801c	0.09	0.00514839
Rv0667	129651	RpoB: 1172 aa - DNA-DIRECTED RNA POLYMERASE (BETA CHAIN) RPOB (TRANSCRIPTASE BETA CHAIN) (RNA POLYM	VYEAIVK	7	411.24	820.47	2	22		820.47	411.241	820.468	14.4	K	G	2.26004	Rv3802c	0.39	0.0223097
Rv0668	147330	RpoC: 1316 aa - DNA-DIRECTED RNA POLYMERASE (BETA' CHAIN) RPOC (TRANSCRIPTASE BETA' CHAIN) (RNA POL	GIVVELAER	9	493.29	984.56	2	38		984.56	493.29	984.565	12.2	R	A	4.79094	Rv3804c	3.22	0.184198
Rv0668	147330	RpoC: 1316 aa - DNA-DIRECTED RNA POLYMERASE (BETA' CHAIN) RPOC (TRANSCRIPTASE BETA' CHAIN) (RNA POL	LGYLLDLAPK	10	551.83	1101.64	2	64		1101.64	551.83	1101.64	56.5	R	D	4.24201	Rv3806c	0.62	0.0354667
Rv0668	147330	RpoC: 1316 aa - DNA-DIRECTED RNA POLYMERASE (BETA' CHAIN) RPOC (TRANSCRIPTASE BETA' CHAIN) (RNA POL	LIPAGTGINR	10	506.3	1010.59	2	46		1010.59	506.3	1010.59	21.1	K	Y	3.91327	Rv3807c	0.33	0.0188774
Rv0668	147330	RpoC: 1316 aa - DNA-DIRECTED RNA POLYMERASE (BETA' CHAIN) RPOC (TRANSCRIPTASE BETA' CHAIN) (RNA POL	QLIVDENLYR	10	631.84	1261.67	2	48		1261.67	631.839	1261.66	42.9	K	E	5.32765	Rv3809c	0.22	0.0125849
Rv0668	147330	RpoC: 1316 aa - DNA-DIRECTED RNA POLYMERASE (BETA' CHAIN) RPOC (TRANSCRIPTASE BETA' CHAIN) (RNA POL	TADSGYLTR	9	492.24	982.47	2	75		982.47	492.241	982.468	70.9	R	R	2.2315	Rv3813c	0.64	0.0366108
Rv0668	147330	RpoC: 1316 aa - DNA-DIRECTED RNA POLYMERASE (BETA' CHAIN) RPOC (TRANSCRIPTASE BETA' CHAIN) (RNA POL	VMFNELLPLGYPFVNK	16	941	1879.99	2	30		1879.99	941.002	1879.99	24.1	R	Q	0.782637	Rv3818	0.21	0.0120129
Rv0669c	69732	Rv0669c: 637 aa - POSSIBLE HYDROLASE	FTYVDLGSVLVR	12	684.88	1367.75	2	92		1367.74	684.88	1367.75	91.3	R	G	4.52716	Rv3819	2.59	0.148159
Rv0669c	69732	Rv0669c: 637 aa - POSSIBLE HYDROLASE	IHPFVQEIVPVQLVR	15	887.52	1773.03	2	80		1773.03	887.521	1773.03	79.7	R	I	1.77299	Rv3826	0.07	0.0040043
Rv0669c	69732	Rv0669c: 637 aa - POSSIBLE HYDROLASE	IHPFVQEIVPVQLVR	15	592.02	1773.03	3	38		1773.03	592.02	1773.04	32.4	R	I	4.29271	Rv3835	0.19	0.0108688
Rv0669c	69732	Rv0669c: 637 aa - POSSIBLE HYDROLASE	LARPTAAAQAPK	12	597.85	1193.69	2	28		1193.69	597.85	1193.69	16.9	R	G	3.90992	Rv3838c	0.23	0.013157
Rv0669c	69732	Rv0669c: 637 aa - POSSIBLE HYDROLASE	LYLIGIPGEPTIVAGLR	17	891.53	1781.05	2	80		1781.05	891.532	1781.05	76.3	R	L	0.813588	Rv3841	2.16	0.123561
Rv0669c	69732	Rv0669c: 637 aa - POSSIBLE HYDROLASE	LYLIGIPGEPTIVAGLR	17	594.69	1781.04	3	55		1781.05	594.69	1781.05	51.8	R	L	0.351101	Rv3842c	0.22	0.0125849
Rv0669c	69732	Rv0669c: 637 aa - POSSIBLE HYDROLASE	NGMLTAFSATTR	12	635.32	1268.62	2	48		1268.62	635.32	1268.63	48.3	R	E	4.43493	Rv3846	4.18	0.239114
Rv0669c	69732	Rv0669c: 637 aa - POSSIBLE HYDROLASE	WDVPGDTTPGQYR	13	746.35	1490.68	2	31		1490.68	746.351	1490.69	25.1	R	I	4.52587	Rv3849	5.31	0.303755
Rv0669c	69732	Rv0669c: 637 aa - POSSIBLE HYDROLASE	YEGGSTLFGR	10	543.76	1085.51	2	72		1085.51	543.76	1085.51	68	R	W	3.552	Rv3850	0.15	0.00858065
Rv0670	27082	End: 252 aa - PROBABLE ENDONUCLEASE IV END (ENDODEOXYRIBONUCLEASE IV) (APURINASE)	RFDTIAR	7	439.75	877.48	2	44		877.48	439.75	877.485	29.2	R	L	5.1963	Rv3852	1.61	0.0920989
Rv0675	27709	EchA5: 263 aa - PROBABLE ENOYL-CoA HYDRATASE ECHA5 (ENOYL HYDRASE) (UNSATURATED ACYL-CoA HYDRATASE)	AMDMILTGR	9	504.25	1006.49	2	73		1006.49	504.25	1006.49	61.4	R	G	3.93577	Rv3853	0.78	0.0446194
Rv0675	27709	EchA5: 263 aa - PROBABLE ENOYL-CoA HYDRATASE ECHA5 (ENOYL HYDRASE) (UNSATURATED ACYL-CoA HYDRATASE)	AMDMILTGR	9	512.25	1022.49	2	72	1Met(ox)	1022.49	512.25	1022.49	18.6	R	G	3.84898	Rv3858c	0.06	0.00343226
Rv0675	27709	EchA5: 263 aa - PROBABLE ENOYL-CoA HYDRATASE ECHA5 (ENOYL HYDRASE) (UNSATURATED ACYL-CoA HYDRATASE)	AMDMILTGR	9	520.25	1038.49	2	22	2Met(ox)	1038.48	520.251	1038.49	21.5	R	G	6.33219	Rv3863	0.23	0.013157
Rv0675	27709	EchA5: 263 aa - PROBABLE ENOYL-CoA HYDRATASE ECHA5 (ENOYL HYDRASE) (UNSATURATED ACYL-CoA HYDRATASE)	GVPADEALAMGLANR	15	750.88	1499.74	2	74	1Met(ox)	1499.74	750.881	1499.75	69.2	R	V	4.38205	Rv3864	0.83	0.0474796
Rv0675	27709	EchA5: 263 aa - PROBABLE ENOYL-CoA HYDRATASE ECHA5 (ENOYL HYDRASE) (UNSATURATED ACYL-CoA HYDRATASE)	GVPADEALAMGLANR	15	495.59	1483.75	3	44		1483.75	495.59	1483.75	37.2	R	V	0.663059	Rv3865	6.2	0.354667
Rv0675	27709	EchA5: 263 aa - PROBABLE ENOYL-CoA HYDRATASE ECHA5 (ENOYL HYDRASE) (UNSATURATED ACYL-CoA HYDRATASE)	GVPADEALAMGLANR	15	500.92	1499.74	3	25	1Met(ox)	1499.74	500.921	1499.74	18.2	R	V	0.090505	Rv3867	2.73	0.156168
Rv0675	27709	EchA5: 263 aa - PROBABLE ENOYL-CoA HYDRATASE ECHA5 (ENOYL HYDRASE) (UNSATURATED ACYL-CoA HYDRATASE)	QAAEELAAQLAALPQQCLR	19	1032.53	2063.04	2	26	1pyro	2063.05	1032.53	2063.05	23.3	R	S	1.66397	Rv3869	0.27	0.0154452
Rv0675	27709	EchA5: 263 aa - PROBABLE ENOYL-CoA HYDRATASE ECHA5 (ENOYL HYDRASE) (UNSATURATED ACYL-CoA HYDRATASE)	TGPGPMGPSR	10	478.73	955.45	2	62		955.45	478.731	955.447	58.8	R	M	3.58307	Rv3873	0.39	0.0223097
Rv0675	27709	EchA5: 263 aa - PROBABLE ENOYL-CoA HYDRATASE ECHA5 (ENOYL HYDRASE) (UNSATURATED ACYL-CoA HYDRATASE)	VAGEALEGAR	10	486.76	971.51	2	62		971.5	486.762	971.509	27.1	R	R	9.03958	Rv3874	0.78	0.0446194
Rv0675	27709	EchA5: 263 aa - PROBABLE ENOYL-CoA HYDRATASE ECHA5 (ENOYL HYDRASE) (UNSATURATED ACYL-CoA HYDRATASE)	VTTVILNRPASR	12	663.9	1325.78	2	49		1325.78	663.901	1325.79	42.3	R	N	5.27373	Rv3875	0.78	0.0446194
Rv0675	27709	EchA5: 263 aa - PROBABLE ENOYL-CoA HYDRATASE ECHA5 (ENOYL HYDRASE) (UNSATURATED ACYL-CoA HYDRATASE)	WGVPLIDGGTVR	12	635.35	1268.68	2	72		1268.69	635.351	1268.69	65.8	R	L	2.07784	Rv3876	0.05	0.00286022
Rv0676c	104945	MmpL5: 964 aa - PROBABLE CONSERVED TRANSMEMBRANE TRANSPORT PROTEIN MMPL5	GTPLEGSAIYLGGTAAMFK	19	942.48	1882.95	2	37		1882.95	942.482	1882.95	36	K	D	0.736102	Rv3877	0.1	0.00572043
Rv0676c	104945	MmpL5: 964 aa - PROBABLE CONSERVED TRANSMEMBRANE TRANSPORT PROTEIN MMPL5	TAAPTGSVPPDR	12	584.8	1167.59	2	32		1167.59	584.8	1167.59	28.3	R	H	3.75506	Rv3878	1.51	0.0863785
Rv0677c	15353	MmpS5: 142 aa - POSSIBLE CONSERVED MEMBRANE PROTEIN MMPS5	IDGAALPWSLTLK	13	692.89	1383.77	2	56		1383.78	692.89	1383.77	44.1	R	T	9.84536	Rv3879c	0.13	0.00743656
Rv0677c	15353	MmpS5: 142 aa - POSSIBLE CONSERVED MEMBRANE PROTEIN MMPS5	IDGAALPWSLTLK	13	462.27	1383.78	3	39		1383.78	462.27	1383.79	32.3	R	T	5.12032	Rv3880c	0.39	0.0223097
Rv0677c	15353	MmpS5: 142 aa - POSSIBLE CONSERVED MEMBRANE PROTEIN MMPS5	TFFGSEGILVTPK	13	698.38	1394.74	2	67		1394.74	698.38	1394.75	67.4	R	V	4.61914	Rv3881c	0.35	0.0200215
Rv0677c	15353	MmpS5: 142 aa - POSSIBLE CONSERVED MEMBRANE PROTEIN MMPS5	VFADDPEPFDPK	12	688.82	1375.63	2	62		1375.63	688.82	1375.63	61.7	K	V	2.63668	Rv3883c	0.62	0.0354667
Rv0678	18392	Rv0678: 165 aa - CONSERVED HYPOTHETICAL PROTEIN	AMAELQDLADVGLR	14	751.39	1500.76	2	76		1500.76	751.391	1500.77	60.3	R	A	4.37907	Rv3888c	0.08	0.00457634
Rv0678	18392	Rv0678: 165 aa - CONSERVED HYPOTHETICAL PROTEIN	LLGWLLVCDPER	12	735.89	1469.77	2	56		1469.77	735.89	1469.77	50.7	R	Q	2.4464	Rv3895c	0.21	0.0120129
Rv0679c	16715	Rv0679c: 165 aa - CONSERVED HYPOTHETICAL THREONINE RICH PROTEIN	LVVVGLDNTVTYK	13	710.9	1419.8	2	92		1419.8	710.901	1419.79	87.9	R	N	9.45724	Rv3909	0.09	0.00514839
Rv0679c	16715	Rv0679c: 165 aa - CONSERVED HYPOTHETICAL THREONINE RICH PROTEIN	NGDPTIDNLGAGNR	14	707.34	1412.66	2	88		1412.66	707.341	1412.67	87.8	K	I	4.997	Rv3913	0.09	0.00514839
Rv0680c	13273	Rv0680c: 124 aa - PROBABLE CONSERVED TRANSMEMBRANE PROTEIN	NGDPFIWDR	9	560.26	1118.52	2	58		1118.51	560.26	1118.51	39.8	R	G	3.98896	Rv3914	6.94	0.396998
Rv0682	13898	RpsL: 124 aa - PROBABLE 30S RIBOSOMAL PROTEIN S12 RPSL	PTIQQLVR	8	477.79	953.56	2	61		953.57	477.792	953.569	50.3	M	K	1.18758	Rv3917c	0.08	0.00457634
Rv0683	17590	RpsG: 156 aa - PROBABLE 30S RIBOSOMAL PROTEIN S7 RPSG	ALDNVKPALEVR	12	662.88	1323.75	2	26		1323.75	662.881	1323.75	17.5	R	S	2.18989
Rv0683	17590	RpsG: 156 aa - PROBABLE 30S RIBOSOMAL PROTEIN S7 RPSG	IVYGALEQAR	10	560.31	1118.61	2	75		1118.61	560.31	1118.6	64.8	R	D	4.78125
Rv0683	17590	RpsG: 156 aa - PROBABLE 30S RIBOSOMAL PROTEIN S7 RPSG	LANEILDASNGLGASVK	17	836.45	1670.88	2	115		1670.88	836.451	1670.89	109	R	R	4.25448
Rv0683	17590	RpsG: 156 aa - PROBABLE 30S RIBOSOMAL PROTEIN S7 RPSG	LANEILDASNGLGASVK	17	557.97	1670.88	3	80		1670.88	557.971	1670.89	70.2	R	R	5.90277
Rv0683	17590	RpsG: 156 aa - PROBABLE 30S RIBOSOMAL PROTEIN S7 RPSG	WLVGYSR	7	440.74	879.46	2	43		879.46	440.74	879.466	28.8	R	Q	6.63375
Rv0684	77236	FusA1: 701 aa - PROBABLE ELONGATION FACTOR G FUSA1 (EF-G)	DVLTDLSR	8	459.75	917.48	2	37		917.48	459.749	917.484	31.2	K	V	4.37932
Rv0684	77236	FusA1: 701 aa - PROBABLE ELONGATION FACTOR G FUSA1 (EF-G)	GITITSAATTTFWK	14	749.4	1496.79	2	51		1496.79	749.401	1496.79	50.9	R	D	2.15417
Rv0685	43535	Tuf: 396 aa - PROBABLE IRON-REGULATED ELONGATION FACTOR TU TUF (EF-TU)	ADAVDDEELLELVEMEVR	18	1038	2073.98	2	94		2073.98	1038	2073.99	86.1	K	E	4.47075
Rv0685	43535	Tuf: 396 aa - PROBABLE IRON-REGULATED ELONGATION FACTOR TU TUF (EF-TU)	ADAVDDEELLELVEMEVR	18	697.67	2089.97	3	52	1Met(ox)	2089.97	697.67	2089.99	49.9	K	E	9.14027
Rv0685	43535	Tuf: 396 aa - PROBABLE IRON-REGULATED ELONGATION FACTOR TU TUF (EF-TU)	AFDQIDNAPEER	12	702.82	1403.63	2	49		1403.63	702.82	1403.63	34.8	K	Q	2.96582
Rv0685	43535	Tuf: 396 aa - PROBABLE IRON-REGULATED ELONGATION FACTOR TU TUF (EF-TU)	EHVLLAR	7	419.25	836.49	2	25		836.49	419.251	836.487	12.7	R	Q	4.04908
Rv0685	43535	Tuf: 396 aa - PROBABLE IRON-REGULATED ELONGATION FACTOR TU TUF (EF-TU)	ELLAAQEFDEDAPVVR	16	901.45	1800.89	2	91		1800.89	901.45	1800.88	87.4	R	V	2.87396
Rv0685	43535	Tuf: 396 aa - PROBABLE IRON-REGULATED ELONGATION FACTOR TU TUF (EF-TU)	ETDKPFLMPVEDVFTITGR	19	1089.05	2176.08	2	75	1pyro	2176.09	1089.05	2176.09	74.5	R	G	0.17246
Rv0685	43535	Tuf: 396 aa - PROBABLE IRON-REGULATED ELONGATION FACTOR TU TUF (EF-TU)	ETDKPFLMPVEDVFTITGR	19	732.37	2194.09	3	52		2194.1	732.37	2194.09	52.3	R	G	4.92671
Rv0685	43535	Tuf: 396 aa - PROBABLE IRON-REGULATED ELONGATION FACTOR TU TUF (EF-TU)	FPDLNETK	8	482.24	962.47	2	38		962.47	482.239	962.464	33.4	K	A	6.19171
Rv0685	43535	Tuf: 396 aa - PROBABLE IRON-REGULATED ELONGATION FACTOR TU TUF (EF-TU)	GITINIAHVEYQTDKR	16	620	1856.97	3	41		1856.97	620	1856.98	35.7	R	H	4.05895
Rv0685	43535	Tuf: 396 aa - PROBABLE IRON-REGULATED ELONGATION FACTOR TU TUF (EF-TU)	GVINVNEEVEIVGIRPSTTK	20	1077.59	2153.16	2	102		2153.17	1077.59	2153.17	93.7	R	T	0.22649
Rv0685	43535	Tuf: 396 aa - PROBABLE IRON-REGULATED ELONGATION FACTOR TU TUF (EF-TU)	GVINVNEEVEIVGIRPSTTK	20	718.73	2153.17	3	52		2153.17	718.73	2153.17	49	R	T	0.278543
Rv0685	43535	Tuf: 396 aa - PROBABLE IRON-REGULATED ELONGATION FACTOR TU TUF (EF-TU)	HTPFFNNYRPQFYFR	15	1017.49	2032.97	2	32		2032.97	1017.49	2032.97	29.3	R	T	0.452949
Rv0685	43535	Tuf: 396 aa - PROBABLE IRON-REGULATED ELONGATION FACTOR TU TUF (EF-TU)	HTPFFNNYRPQFYFR	15	509.25	2032.97	4	23		2032.97	509.249	2032.97	23.4	R	T	1.04398
Rv0685	43535	Tuf: 396 aa - PROBABLE IRON-REGULATED ELONGATION FACTOR TU TUF (EF-TU)	LIQPVAMDEGLR	12	679.36	1356.71	2	63	1Met(ox)	1356.71	679.36	1356.71	62.4	K	F	2.77831
Rv0685	43535	Tuf: 396 aa - PROBABLE IRON-REGULATED ELONGATION FACTOR TU TUF (EF-TU)	LIQPVAMDEGLR	12	671.36	1340.71	2	33		1340.71	671.361	1340.71	24.5	K	F	2.22255
Rv0685	43535	Tuf: 396 aa - PROBABLE IRON-REGULATED ELONGATION FACTOR TU TUF (EF-TU)	LLDQGQAGDNVGLLLR	16	841.46	1680.91	2	118		1680.92	841.461	1680.91	99.9	K	G	7.65958
Rv0685	43535	Tuf: 396 aa - PROBABLE IRON-REGULATED ELONGATION FACTOR TU TUF (EF-TU)	LLDQGQAGDNVGLLLR	16	561.31	1680.91	3	32		1680.92	561.311	1680.91	27.1	K	G	6.03079
Rv0685	43535	Tuf: 396 aa - PROBABLE IRON-REGULATED ELONGATION FACTOR TU TUF (EF-TU)	QVGVPYILVALNK	13	707.43	1412.84	2	86		1412.84	707.43	1412.85	81.3	R	A	4.16346
Rv0685	43535	Tuf: 396 aa - PROBABLE IRON-REGULATED ELONGATION FACTOR TU TUF (EF-TU)	QVGVPYILVALNK	13	471.95	1412.84	3	62		1412.84	471.951	1412.83	48.3	R	A	7.17349
Rv0685	43535	Tuf: 396 aa - PROBABLE IRON-REGULATED ELONGATION FACTOR TU TUF (EF-TU)	QVGVPYILVALNK	13	698.91	1395.81	2	47	1pyro	1395.81	698.911	1395.81	31.4	R	A	2.32319
Rv0685	43535	Tuf: 396 aa - PROBABLE IRON-REGULATED ELONGATION FACTOR TU TUF (EF-TU)	TTVTGVEMFR	10	578.79	1155.56	2	71	1Met(ox)	1155.56	578.79	1155.56	60.5	K	K	3.99873
Rv0685	43535	Tuf: 396 aa - PROBABLE IRON-REGULATED ELONGATION FACTOR TU TUF (EF-TU)	TTVTGVEMFR	10	570.79	1139.56	2	67		1139.56	570.79	1139.56	50.3	K	K	3.98603
Rv0685	43535	Tuf: 396 aa - PROBABLE IRON-REGULATED ELONGATION FACTOR TU TUF (EF-TU)	TTVTGVEMFRK	11	634.84	1267.66	2	60		1267.66	634.84	1267.67	46.3	K	L	4.07872
Rv0685	43535	Tuf: 396 aa - PROBABLE IRON-REGULATED ELONGATION FACTOR TU TUF (EF-TU)	TTVTGVEMFRK	11	423.56	1267.66	3	27		1267.66	423.559	1267.66	14.1	K	L	3.86071
Rv0685	43535	Tuf: 396 aa - PROBABLE IRON-REGULATED ELONGATION FACTOR TU TUF (EF-TU)	VLHDKFPDLNETK	13	778.41	1554.8	2	68		1554.8	778.411	1554.81	60.3	K	A	4.23101
Rv0686	28582	Rv0686: 265 aa - PROBABLE MEMBRANE PROTEIN	ASGAVNAAEYESK	13	648.81	1295.6	2	66		1295.6	648.81	1295.61	62.9	R	R	4.04901
Rv0686	28582	Rv0686: 265 aa - PROBABLE MEMBRANE PROTEIN	LAELESLR	8	465.77	929.52	2	59		929.52	465.771	929.527	45.1	R	A	7.1919
Rv0686	28582	Rv0686: 265 aa - PROBABLE MEMBRANE PROTEIN	QAPAAEPASQGSIAER	16	791.9	1581.78	2	110		1581.77	791.901	1581.79	108	R	L	10.5645
Rv0686	28582	Rv0686: 265 aa - PROBABLE MEMBRANE PROTEIN	QAPAAEPASQGSIAER	16	783.38	1564.75	2	68	1pyro	1564.75	783.381	1564.75	67.7	R	L	1.80425
Rv0686	28582	Rv0686: 265 aa - PROBABLE MEMBRANE PROTEIN	QQVQAVVR	8	464.27	926.53	2	41		926.53	464.27	926.526	30.3	R	R	4.33922
Rv0686	28582	Rv0686: 265 aa - PROBABLE MEMBRANE PROTEIN	QQVQAVVR	8	455.76	909.5	2	38	1pyro	909.5	455.76	909.505	8.9	R	R	5.67569
Rv0686	28582	Rv0686: 265 aa - PROBABLE MEMBRANE PROTEIN	SGVLALAQITGLSETGTR	18	887.49	1772.96	2	125		1772.96	887.491	1772.97	123.1	R	I	4.41028
Rv0688	43162	Rv0688: 406 aa - PUTATIVE FERREDOXIN REDUCTASE	FLAYYER	7	481.24	960.47	2	36		960.47	481.239	960.464	26.4	K	D	6.26364
Rv0688	43162	Rv0688: 406 aa - PUTATIVE FERREDOXIN REDUCTASE	TSAPNVWALGDVASWR	16	865.44	1728.86	2	55		1728.86	865.439	1728.86	54.9	R	D	2.08805
Rv0694	42103	LldD1: 397 aa - POSSIBLE L-LACTATE DEHYDROGENASE (CYTOCHROME) LLDD1	SVYSSLIAASEK	12	627.83	1253.65	2	41		1253.65	627.83	1253.65	41.3	K	G	3.56903
Rv0700	11449	RpsJ: 101 aa - 30S RIBOSOMAL PROTEIN S10 RPSJ (TRANSCRIPTION ANTITERMINATION FACTOR NUSE)	KIVETVVR	8	472.3	942.59	2	43		942.59	472.299	942.584	19.3	R	T	6.36186
Rv0700	11449	RpsJ: 101 aa - 30S RIBOSOMAL PROTEIN S10 RPSJ (TRANSCRIPTION ANTITERMINATION FACTOR NUSE)	LIDIIDPTPK	10	562.83	1123.65	2	61		1123.65	562.829	1123.64	58.4	R	T	5.09063
Rv0700	11449	RpsJ: 101 aa - 30S RIBOSOMAL PROTEIN S10 RPSJ (TRANSCRIPTION ANTITERMINATION FACTOR NUSE)	TGASVVGPVPLPTEK	15	726.41	1450.8	2	43		1450.8	726.411	1450.81	28.9	R	N	4.58131
Rv0702	23729	RplD: 223 aa - PROBABLE 50S RIBOSOMAL PROTEIN L4 RPLD	AFLASLTER	9	504.28	1006.55	2	52		1006.54	504.279	1006.54	38.4	R	K	3.90083
Rv0703	10951	RplW: 100 aa - PROBABLE 50S RIBOSOMAL PROTEIN L23 RPLW	AIVTLAPGSRPIDLFGAPA	19	933.53	1865.04	2	61		1865.04	933.532	1865.05	54.7	R	-	4.80669
Rv0703	10951	RplW: 100 aa - PROBABLE 50S RIBOSOMAL PROTEIN L23 RPLW	DIILAPVISEK	11	599.36	1196.7	2	62		1196.7	599.36	1196.71	51.2	R	S	4.78117
Rv0705	10797	RpsS: 93 aa - PROBABLE 30S RIBOSOMAL PROTEIN S19 RPSS	GHIKDDR	7	420.72	839.42	2	37		839.42	420.719	839.424	29.2	K	K	5.26686
Rv0705	10797	RpsS: 93 aa - PROBABLE 30S RIBOSOMAL PROTEIN S19 RPSS	GPFVDEHLLK	10	577.81	1153.61	2	56		1153.61	577.81	1153.61	42.6	K	K	3.84468
Rv0705	10797	RpsS: 93 aa - PROBABLE 30S RIBOSOMAL PROTEIN S19 RPSS	HVPVFVTESMVGHK	14	522.94	1565.8	3	47		1565.8	522.94	1565.8	47.1	K	L	1.43829
Rv0705	10797	RpsS: 93 aa - PROBABLE 30S RIBOSOMAL PROTEIN S19 RPSS	LGEFAPTR	8	445.74	889.47	2	58		889.47	445.74	889.465	42.5	K	T	6.06737
Rv0706	20368	RplV: 197 aa - PROBABLE 50S RIBOSOMAL PROTEIN L22 RPLV	SVSDALDILR	10	544.8	1087.59	2	58		1087.59	544.8	1087.58	49.8	R	W	4.93792
Rv0706	20368	RplV: 197 aa - PROBABLE 50S RIBOSOMAL PROTEIN L22 RPLV	WAPQAASGPVAK	12	591.82	1181.62	2	72		1181.62	591.82	1181.63	68.6	R	V	4.34122
Rv0707	30027	RpsC: 274 aa - PROBABLE 30S RIBOSOMAL PROTEIN S3 RPSC	ELAAAAPAGADRPR	14	455.91	1364.72	3	38		1364.72	455.909	1364.71	33.7	R	R	10.9007
Rv0707	30027	RpsC: 274 aa - PROBABLE 30S RIBOSOMAL PROTEIN S3 RPSC	LLSSGLER	8	437.75	873.49	2	38		873.49	437.751	873.488	29.2	R	A	2.83889
Rv0707	30027	RpsC: 274 aa - PROBABLE 30S RIBOSOMAL PROTEIN S3 RPSC	QVQLNILEVK	10	583.84	1165.67	2	39	1pyro	1165.67	583.839	1165.66	31.4	K	N	4.85784
Rv0709	8854	RpmC: 77 aa - PROBABLE 50S RIBOSOMAL PROTEIN L29 RPMC	AVGVSPGELR	10	492.78	983.54	2	68		983.54	492.779	983.544	48.2	M	E	3.84069
Rv0710	14831	RpsQ: 136 aa - PROBABLE 30S RIBOSOMAL PROTEIN S17 RPSQ	LVEILEK	7	422.26	842.51	2	43		842.51	422.261	842.507	34.9	R	A	4.01462
Rv0710	14831	RpsQ: 136 aa - PROBABLE 30S RIBOSOMAL PROTEIN S17 RPSQ	TIVVELEDR	9	537.3	1072.58	2	48		1072.58	537.3	1072.59	37.6	K	M	5.72931
Rv0710	14831	RpsQ: 136 aa - PROBABLE 30S RIBOSOMAL PROTEIN S17 RPSQ	VSLMETRPLSATK	13	716.89	1431.77	2	75		1431.78	716.891	1431.77	70.1	R	R	9.02803
Rv0710	14831	RpsQ: 136 aa - PROBABLE 30S RIBOSOMAL PROTEIN S17 RPSQ	VSLMETRPLSATK	13	478.27	1431.77	3	27		1431.78	478.271	1431.79	21.7	R	R	7.02381
Rv0711	86617	AtsA: 787 aa - POSSIBLE ARYLSULFATASE ATSA (ARYL-SULFATE SULPHOHYDROLASE) (ARYLSULPHATASE)	SRPYLVSER	9	553.8	1105.59	2	37		1105.59	553.8	1105.59	29.9	R	A	3.46867
Rv0711	86617	AtsA: 787 aa - POSSIBLE ARYLSULFATASE ATSA (ARYL-SULFATE SULPHOHYDROLASE) (ARYLSULPHATASE)	TTQFYTMLGTR	11	667.82	1333.63	2	55	1Met(ox)	1333.63	667.82	1333.63	39.7	K	G	3.00141
Rv0711	86617	AtsA: 787 aa - POSSIBLE ARYLSULFATASE ATSA (ARYL-SULFATE SULPHOHYDROLASE) (ARYLSULPHATASE)	TTQFYTMLGTR	11	659.83	1317.64	2	46		1317.64	659.83	1317.65	35.7	K	G	4.48228
Rv0711	86617	AtsA: 787 aa - POSSIBLE ARYLSULFATASE ATSA (ARYL-SULFATE SULPHOHYDROLASE) (ARYLSULPHATASE)	YNGLPLADLNLLETMTR	17	975.5	1948.99	2	34	1Met(ox)	1948.99	975.502	1948.99	32	K	S	0.549856
Rv0712	33147	Rv0712: 299 aa - CONSERVED HYPOTHETICAL PROTEIN	FYPEEAPIHTVTVR	14	829.93	1657.85	2	59		1657.85	829.931	1657.85	50.5	R	A	1.96813
Rv0712	33147	Rv0712: 299 aa - CONSERVED HYPOTHETICAL PROTEIN	LATAADPTISQTLK	14	715.4	1428.78	2	81		1428.78	715.401	1428.79	67.4	K	G	4.94936
Rv0712	33147	Rv0712: 299 aa - CONSERVED HYPOTHETICAL PROTEIN	NDGALGWVGTSPVGR	15	743.37	1484.73	2	56		1484.74	743.371	1484.73	55.7	R	F	8.88445
Rv0712	33147	Rv0712: 299 aa - CONSERVED HYPOTHETICAL PROTEIN	RLPTEAEWEYAAR	13	531.27	1590.78	3	29		1590.78	531.27	1590.79	20.8	R	G	5.77615
Rv0716	21006	RplE: 187 aa - PROBABLE 50S RIBOSOMAL PROTEIN L5 RPLE	ALGFPFKEN	9	511.77	1021.52	2	41		1021.52	511.772	1021.53	39	R	-	8.36329
Rv0716	21006	RplE: 187 aa - PROBABLE 50S RIBOSOMAL PROTEIN L5 RPLE	LTSIALPR	8	435.77	869.53	2	74		869.53	435.771	869.527	62.4	R	I	3.93628
Rv0716	21006	RplE: 187 aa - PROBABLE 50S RIBOSOMAL PROTEIN L5 RPLE	QFGYGNVMQIPTVTK	15	841.93	1681.85	2	78		1681.85	841.931	1681.85	77.5	K	V	2.03919
Rv0716	21006	RplE: 187 aa - PROBABLE 50S RIBOSOMAL PROTEIN L5 RPLE	QFGYGNVMQIPTVTK	15	849.93	1697.84	2	39	1Met(ox)	1697.84	849.931	1697.85	38.6	K	V	3.86977
Rv0716	21006	RplE: 187 aa - PROBABLE 50S RIBOSOMAL PROTEIN L5 RPLE	QFGYGNVMQIPTVTK	15	833.42	1664.82	2	38	1pyro	1664.82	833.422	1664.83	35	K	V	5.83582
Rv0716	21006	RplE: 187 aa - PROBABLE 50S RIBOSOMAL PROTEIN L5 RPLE	VVVNMGVGEAAR	12	609.32	1216.62	2	83	1Met(ox)	1216.62	609.32	1216.63	75.7	K	D	4.34489
Rv0716	21006	RplE: 187 aa - PROBABLE 50S RIBOSOMAL PROTEIN L5 RPLE	VVVNMGVGEAAR	12	601.32	1200.62	2	61		1200.63	601.32	1200.63	56.3	K	D	4.01246
Rv0718	14403	RpsH: 132 aa - PROBABLE 30S RIBOSOMAL PROTEIN S8 RPSH	ANIAQILK	8	435.77	869.53	2	45		869.53	435.77	869.525	30.3	K	N	6.28998
Rv0718	14403	RpsH: 132 aa - PROBABLE 30S RIBOSOMAL PROTEIN S8 RPSH	QGVGGEVLAYVW	12	630.82	1259.62	2	52	1pyro	1259.62	630.82	1259.63	51.8	R	-	4.72417
Rv0718	14403	RpsH: 132 aa - PROBABLE 30S RIBOSOMAL PROTEIN S8 RPSH	QGVGGEVLAYVW	12	639.33	1276.64	2	39		1276.65	639.33	1276.65	38.8	R	-	3.12332
Rv0718	14403	RpsH: 132 aa - PROBABLE 30S RIBOSOMAL PROTEIN S8 RPSH	SLVIQLK	7	400.77	799.52	2	43		799.52	400.769	799.523	39.2	K	Y	4.04486
Rv0718	14403	RpsH: 132 aa - PROBABLE 30S RIBOSOMAL PROTEIN S8 RPSH	TMTDPIADFLTR	12	690.85	1379.68	2	95		1379.68	690.85	1379.69	85.8	M	L	4.60559
Rv0718	14403	RpsH: 132 aa - PROBABLE 30S RIBOSOMAL PROTEIN S8 RPSH	TMTDPIADFLTR	12	698.84	1395.67	2	86	1Met(ox)	1395.67	698.84	1395.67	62.6	M	L	2.54655
Rv0718	14403	RpsH: 132 aa - PROBABLE 30S RIBOSOMAL PROTEIN S8 RPSH	VLGGLGVAIISTSSGLLTDR	20	965.05	1928.09	2	111		1928.09	965.051	1928.09	104.2	R	Q	1.77984
Rv0718	14403	RpsH: 132 aa - PROBABLE 30S RIBOSOMAL PROTEIN S8 RPSH	VLGGLGVAIISTSSGLLTDR	20	643.7	1928.09	3	32		1928.09	643.7	1928.08	31.7	R	Q	5.82411
Rv0719	19366	RplF: 179 aa - PROBABLE 50S RIBOSOMAL PROTEIN L6 RPLF	GTLGLTVAEPIK	12	599.86	1197.7	2	41		1197.7	599.861	1197.71	31.9	K	V	5.48927
Rv0719	19366	RplF: 179 aa - PROBABLE 50S RIBOSOMAL PROTEIN L6 RPLF	TLVSNLVTGVTQGYTTK	17	891.49	1780.96	2	86		1780.96	891.492	1780.97	80.9	R	M	4.7797
Rv0719	19366	RplF: 179 aa - PROBABLE 50S RIBOSOMAL PROTEIN L6 RPLF	TLVSNLVTGVTQGYTTK	17	594.66	1780.96	3	55		1780.96	594.661	1780.96	49.3	R	M	0.914279
Rv0719	19366	RplF: 179 aa - PROBABLE 50S RIBOSOMAL PROTEIN L6 RPLF	VGQIAANIR	9	471.28	940.54	2	56		940.55	471.281	940.547	37.8	K	R	3.6397
Rv0720	13176	RplR: 122 aa - PROBABLE 50S RIBOSOMAL PROTEIN L18 RPLR	LSGTAERPR	9	493.77	985.53	2	46		985.53	493.772	985.529	32.2	K	L	1.30381
Rv0721	22931	RpsE: 220 aa - PROBABLE 30S RIBOSOMAL PROTEIN S5 RPSE	AVLECAGVHDILAK	14	748.4	1494.78	2	68		1494.79	748.401	1494.79	64.9	R	S	1.92492
Rv0721	22931	RpsE: 220 aa - PROBABLE 30S RIBOSOMAL PROTEIN S5 RPSE	GLPIEDVAPAGMLK	14	705.89	1409.76	2	72		1409.76	705.891	1409.77	71	R	A	5.00569
Rv0722	7342	RpmD: 65 aa - PROBABLE 50S RIBOSOMAL PROTEIN L30 RPMD	HLVEVEPAQTGGKT	14	733.39	1464.76	2	67		1464.76	733.391	1464.77	67.4	R	-	4.65047
Rv0723	15492	RplO: 146 aa - PROBABLE 50S RIBOSOMAL PROTEIN L15 RPLO	ITAAGGSATEL	11	495.76	989.5	2	32		989.5	495.76	989.505	15.5	K	-	5.02012
Rv0723	15492	RplO: 146 aa - PROBABLE 50S RIBOSOMAL PROTEIN L15 RPLO	LFPQGGAVGVDDLVAK	16	793.43	1584.85	2	94		1584.85	793.431	1584.85	83	R	G	1.91176
Rv0723	15492	RplO: 146 aa - PROBABLE 50S RIBOSOMAL PROTEIN L15 RPLO	LFPQGGAVGVDDLVAK	16	529.29	1584.85	3	37		1584.85	529.289	1584.85	31.1	R	G	2.2872
Rv0724	66123	SppA: 623 aa - POSSIBLE PROTEASE IV SPPA (ENDOPEPTIDASE IV) (SIGNAL PEPTIDE PEPTIDASE)	GGPQFLPLGPSSAGGDTIAAALR	23	1077.07	2152.12	2	138		2152.13	1077.07	2152.13	134.1	R	E	1.2782
Rv0724	66123	SppA: 623 aa - POSSIBLE PROTEASE IV SPPA (ENDOPEPTIDASE IV) (SIGNAL PEPTIDE PEPTIDASE)	GLVDELGGLR	10	514.79	1027.57	2	55		1027.57	514.79	1027.57	32.7	R	T	3.82199
Rv0724	66123	SppA: 623 aa - POSSIBLE PROTEASE IV SPPA (ENDOPEPTIDASE IV) (SIGNAL PEPTIDE PEPTIDASE)	LGVGSDAVR	9	437.24	872.47	2	45		872.47	437.241	872.467	30.4	R	T	3.92305
Rv0724	66123	SppA: 623 aa - POSSIBLE PROTEASE IV SPPA (ENDOPEPTIDASE IV) (SIGNAL PEPTIDE PEPTIDASE)	MLDSLQDQVWQAVAK	15	866.44	1730.86	2	83		1730.87	866.441	1730.87	81.1	R	S	1.8414
Rv0727c	23337	FucA: 218 aa - POSSIBLE L-FUCULOSE PHOSPHATE ALDOLASE FUCA (L-FUCULOSE-1-PHOSPHATE ALDOLASE)	GLVEGTAGNISAR	13	622.83	1243.65	2	67		1243.65	622.831	1243.65	56.7	R	R	2.0236
Rv0727c	23337	FucA: 218 aa - POSSIBLE L-FUCULOSE PHOSPHATE ALDOLASE FUCA (L-FUCULOSE-1-PHOSPHATE ALDOLASE)	MNFVDAPESAVLAAAK	16	825.41	1648.82	2	88	1Met(ox)	1648.81	825.411	1648.81	83.6	-	D	2.07988
Rv0727c	23337	FucA: 218 aa - POSSIBLE L-FUCULOSE PHOSPHATE ALDOLASE FUCA (L-FUCULOSE-1-PHOSPHATE ALDOLASE)	NFVDAPESAVLAAAK	15	751.89	1501.77	2	69		1501.78	751.891	1501.77	60.2	M	D	8.94144
Rv0730	25964	Rv0730: 242 aa - GCN5-RELATED N-ACETYLTRANSFERASE	APAAQPAQPGSAGR	14	639.83	1277.65	2	82		1277.65	639.831	1277.65	72.4	R	-	2.68163
Rv0730	25964	Rv0730: 242 aa - GCN5-RELATED N-ACETYLTRANSFERASE	EIADALLAALER	12	642.86	1283.71	2	54		1283.71	642.861	1283.71	31.6	R	R	2.36874
Rv0730	25964	Rv0730: 242 aa - GCN5-RELATED N-ACETYLTRANSFERASE	EIADALLAALER	12	633.86	1265.7	2	53	1pyro	1265.7	633.861	1265.71	40.1	R	R	5.10087
Rv0730	25964	Rv0730: 242 aa - GCN5-RELATED N-ACETYLTRANSFERASE	EIADALLAALER	12	428.91	1283.71	3	24		1283.71	428.911	1283.71	8.6	R	R	0.104307
Rv0730	25964	Rv0730: 242 aa - GCN5-RELATED N-ACETYLTRANSFERASE	GYGTAALRK	9	468.77	935.52	2	44		935.52	468.771	935.527	27.3	K	S	7.03002
Rv0730	25964	Rv0730: 242 aa - GCN5-RELATED N-ACETYLTRANSFERASE	SEMAWAFPAVPMVAR	15	839.91	1677.8	2	60	1Met(ox)	1677.8	839.911	1677.81	52	R	A	3.91609
Rv0730	25964	Rv0730: 242 aa - GCN5-RELATED N-ACETYLTRANSFERASE	SEMAWAFPAVPMVAR	15	554.94	1661.81	3	35		1661.81	554.941	1661.8	28	R	A	4.69554
Rv0731c	34929	Rv0731c: 318 aa - Conserved hypothetical protein. Possible S-adenosylmethionine-dependent methyltra	APGALVNDQFAEPLVR	16	848.95	1695.89	2	103		1695.89	848.951	1695.89	100.3	R	A	1.60486
Rv0731c	34929	Rv0731c: 318 aa - Conserved hypothetical protein. Possible S-adenosylmethionine-dependent methyltra	AVGVDFFVR	9	505.28	1008.54	2	51		1008.54	505.281	1008.55	38.3	R	M	6.68907
Rv0731c	34929	Rv0731c: 318 aa - Conserved hypothetical protein. Possible S-adenosylmethionine-dependent methyltra	FADAMAIR	8	447.73	893.44	2	59		893.44	447.73	893.446	50.1	R	T	6.55515
Rv0731c	34929	Rv0731c: 318 aa - Conserved hypothetical protein. Possible S-adenosylmethionine-dependent methyltra	FADAMAIR	8	455.73	909.44	2	55	1Met(ox)	909.44	455.73	909.446	41.6	R	T	6.46816
Rv0731c	34929	Rv0731c: 318 aa - Conserved hypothetical protein. Possible S-adenosylmethionine-dependent methyltra	LLDQITAQSVPGSQFATEVLR	21	1137.11	2272.2	2	90		2272.21	1137.11	2272.21	86.1	R	D	0.846241
Rv0731c	34929	Rv0731c: 318 aa - Conserved hypothetical protein. Possible S-adenosylmethionine-dependent methyltra	QAVILASGLDSR	12	615.35	1228.68	2	72		1228.68	615.35	1228.69	16.6	R	A	5.20603
Rv0731c	34929	Rv0731c: 318 aa - Conserved hypothetical protein. Possible S-adenosylmethionine-dependent methyltra	QAVILASGLDSR	12	606.83	1211.65	2	28	1pyro	1211.65	606.83	1211.65	0	R	A	2.99666
Rv0731c	34929	Rv0731c: 318 aa - Conserved hypothetical protein. Possible S-adenosylmethionine-dependent methyltra	TTTLAGLGAAPTTDR	15	723.38	1444.75	2	30		1444.75	723.381	1444.75	19.4	K	R	2.25332
Rv0731c	34929	Rv0731c: 318 aa - Conserved hypothetical protein. Possible S-adenosylmethionine-dependent methyltra	TYLADHGWR	9	559.77	1117.53	2	27		1117.53	559.771	1117.53	19.8	R	T	2.83611
Rv0732	47720	SecY: 441 aa - PROBABLE PREPROTEIN TRANSLOCASE SECY	FGGFIPGIR	9	482.27	962.53	2	29		962.53	482.271	962.527	29.4	K	P	2.99916
Rv0732	47720	SecY: 441 aa - PROBABLE PREPROTEIN TRANSLOCASE SECY	IPVQYAK	7	409.74	817.47	2	28		817.47	409.741	817.468	4.8	R	R	2.72016
Rv0732	47720	SecY: 441 aa - PROBABLE PREPROTEIN TRANSLOCASE SECY	MYGGTSTYLPLK	12	665.84	1329.66	2	53		1329.66	665.841	1329.67	45.8	R	V	5.2606
Rv0732	47720	SecY: 441 aa - PROBABLE PREPROTEIN TRANSLOCASE SECY	MYGGTSTYLPLK	12	673.84	1345.66	2	45	1Met(ox)	1345.66	673.84	1345.67	40.1	R	V	4.50779
Rv0732	47720	SecY: 441 aa - PROBABLE PREPROTEIN TRANSLOCASE SECY	NYEGFLK	7	435.72	869.43	2	37		869.43	435.719	869.424	22.6	R	-	7.32228
Rv0732	47720	SecY: 441 aa - PROBABLE PREPROTEIN TRANSLOCASE SECY	RIPVQYAK	8	487.79	973.57	2	30		973.57	487.789	973.564	8.7	R	R	5.87025
Rv0733	20081	Adk: 181 aa - PROBABLE ADENYLATE KINASE ADK (ATP-AMP TRANSPHOSPHORYLASE)	ALHEMLER	8	507.76	1013.5	2	33	1Met(ox)	1013.5	507.761	1013.51	20.9	K	R	6.48847
Rv0733	20081	Adk: 181 aa - PROBABLE ADENYLATE KINASE ADK (ATP-AMP TRANSPHOSPHORYLASE)	LGIPQISTGELFR	13	715.9	1429.79	2	85		1429.79	715.901	1429.79	73.9	K	R	2.38138
Rv0733	20081	Adk: 181 aa - PROBABLE ADENYLATE KINASE ADK (ATP-AMP TRANSPHOSPHORYLASE)	LGIPQISTGELFRR	14	793.95	1585.89	2	22		1585.89	793.95	1585.89	18.5	K	N	2.61667
Rv0733	20081	Adk: 181 aa - PROBABLE ADENYLATE KINASE ADK (ATP-AMP TRANSPHOSPHORYLASE)	RGTDIDAVLEFR	12	696.37	1390.72	2	55		1390.72	696.371	1390.73	44.1	R	V	4.72623
Rv0733	20081	Adk: 181 aa - PROBABLE ADENYLATE KINASE ADK (ATP-AMP TRANSPHOSPHORYLASE)	TVDAVGTMDEVFAR	14	755.86	1509.71	2	80		1509.71	755.861	1509.71	79.8	K	A	2.27073
Rv0733	20081	Adk: 181 aa - PROBABLE ADENYLATE KINASE ADK (ATP-AMP TRANSPHOSPHORYLASE)	TVDAVGTMDEVFAR	14	763.86	1525.71	2	80	1Met(ox)	1525.71	763.86	1525.71	79.5	K	A	2.53166
Rv0733	20081	Adk: 181 aa - PROBABLE ADENYLATE KINASE ADK (ATP-AMP TRANSPHOSPHORYLASE)	VLLLGPPGAGK	11	511.32	1020.63	2	55		1020.63	511.322	1020.63	55	R	G	1.42308
Rv0733	20081	Adk: 181 aa - PROBABLE ADENYLATE KINASE ADK (ATP-AMP TRANSPHOSPHORYLASE)	VSEEVLLER	9	537.3	1072.58	2	72		1072.58	537.3	1072.59	43	R	L	4.91322
Rv0734	27374	MapA: 267 aa - PROBABLE METHIONINE AMINOPEPTIDASE MAPA (MAP) (PEPTIDASE M) (MetAP)	AAAAPGTSSLSLDEIAESVIR	21	1029.54	2057.06	2	107		2057.06	1029.54	2057.06	93.8	R	E	1.75098
Rv0734	27374	MapA: 267 aa - PROBABLE METHIONINE AMINOPEPTIDASE MAPA (MAP) (PEPTIDASE M) (MetAP)	GPLLAAGSVLAIEPMLTLGTTK	22	1077.12	2152.22	2	97		2152.22	1077.12	2152.22	97	R	T	1.46257
Rv0734	27374	MapA: 267 aa - PROBABLE METHIONINE AMINOPEPTIDASE MAPA (MAP) (PEPTIDASE M) (MetAP)	GPLLAAGSVLAIEPMLTLGTTK	22	1085.11	2168.21	2	74	1Met(ox)	2168.21	1085.11	2168.21	74.2	R	T	1.08661
Rv0734	27374	MapA: 267 aa - PROBABLE METHIONINE AMINOPEPTIDASE MAPA (MAP) (PEPTIDASE M) (MetAP)	GPLLAAGSVLAIEPMLTLGTTK	22	718.41	2152.21	3	72		2152.22	718.411	2152.21	72.3	R	T	4.71292
Rv0734	27374	MapA: 267 aa - PROBABLE METHIONINE AMINOPEPTIDASE MAPA (MAP) (PEPTIDASE M) (MetAP)	GPLLAAGSVLAIEPMLTLGTTK	22	723.74	2168.21	3	48	1Met(ox)	2168.21	723.741	2168.2	47.8	R	T	4.67732
Rv0734	27374	MapA: 267 aa - PROBABLE METHIONINE AMINOPEPTIDASE MAPA (MAP) (PEPTIDASE M) (MetAP)	SAGELDAMAAAGAVVAAALR	20	907.97	1813.93	2	95		1813.94	907.971	1813.93	69.2	R	A	7.40418
Rv0734	27374	MapA: 267 aa - PROBABLE METHIONINE AMINOPEPTIDASE MAPA (MAP) (PEPTIDASE M) (MetAP)	SAGELDAMAAAGAVVAAALR	20	605.65	1813.94	3	34		1813.94	605.651	1813.93	26.2	R	A	5.31858
Rv0734	27374	MapA: 267 aa - PROBABLE METHIONINE AMINOPEPTIDASE MAPA (MAP) (PEPTIDASE M) (MetAP)	SFGIVAGYGGHGIGR	15	483.25	1446.73	3	34		1446.74	483.251	1446.73	32.2	R	Q	7.0056
Rv0738	19218	Rv0738: 183 aa - CONSERVED HYPOTHETICAL PROTEIN	LPLGEVPGQVFIGLR	15	797.97	1593.92	2	73		1593.92	797.971	1593.93	72.5	K	T	4.70945
Rv0744c	19530	Rv0744c: 168 aa - POSSIBLE TRANSCRIPTIONAL REGULATORY PROTEIN	ALLSPLLTEPDTVVSAAR	18	927.02	1852.03	2	52		1852.03	927.021	1852.03	51.6	R	E	1.0221
Rv0753c	54705	MmsA: 510 aa - PROBABLE METHYLMALONATE-SEMIALDEHYDE DEHYDROGENASE MMSA (METHYLMALONIC ACID SEMIALDE	ADYGPLVTGAALAR	14	687.87	1373.73	2	71		1373.73	687.87	1373.73	66.4	K	V	2.58943
Rv0753c	54705	MmsA: 510 aa - PROBABLE METHYLMALONATE-SEMIALDEHYDE DEHYDROGENASE MMSA (METHYLMALONIC ACID SEMIALDE	AVGFVGSSDIAQYIYAGAAATGK	23	1109.06	2216.11	2	147		2216.11	1109.06	2216.11	143.6	K	R	0.0265552
Rv0753c	54705	MmsA: 510 aa - PROBABLE METHYLMALONATE-SEMIALDEHYDE DEHYDROGENASE MMSA (METHYLMALONIC ACID SEMIALDE	QPLGVVAGITPFNFPAMIPLWK	22	1198.66	2395.3	2	45		2395.31	1198.66	2395.31	44.7	R	A	1.04327
Rv0753c	54705	MmsA: 510 aa - PROBABLE METHYLMALONATE-SEMIALDEHYDE DEHYDROGENASE MMSA (METHYLMALONIC ACID SEMIALDE	QPLGVVAGITPFNFPAMIPLWK	22	799.44	2395.31	3	27		2395.31	799.441	2395.3	24.7	R	A	4.10097
Rv0753c	54705	MmsA: 510 aa - PROBABLE METHYLMALONATE-SEMIALDEHYDE DEHYDROGENASE MMSA (METHYLMALONIC ACID SEMIALDE	QPLGVVAGITPFNFPAMIPLWK	22	804.78	2411.31	3	25	1Met(ox)	2411.31	804.781	2411.32	24	R	A	4.15855
Rv0756c	24869	Rv0756c: 241 aa - HYPOTHETICAL PROTEIN	ALQPGGLADQLLAEDGLIER	20	693.71	2078.1	3	58		2078.1	693.71	2078.11	46.9	R	V	4.62575
Rv0756c	24869	Rv0756c: 241 aa - HYPOTHETICAL PROTEIN	LLDDDMPLGR	10	580.78	1159.55	2	59	1Met(ox)	1159.55	580.78	1159.55	54.4	R	A	4.16519
Rv0756c	24869	Rv0756c: 241 aa - HYPOTHETICAL PROTEIN	LLDDDMPLGR	10	572.79	1143.56	2	44		1143.56	572.791	1143.57	44.5	R	A	5.74955
Rv0756c	24869	Rv0756c: 241 aa - HYPOTHETICAL PROTEIN	MNLGQTLVGIATWPAR	16	864.47	1726.92	2	71		1726.92	864.471	1726.93	45.2	-	A	3.80446
Rv0756c	24869	Rv0756c: 241 aa - HYPOTHETICAL PROTEIN	NLGQTLVGIATWPAR	15	798.95	1595.88	2	61		1595.88	798.951	1595.89	53.7	M	A	4.11755
Rv0757	27497	PhoP: 247 aa - POSSIBLE TWO COMPONENT SYSTEM RESPONSE TRANSCRIPTIONAL POSITIVE REGULATOR PHOP	LRADGIDAPALFLTAR	16	567.32	1698.94	3	24		1698.94	567.321	1698.94	23.8	R	D	0.0808884
Rv0757	27497	PhoP: 247 aa - POSSIBLE TWO COMPONENT SYSTEM RESPONSE TRANSCRIPTIONAL POSITIVE REGULATOR PHOP	VLVVDDEANIVELLSVSLK	19	1028.08	2054.15	2	90		2054.15	1028.08	2054.15	85.8	R	F	1.67114
Rv0760c	15346	Rv0760c: 139 aa - CONSERVED HYPOTHETICAL PROTEIN	SVTNPDGSGIK	11	537.77	1073.53	2	31		1073.54	537.77	1073.52	20.8	K	G	14.2448
Rv0760c	15346	Rv0760c: 139 aa - CONSERVED HYPOTHETICAL PROTEIN	TQTTQSPALIASQSSWR	17	952.48	1902.94	2	72	1n-ac	1902.94	952.483	1902.95	71.7	M	C	6.06236
Rv0761c	40146	AdhB: 375 aa - POSSIBLE ZINC-CONTAINING ALCOHOL DEHYDROGENASE NAD DEPENDENT ADHB	CPSCQAGMR	9	541.71	1081.41	2	64	1Met(ox)	1081.41	541.71	1081.4	63.7	K	N	4.99304
Rv0761c	40146	AdhB: 375 aa - POSSIBLE ZINC-CONTAINING ALCOHOL DEHYDROGENASE NAD DEPENDENT ADHB	GQNVYPMTLLGTFSPYMVVHR	21	1205.61	2409.2	2	73		2409.2	1205.61	2409.21	73.1	R	S	4.46944
Rv0761c	40146	AdhB: 375 aa - POSSIBLE ZINC-CONTAINING ALCOHOL DEHYDROGENASE NAD DEPENDENT ADHB	GQNVYPMTLLGTFSPYMVVHR	21	804.07	2409.19	3	39		2409.2	804.071	2409.19	32.7	R	S	4.04905
Rv0761c	40146	AdhB: 375 aa - POSSIBLE ZINC-CONTAINING ALCOHOL DEHYDROGENASE NAD DEPENDENT ADHB	GQNVYPMTLLGTFSPYMVVHR	21	809.4	2425.19	3	28	1Met(ox)	2425.19	809.401	2425.18	18.5	R	S	3.99003
Rv0761c	40146	AdhB: 375 aa - POSSIBLE ZINC-CONTAINING ALCOHOL DEHYDROGENASE NAD DEPENDENT ADHB	IDPSVPFEVACLVGCGVTTGYGSAVR	26	904.44	2710.31	3	25		2710.31	904.441	2710.3	20	K	T	3.05446
Rv0761c	40146	AdhB: 375 aa - POSSIBLE ZINC-CONTAINING ALCOHOL DEHYDROGENASE NAD DEPENDENT ADHB	IQMEAAGMCR	10	583.76	1165.5	2	66		1165.5	583.76	1165.51	66.3	K	S	4.30275
Rv0761c	40146	AdhB: 375 aa - POSSIBLE ZINC-CONTAINING ALCOHOL DEHYDROGENASE NAD DEPENDENT ADHB	IQMEAAGMCR	10	591.76	1181.5	2	54	1Met(ox)	1181.5	591.761	1181.51	44.7	K	S	5.82319
Rv0761c	40146	AdhB: 375 aa - POSSIBLE ZINC-CONTAINING ALCOHOL DEHYDROGENASE NAD DEPENDENT ADHB	LDGADVDSYLTITAK	15	791.4	1580.79	2	101		1580.79	791.401	1580.79	90.9	K	G	1.83276
Rv0761c	40146	AdhB: 375 aa - POSSIBLE ZINC-CONTAINING ALCOHOL DEHYDROGENASE NAD DEPENDENT ADHB	LNLDDMVTTAYK	12	692.34	1382.67	2	82		1382.68	692.34	1382.67	66.4	K	L	9.83703
Rv0761c	40146	AdhB: 375 aa - POSSIBLE ZINC-CONTAINING ALCOHOL DEHYDROGENASE NAD DEPENDENT ADHB	LNLDDMVTTAYK	12	700.34	1398.67	2	78	1Met(ox)	1398.67	700.34	1398.67	77.1	K	L	2.79285
Rv0761c	40146	AdhB: 375 aa - POSSIBLE ZINC-CONTAINING ALCOHOL DEHYDROGENASE NAD DEPENDENT ADHB	NIQGTIFGGGNPHYDIPK	18	964.49	1926.96	2	90		1926.96	964.491	1926.97	79.1	K	L	4.36086
Rv0761c	40146	AdhB: 375 aa - POSSIBLE ZINC-CONTAINING ALCOHOL DEHYDROGENASE NAD DEPENDENT ADHB	NIQGTIFGGGNPHYDIPK	18	643.33	1926.96	3	31		1926.96	643.33	1926.97	25.6	K	L	4.39086
Rv0761c	40146	AdhB: 375 aa - POSSIBLE ZINC-CONTAINING ALCOHOL DEHYDROGENASE NAD DEPENDENT ADHB	NLCDLGAGLLAGESVTDGSFR	21	1076.52	2151.03	2	185		2151.03	1076.52	2151.03	184.4	R	I	1.10147
Rv0761c	40146	AdhB: 375 aa - POSSIBLE ZINC-CONTAINING ALCOHOL DEHYDROGENASE NAD DEPENDENT ADHB	NLCDLGAGLLAGESVTDGSFR	21	718.02	2151.03	3	48		2151.03	718.02	2151.04	47.9	R	I	4.43851
Rv0761c	40146	AdhB: 375 aa - POSSIBLE ZINC-CONTAINING ALCOHOL DEHYDROGENASE NAD DEPENDENT ADHB	TADVRPGDDVAIVGLGGVGMAALQGAVSAGAR	32	989.85	2966.52	3	55	1Met(ox)	2966.52	989.849	2966.52	48.4	R	Y	1.25019
Rv0761c	40146	AdhB: 375 aa - POSSIBLE ZINC-CONTAINING ALCOHOL DEHYDROGENASE NAD DEPENDENT ADHB	TADVRPGDDVAIVGLGGVGMAALQGAVSAGAR	32	984.52	2950.53	3	52		2950.53	984.521	2950.54	43	R	Y	3.33905
Rv0761c	40146	AdhB: 375 aa - POSSIBLE ZINC-CONTAINING ALCOHOL DEHYDROGENASE NAD DEPENDENT ADHB	YVFAVEPVEWK	11	683.85	1365.69	2	87		1365.7	683.85	1365.69	79.6	R	R	9.933
Rv0761c	40146	AdhB: 375 aa - POSSIBLE ZINC-CONTAINING ALCOHOL DEHYDROGENASE NAD DEPENDENT ADHB	YVFAVEPVEWKR	12	761.91	1521.8	2	55		1521.8	761.911	1521.81	55.1	R	D	4.69415
Rv0761c	40146	AdhB: 375 aa - POSSIBLE ZINC-CONTAINING ALCOHOL DEHYDROGENASE NAD DEPENDENT ADHB	YVFAVEPVEWKR	12	508.27	1521.8	3	39		1521.8	508.271	1521.79	30.6	R	D	6.36532
Rv0769	26063	Rv0769: 248 aa - PROBABLE DEHYDROGENASE/REDUCTASE	EGASVVVADINADGAAAVAK	20	914.47	1826.93	2	49		1826.94	914.47	1826.92	47.5	R	Q	8.37463
Rv0769	26063	Rv0769: 248 aa - PROBABLE DEHYDROGENASE/REDUCTASE	NMVQTIPLSR	10	587.82	1173.62	2	31	1Met(ox)	1173.62	587.821	1173.63	17.5	K	M	5.60207
Rv0769	26063	Rv0769: 248 aa - PROBABLE DEHYDROGENASE/REDUCTASE	TVTPAELVK	9	479.28	956.55	2	26		956.55	479.279	956.544	7.9	R	N	5.95899
Rv0772	43678	PurD: 422 aa - PROBABLE PHOSPHORIBOSYLAMINE--GLYCINE LIGASE PURD (GARS) (GLYCINAMIDE RIBONUCLEOTIDE	IVEPVAAELVR	11	598.36	1194.7	2	62		1194.7	598.36	1194.71	35.9	R	R	4.32047
Rv0773c	54843	GgtA: 512 aa - PROBABLE BIFUNCTIONAL ACYLASE GGTA: CEPHALOSPORIN ACYLASE (GL-7ACA ACYLASE) + GAMMA-	GSDFTVVPR	9	489.26	976.5	2	48		976.5	489.262	976.509	31.5	R	H	8.96886
Rv0773c	54843	GgtA: 512 aa - PROBABLE BIFUNCTIONAL ACYLASE GGTA: CEPHALOSPORIN ACYLASE (GL-7ACA ACYLASE) + GAMMA-	LPFETLFEPAISYGR	15	870.46	1738.91	2	40		1738.89	870.461	1738.91	30.1	R	N	9.95557
Rv0785	61410	Rv0785: 566 aa - CONSERVED HYPOTHETICAL PROTEIN	AGAAVINPDR	10	492.27	982.52	2	55		982.52	492.269	982.524	40.3	K	M	4.06432
Rv0785	61410	Rv0785: 566 aa - CONSERVED HYPOTHETICAL PROTEIN	IFPLVGWAER	10	594.33	1186.65	2	71		1186.65	594.33	1186.65	57	K	G	3.16097
Rv0786c	13965	Rv0786c: 129 aa - CONSERVED HYPOTHETICAL PROTEIN	LMHPGDALFVPGEQVDVLATPAAAPWMK	28	993.17	2976.48	3	51	1Met(ox)	2976.49	993.171	2976.49	44.5	R	I	0.0498128
Rv0786c	13965	Rv0786c: 129 aa - CONSERVED HYPOTHETICAL PROTEIN	LMHPGDALFVPGEQVDVLATPAAAPWMK	28	987.84	2960.49	3	47		2960.49	987.841	2960.5	43	R	I	3.32778
Rv0788	23814	PurQ: 224 aa - PROBABLE PHOSPHORIBOSYLFORMYLGLYCINAMIDINE SYNTHASE I PURG (FGAM SYNTHASE I)	FEPDADLLVPLK	12	678.87	1355.73	2	38		1355.73	678.87	1355.73	35.4	R	S	2.7842
Rv0791c	38033	Rv0791c: 347 aa - CONSERVED HYPOTHETICAL PROTEIN	LGTSVLCNSYR	11	635.32	1268.62	2	39		1268.62	635.32	1268.63	38.1	R	H	4.01566
Rv0794c	52786	Rv0794c: 499 aa - PROBABLE OXIDOREDUCTASE	ALLRPVIAISDAR	13	465.62	1393.84	3	40		1393.84	465.621	1393.84	31.7	K	R	0.0194973
Rv0794c	52786	Rv0794c: 499 aa - PROBABLE OXIDOREDUCTASE	ALLTHQGK	8	434.26	866.5	2	45		866.5	434.26	866.506	29.8	R	Y	6.8291
Rv0794c	52786	Rv0794c: 499 aa - PROBABLE OXIDOREDUCTASE	LFADGYTGR	9	500.25	998.48	2	32		998.48	500.25	998.486	25.2	K	A	6.19115
Rv0794c	52786	Rv0794c: 499 aa - PROBABLE OXIDOREDUCTASE	MEPFVGELIGR	11	632.32	1262.63	2	64	1Met(ox)	1262.63	632.32	1262.63	56.4	R	G	2.90842
Rv0794c	52786	Rv0794c: 499 aa - PROBABLE OXIDOREDUCTASE	MVVDVDR	7	425.21	848.41	2	30	1Met(ox)	848.41	425.209	848.404	25	R	G	7.65689
Rv0794c	52786	Rv0794c: 499 aa - PROBABLE OXIDOREDUCTASE	SSGESVALTAR	11	539.28	1076.55	2	68		1076.55	539.28	1076.55	57.9	K	H	3.57483
Rv0798c	28870	Cfp29: 265 aa - 29 KDa ANTIGEN CFP29	APTNGVIAHLR	11	574.83	1147.65	2	89		1147.65	574.831	1147.65	84.1	K	A	1.79371
Rv0798c	28870	Cfp29: 265 aa - 29 KDa ANTIGEN CFP29	DLAPVTEAAWAEIELEAAR	19	1028.02	2054.03	2	85		2054.03	1028.02	2054.02	76.6	R	T	3.83466
Rv0798c	28870	Cfp29: 265 aa - 29 KDa ANTIGEN CFP29	DLAPVTEAAWAEIELEAAR	19	685.68	2054.03	3	70		2054.03	685.681	2054.02	49	R	T	4.60641
Rv0798c	28870	Cfp29: 265 aa - 29 KDa ANTIGEN CFP29	EIPDVISQALSELR	14	785.43	1568.84	2	63		1568.84	785.43	1568.85	58.1	R	L	3.78086
Rv0798c	28870	Cfp29: 265 aa - 29 KDa ANTIGEN CFP29	EIPDVISQALSELR	14	776.42	1550.83	2	48	1pyro	1550.83	776.421	1550.83	41.1	R	L	1.98903
Rv0798c	28870	Cfp29: 265 aa - 29 KDa ANTIGEN CFP29	LAFVEDR	7	425.23	848.44	2	41		848.44	425.23	848.446	28.3	K	T	6.8174
Rv0798c	28870	Cfp29: 265 aa - 29 KDa ANTIGEN CFP29	LAGVDGPYSVLLSADVYTK	19	984.52	1967.02	2	122		1967.03	984.521	1967.03	121.5	R	V	1.2274
Rv0798c	28870	Cfp29: 265 aa - 29 KDa ANTIGEN CFP29	LAGVDGPYSVLLSADVYTK	19	656.68	1967.03	3	61		1967.03	656.681	1967.02	57	R	V	5.15483
Rv0798c	28870	Cfp29: 265 aa - 29 KDa ANTIGEN CFP29	LRVPFTLSR	9	544.83	1087.65	2	50		1087.65	544.831	1087.65	49.9	R	N	2.93529
Rv0798c	28870	Cfp29: 265 aa - 29 KDa ANTIGEN CFP29	LVDGDIIWAPAIDGAFVLTTR	21	1122.11	2242.2	2	98		2242.2	1122.11	2242.2	97.8	R	G	1.21239
Rv0798c	28870	Cfp29: 265 aa - 29 KDa ANTIGEN CFP29	LVDGDIIWAPAIDGAFVLTTR	21	748.41	2242.2	3	41		2242.2	748.411	2242.21	41.1	R	G	4.39656
Rv0798c	28870	Cfp29: 265 aa - 29 KDa ANTIGEN CFP29	SASSNPALTLPEDPR	15	777.89	1553.77	2	56		1553.77	777.89	1553.77	44.5	R	E	2.57212
Rv0798c	28870	Cfp29: 265 aa - 29 KDa ANTIGEN CFP29	TIFEGYSAASIEGIR	15	807.41	1612.81	2	88		1612.81	807.411	1612.81	78.6	R	S	1.72741
Rv0798c	28870	Cfp29: 265 aa - 29 KDa ANTIGEN CFP29	TIFEGYSAASIEGIR	15	538.61	1612.81	3	54		1612.81	538.611	1612.81	53.2	R	S	1.50711
Rv0798c	28870	Cfp29: 265 aa - 29 KDa ANTIGEN CFP29	VPFTLSR	7	410.24	818.46	2	42		818.46	410.24	818.466	32.4	R	N	7.00813
Rv0798c	28870	Cfp29: 265 aa - 29 KDa ANTIGEN CFP29	VVDVSDPGGPVTAAVSTGR	19	892.46	1782.91	2	117		1782.91	892.461	1782.91	116.7	R	L	1.52047
Rv0798c	28870	Cfp29: 265 aa - 29 KDa ANTIGEN CFP29	VVDVSDPGGPVTAAVSTGR	19	595.31	1782.91	3	28		1782.91	595.311	1782.91	26.9	R	L	0.184191
Rv0799c	36107	Rv0799c: 335 aa - CONSERVED HYPOTHETICAL PROTEIN	DLLGFVDGTENPSGPIAIK	19	972.01	1942	2	87		1942	972.009	1942	87	R	A	1.35715
Rv0799c	36107	Rv0799c: 335 aa - CONSERVED HYPOTHETICAL PROTEIN	HTAPATPGDLLFHIR	15	549.3	1644.87	3	69		1644.87	549.301	1644.88	69	R	A	6.21419
Rv0799c	36107	Rv0799c: 335 aa - CONSERVED HYPOTHETICAL PROTEIN	TPTVTEQMLR	10	588.31	1174.6	2	36		1174.6	588.31	1174.61	27.8	R	N	4.26878
Rv0800	46269	PepC: 433 aa - PROBABLE AMINOPEPTIDASE PEPC	HINAVWGVGER	11	413.22	1236.64	3	24		1236.64	413.219	1236.63	10.1	R	V	4.45107
Rv0800	46269	PepC: 433 aa - PROBABLE AMINOPEPTIDASE PEPC	LVLIDDPILR	10	583.86	1165.71	2	54		1165.71	583.86	1165.71	35.6	R	V	4.27562
Rv0801	12618	Rv0801: 115 aa - CONSERVED HYPOTHETICAL PROTEIN	ELLPGEFVVVAR	12	664.88	1327.75	2	51		1327.75	664.88	1327.75	47.9	R	T	2.95621
Rv0801	12618	Rv0801: 115 aa - CONSERVED HYPOTHETICAL PROTEIN	ELLPGEFVVVAR	12	655.88	1309.74	2	37	1pyro	1309.74	655.881	1309.75	37.4	R	T	5.34501
Rv0801	12618	Rv0801: 115 aa - CONSERVED HYPOTHETICAL PROTEIN	LVAAGASEVGR	11	515.29	1028.56	2	48		1028.56	515.29	1028.57	38.2	R	H	4.96771
Rv0803	80223	PurL: 754 aa - PHOSPHORIBOSYLFORMYLGLYCINAMIDINE SYNTHASE II PURL (FGAM SYNTHASE II)	LLAAVLSSASR	11	544.33	1086.64	2	84		1086.64	544.33	1086.64	77.3	K	D	4.22178
Rv0803	80223	PurL: 754 aa - PHOSPHORIBOSYLFORMYLGLYCINAMIDINE SYNTHASE II PURL (FGAM SYNTHASE II)	SAKLSRPVTGDELR	14	764.92	1527.82	2	25		1527.84	764.921	1527.83	19.5	R	A	8.78908
Rv0803	80223	PurL: 754 aa - PHOSPHORIBOSYLFORMYLGLYCINAMIDINE SYNTHASE II PURL (FGAM SYNTHASE II)	YTLLDPYAGAQLALAEAYR	19	1050.04	2098.07	2	91		2098.07	1050.04	2098.07	90.9	R	N	0.171779
Rv0811c	39448	Rv0811c: 368 aa - CONSERVED HYPOTHETICAL PROTEIN	LGVDTDER	8	452.72	903.43	2	29		903.43	452.719	903.423	12.4	R	T	7.32271
Rv0811c	39448	Rv0811c: 368 aa - CONSERVED HYPOTHETICAL PROTEIN	VLDALGLDVLPAEWLAVPLAGGGIVR	26	1307.75	2613.49	2	42		2613.49	1307.75	2613.49	42	R	R	0.677036
Rv0812	31242	Rv0812: 290 aa - PROBABLE AMINO ACID AMINOTRANSFERASE	GDGVFETLLVR	11	603.33	1204.64	2	45		1204.65	603.33	1204.65	37.1	R	D	3.02343
Rv0812	31242	Rv0812: 290 aa - PROBABLE AMINO ACID AMINOTRANSFERASE	GTTQQALFEVAR	12	660.85	1319.68	2	37		1319.68	660.851	1319.69	25.9	R	A	5.29453
Rv0813c	23854	Rv0813c: 226 aa - CONSERVED HYPOTHETICAL PROTEIN	LTATGDYQEPGLR	13	710.86	1419.7	2	60		1419.7	710.861	1419.71	51.4	R	E	4.67932
Rv0813c	23854	Rv0813c: 226 aa - CONSERVED HYPOTHETICAL PROTEIN	LYGIVEGGDLAYVEER	16	891.95	1781.88	2	93		1781.88	891.95	1781.88	88	R	V	2.75831
Rv0813c	23854	Rv0813c: 226 aa - CONSERVED HYPOTHETICAL PROTEIN	NIPAFDDLPVPADTANLR	18	970	1937.98	2	107		1937.98	969.999	1937.98	102.5	R	E	2.15177
Rv0813c	23854	Rv0813c: 226 aa - CONSERVED HYPOTHETICAL PROTEIN	TQSSWELVTDALAR	14	788.9	1575.79	2	85		1575.79	788.901	1575.79	81.8	R	S	2.17587
Rv0814c	10216	SseC2: 100 aa - CONSERVED HYPOTHETICAL PROTEIN SSEC2	FFAAPGSWTLR	11	626.83	1251.64	2	49		1251.64	626.83	1251.65	49.3	R	A	4.52654
Rv0814c	10216	SseC2: 100 aa - CONSERVED HYPOTHETICAL PROTEIN SSEC2	QGLTLPASVDLEKETVITGR	20	1055.57	2109.13	2	98	1pyro	2109.13	1055.57	2109.13	94.8	K	V	0.131527
Rv0814c	10216	SseC2: 100 aa - CONSERVED HYPOTHETICAL PROTEIN SSEC2	VVDGDGQAVGGAFVR	15	723.87	1445.72	2	101		1445.73	723.871	1445.73	96.9	R	L	2.23491
Rv0815c	31110	CysA2: 277 aa - PROBABLE THIOSULFATE SULFURTRANSFERASE CYSA2 (RHODANESE-LIKE PROTEIN) (THIOSULFATE	CDVLVSADWAESNLHAPK	18	671.32	2010.95	3	39		2010.95	671.321	2010.94	39.5	R	V	4.72168
Rv0815c	31110	CysA2: 277 aa - PROBABLE THIOSULFATE SULFURTRANSFERASE CYSA2 (RHODANESE-LIKE PROTEIN) (THIOSULFATE	ELLGHQNVK	9	519.29	1036.57	2	39		1036.57	519.291	1036.57	30.7	R	N	3.11808
Rv0817c	28550	Rv0817c: 270 aa - PROBABLE CONSERVED EXPORTED PROTEIN	SDPFVAILR	9	509.29	1016.56	2	39		1016.57	509.292	1016.57	29.6	R	F	1.40971
Rv0817c	28550	Rv0817c: 270 aa - PROBABLE CONSERVED EXPORTED PROTEIN	YLGISDLMVAAPR	13	703.38	1404.74	2	67		1404.74	703.381	1404.75	56.5	R	Q	4.77997
Rv0821c	23556	PhoY2: 213 aa - PROBABLE PHOSPHATE-TRANSPORT SYSTEM TRANSCRIPTIONAL REGULATORY PROTEIN PHOY2	AIVSAIQMVADIDR	14	751.41	1500.8	2	84		1500.8	751.411	1500.81	79.2	R	M	4.37895
Rv0827c	14344	Rv0827c: 130 aa - PROBABLE TRANSCRIPTIONAL REGULATORY PROTEIN	AAGGLQSVAK	10	451.26	900.5	2	80		900.5	451.259	900.504	65.2	R	A	4.19439
Rv0830	33452	Rv0830: 301 aa - Conserved hypothetical protein. Possible S-adenosylmethionine-dependent methyltran	YALIDDPYAAPLVR	14	788.92	1575.83	2	65		1575.83	788.921	1575.83	56.9	R	A	1.78612
Rv0831c	30171	Rv0831c: 271 aa - CONSERVED HYPOTHETICAL PROTEIN	AQVSSIVGLER	11	579.83	1157.64	2	52		1157.64	579.831	1157.65	38.2	R	I	6.81881
Rv0831c	30171	Rv0831c: 271 aa - CONSERVED HYPOTHETICAL PROTEIN	FTPGGLVLTEWQGAAVYR	18	983.02	1964.02	2	97		1964.02	983.019	1964.02	95.5	R	E	1.29068
Rv0831c	30171	Rv0831c: 271 aa - CONSERVED HYPOTHETICAL PROTEIN	FTPGGLVLTEWQGAAVYR	18	655.68	1964.01	3	78		1964.02	655.681	1964.02	78.3	R	E	0.384297
Rv0831c	30171	Rv0831c: 271 aa - CONSERVED HYPOTHETICAL PROTEIN	HLLINDLPIER	11	666.89	1331.76	2	68		1331.76	666.891	1331.77	61.6	K	Q	4.92773
Rv0831c	30171	Rv0831c: 271 aa - CONSERVED HYPOTHETICAL PROTEIN	NQAIVVETTAYR	12	682.86	1363.71	2	85		1363.71	682.861	1363.71	73.2	K	S	2.48293
Rv0838	27671	LpqR: 256 aa - PROBABLE CONSERVED LIPOPROTEIN LPQR	GVVPDAAIDLR	11	563.32	1124.62	2	33		1124.62	563.321	1124.63	27.4	R	Y	7.15912
Rv0838	27671	LpqR: 256 aa - PROBABLE CONSERVED LIPOPROTEIN LPQR	YATANNFTGTQLYPPGAR	18	971.48	1940.94	2	34		1940.94	971.479	1940.94	34.2	R	C	2.14121
Rv0844c	23016	NarL: 216 aa - POSSIBLE NITRATE/NITRITE RESPONSE TRANSCRIPTIONAL REGULATORY PROTEIN NARL	AAPVAPVLSAR	11	526.32	1050.62	2	36		1050.62	526.319	1050.62	28.5	R	E	4.00872
Rv0844c	23016	NarL: 216 aa - POSSIBLE NITRATE/NITRITE RESPONSE TRANSCRIPTIONAL REGULATORY PROTEIN NARL	AHLPDVALLDYR	12	691.88	1381.74	2	35		1381.74	691.881	1381.75	27.5	K	M	4.757
Rv0846c	53876	Rv0846c: 505 aa - PROBABLE OXIDASE	ATVGDEIVVSVTNR	14	730.39	1458.77	2	63		1458.77	730.39	1458.77	56.3	R	L	2.48388
Rv0846c	53876	Rv0846c: 505 aa - PROBABLE OXIDASE	IDLGGPIVSTLTYGNTIPGPLIR	23	1184.17	2366.32	2	112		2366.32	1184.17	2366.33	108.5	R	A	4.49989
Rv0846c	53876	Rv0846c: 505 aa - PROBABLE OXIDASE	IDLGGPIVSTLTYGNTIPGPLIR	23	789.78	2366.32	3	45		2366.32	789.781	2366.32	44.4	R	A	0.170509
Rv0846c	53876	Rv0846c: 505 aa - PROBABLE OXIDASE	IINSAADTAFR	11	589.81	1177.61	2	92		1177.61	589.81	1177.61	82.7	R	I	4.15526
Rv0846c	53876	Rv0846c: 505 aa - PROBABLE OXIDASE	IPVAATSFK	9	467.27	932.53	2	64		932.53	467.269	932.524	57.3	R	A	6.74735
Rv0846c	53876	Rv0846c: 505 aa - PROBABLE OXIDASE	KDTVIVLPK	9	506.82	1011.63	2	35		1011.63	506.819	1011.62	26.4	R	Q	5.6621
Rv0846c	53876	Rv0846c: 505 aa - PROBABLE OXIDASE	TVTATLTPQPAR	12	628.35	1254.69	2	44		1254.69	628.351	1254.69	23.2	R	I	2.72611
Rv0846c	53876	Rv0846c: 505 aa - PROBABLE OXIDASE	YDVMVTAAGGVFPLVALAEGK	21	1062.55	2123.09	2	122	1Met(ox)	2123.1	1062.55	2123.09	120.2	R	N	5.00926
Rv0846c	53876	Rv0846c: 505 aa - PROBABLE OXIDASE	YDVMVTAAGGVFPLVALAEGK	21	1054.56	2107.11	2	105		2107.1	1054.56	2107.11	96.9	R	N	4.47445
Rv0846c	53876	Rv0846c: 505 aa - PROBABLE OXIDASE	YDVMVTAAGGVFPLVALAEGK	21	703.37	2107.1	3	68		2107.1	703.37	2107.09	63.8	R	N	5.33258
Rv0846c	53876	Rv0846c: 505 aa - PROBABLE OXIDASE	YDVMVTAAGGVFPLVALAEGK	21	708.71	2123.1	3	50	1Met(ox)	2123.1	708.71	2123.11	44.3	R	N	4.36097
Rv0853c	59885	Pdc: 560 aa - PROBABLE PYRUVATE OR INDOLE-3-PYRUVATE DECARBOXYLASE PDC	AQTYGQLDDALTVAAAR	17	882.45	1762.88	2	104		1762.88	882.451	1762.89	95.9	R	R	3.88338
Rv0853c	59885	Pdc: 560 aa - PROBABLE PYRUVATE OR INDOLE-3-PYRUVATE DECARBOXYLASE PDC	FPTEPPAAPLPR	12	646.85	1291.69	2	77		1291.69	646.85	1291.69	72.4	R	Y	3.64777
Rv0853c	59885	Pdc: 560 aa - PROBABLE PYRUVATE OR INDOLE-3-PYRUVATE DECARBOXYLASE PDC	GISSPPVVPPPAEPPPAMPAR	21	1032.55	2063.09	2	45		2063.09	1032.55	2063.09	38.2	R	D	0.450472
Rv0853c	59885	Pdc: 560 aa - PROBABLE PYRUVATE OR INDOLE-3-PYRUVATE DECARBOXYLASE PDC	LLGQLVGSMAPQ	12	615.33	1228.65	2	78	1Met(ox)	1228.65	615.33	1228.64	73.5	R	-	4.17551
Rv0853c	59885	Pdc: 560 aa - PROBABLE PYRUVATE OR INDOLE-3-PYRUVATE DECARBOXYLASE PDC	LLGQLVGSMAPQ	12	607.33	1212.65	2	31		1212.65	607.33	1212.64	29.5	R	-	4.30472
Rv0853c	59885	Pdc: 560 aa - PROBABLE PYRUVATE OR INDOLE-3-PYRUVATE DECARBOXYLASE PDC	RPGYILLSSDVAR	13	723.91	1445.8	2	88		1445.8	723.91	1445.81	77.3	K	F	4.36823
Rv0853c	59885	Pdc: 560 aa - PROBABLE PYRUVATE OR INDOLE-3-PYRUVATE DECARBOXYLASE PDC	RPGYILLSSDVAR	13	482.94	1445.8	3	34		1445.8	482.94	1445.8	22.4	K	F	0.672708
Rv0853c	59885	Pdc: 560 aa - PROBABLE PYRUVATE OR INDOLE-3-PYRUVATE DECARBOXYLASE PDC	TVLLIGDGAAQLTVQELGTFSR	22	763.75	2288.24	3	41		2288.24	763.751	2288.23	40.1	R	E	4.20916
Rv0854	16335	Rv0854: 147 aa - CONSERVED HYPOTHETICAL PROTEIN	AIKGTIDTATEALR	14	730.41	1458.8	2	81		1458.8	730.411	1458.81	72.7	R	S	4.6475
Rv0854	16335	Rv0854: 147 aa - CONSERVED HYPOTHETICAL PROTEIN	GTIDTATEALR	11	574.3	1146.59	2	87		1146.59	574.3	1146.59	74.4	K	S	4.27306
Rv0854	16335	Rv0854: 147 aa - CONSERVED HYPOTHETICAL PROTEIN	SQDGKYELTPK	11	633.32	1264.63	2	42		1264.63	633.321	1264.63	34	R	G	2.70915
Rv0854	16335	Rv0854: 147 aa - CONSERVED HYPOTHETICAL PROTEIN	SQDGKYELTPK	11	422.55	1264.63	3	22		1264.63	422.549	1264.63	17.3	R	G	2.6477
Rv0854	16335	Rv0854: 147 aa - CONSERVED HYPOTHETICAL PROTEIN	TAGITDEQVVAYSWTDR	17	956.46	1910.9	2	84		1910.9	956.459	1910.9	81.7	K	S	2.24989
Rv0854	16335	Rv0854: 147 aa - CONSERVED HYPOTHETICAL PROTEIN	TAGITDEQVVAYSWTDR	17	637.97	1910.9	3	26		1910.9	637.97	1910.89	25.9	K	S	5.75432
Rv0854	16335	Rv0854: 147 aa - CONSERVED HYPOTHETICAL PROTEIN	WTLVSSTQQR	10	603.32	1204.62	2	56		1204.62	603.321	1204.63	44.5	R	S	5.45769
Rv0858c	42525	Rv0858c: 397 aa - PROBABLE AMINOTRANSFERASE	GFALDADALR	10	524.78	1047.54	2	47		1047.53	524.779	1047.54	35.5	R	R	13.7859
Rv0858c	42525	Rv0858c: 397 aa - PROBABLE AMINOTRANSFERASE	HLPLAGFDGMAER	13	477.24	1428.69	3	24	1Met(ox)	1428.68	477.239	1428.7	14.3	R	T	10.8053
Rv0858c	42525	Rv0858c: 397 aa - PROBABLE AMINOTRANSFERASE	IGAVNLGQGFPDEDGPPK	18	905.95	1809.89	2	99		1809.89	905.951	1809.89	95.2	R	M	1.19946
Rv0858c	42525	Rv0858c: 397 aa - PROBABLE AMINOTRANSFERASE	LRPYATTVFAEMSALATR	18	666.69	1997.04	3	35		1997.04	666.69	1997.05	30.1	R	I	4.33914
Rv0858c	42525	Rv0858c: 397 aa - PROBABLE AMINOTRANSFERASE	LSVLAERPAT	10	528.81	1055.6	2	52		1055.6	528.811	1055.61	27.8	R	-	6.33546
Rv0858c	42525	Rv0858c: 397 aa - PROBABLE AMINOTRANSFERASE	MFNCTGWK	8	522.23	1042.44	2	26		1042.44	522.229	1042.44	25.9	K	I	3.90057
Rv0858c	42525	Rv0858c: 397 aa - PROBABLE AMINOTRANSFERASE	VTVPLVPDGR	10	526.81	1051.6	2	51		1051.6	526.811	1051.61	37.1	R	G	6.44687
Rv0859	42559	FadA: 403 aa - POSSIBLE ACYL-CoA THIOLASE FADA	SEEAFIYEAIR	11	664.33	1326.65	2	65		1326.65	664.33	1326.65	64.8	M	T	3.43069
Rv0860	76170	FadB: 720 aa - PROBABLE FATTY OXIDATION PROTEIN FADB	EIGLVDELVATVEELVPAAK	20	1048.08	2094.15	2	40		2094.15	1048.08	2094.15	31	K	A	1.34227
Rv0860	76170	FadB: 720 aa - PROBABLE FATTY OXIDATION PROTEIN FADB	FLPPESLLS	9	501.78	1001.54	2	27		1001.54	501.779	1001.54	25.2	R	-	3.5885
Rv0860	76170	FadB: 720 aa - PROBABLE FATTY OXIDATION PROTEIN FADB	IGVLGAGMMGAGIAYVSAK	19	883.47	1764.92	2	121		1764.93	883.471	1764.93	117.5	R	A	1.78588
Rv0860	76170	FadB: 720 aa - PROBABLE FATTY OXIDATION PROTEIN FADB	IGVLGAGMMGAGIAYVSAK	19	899.47	1796.92	2	66	2Met(ox)	1796.92	899.471	1796.93	65.9	R	A	3.82944
Rv0860	76170	FadB: 720 aa - PROBABLE FATTY OXIDATION PROTEIN FADB	ITPTADAADFK	11	575.29	1148.57	2	45		1148.57	575.29	1148.57	35.8	R	G	4.25052
Rv0860	76170	FadB: 720 aa - PROBABLE FATTY OXIDATION PROTEIN FADB	MFGIQNAFVSVLAQGTR	17	919.98	1837.95	2	76		1837.95	919.981	1837.95	67.3	R	F	1.86672
Rv0860	76170	FadB: 720 aa - PROBABLE FATTY OXIDATION PROTEIN FADB	MFGIQNAFVSVLAQGTR	17	613.66	1837.95	3	41		1837.95	613.66	1837.96	35.9	R	F	5.13269
Rv0860	76170	FadB: 720 aa - PROBABLE FATTY OXIDATION PROTEIN FADB	MLFAEALETQK	11	640.83	1279.65	2	55		1279.65	640.83	1279.65	55	R	C	2.85596
Rv0860	76170	FadB: 720 aa - PROBABLE FATTY OXIDATION PROTEIN FADB	TPIVVNDSR	9	500.77	999.53	2	45		999.53	500.77	999.526	33.1	K	G	3.94665
Rv0860	76170	FadB: 720 aa - PROBABLE FATTY OXIDATION PROTEIN FADB	VFDYTLAIGK	10	563.81	1125.61	2	45		1125.61	563.81	1125.6	45.3	R	T	4.6109
Rv0864	17644	MoaC2: 167 aa - PROBABLE MOLYBDENUM COFACTOR BIOSYNTHESIS PROTEIN C 2 MOAC2	TSAQVVALISTGGLPK	16	771.45	1540.88	2	43		1540.88	771.451	1540.89	38.4	R	G	4.68643
Rv0865	16292	Mog: 160 aa - PROBABLE MOLYBDOPTERIN BIOSYNTHESIS MOG PROTEIN	TLIINLPGSPGGVR	14	697.41	1392.81	2	64		1392.81	697.41	1392.81	60.9	R	D	2.56689
Rv0866	15096	MoaE2: 141 aa - PROBABLE MOLYBDENUM COFACTOR BIOSYNTHESIS PROTEIN E2 MOAE2 (MOLYBDOPTERIN CONVERTIN	SAGAIVGFVGMIR	13	639.35	1276.69	2	58		1276.7	639.35	1276.69	45.6	R	D	10.9558
Rv0870c	13736	Rv0870c: 129 aa - POSSIBLE CONSERVED INTEGRAL MEMBRANE PROTEIN	IASYALWPFGR	11	640.84	1279.67	2	74		1279.67	640.839	1279.66	68.2	R	T	5.40789
Rv0870c	13736	Rv0870c: 129 aa - POSSIBLE CONSERVED INTEGRAL MEMBRANE PROTEIN	LIPVSLVPLGK	11	568.38	1134.74	2	60		1134.74	568.38	1134.74	60.4	K	D	4.28477
Rv0871	14980	CspB: 135 aa - PROBABLE COLD SHOCK-LIKE PROTEIN B CSPB	LIEPPPSLSR	10	554.82	1107.63	2	26		1107.63	554.82	1107.63	26.2	R	P	4.15539
Rv0871	14980	CspB: 135 aa - PROBABLE COLD SHOCK-LIKE PROTEIN B CSPB	LIEPPPSLSRPR	12	681.4	1360.78	2	56		1360.78	681.4	1360.79	47	R	R	4.64358
Rv0871	14980	CspB: 135 aa - PROBABLE COLD SHOCK-LIKE PROTEIN B CSPB	LIEPPPSLSRPR	12	454.6	1360.78	3	25		1360.78	454.6	1360.78	18.4	R	R	2.20342
Rv0871	14980	CspB: 135 aa - PROBABLE COLD SHOCK-LIKE PROTEIN B CSPB	SSALPTGVEALK	12	586.83	1171.65	2	41		1171.64	586.83	1171.64	24.1	R	A	4.26321
Rv0871	14980	CspB: 135 aa - PROBABLE COLD SHOCK-LIKE PROTEIN B CSPB	VEFGIASGR	9	468.25	934.49	2	58		934.49	468.249	934.484	52	R	R	6.46362
Rv0873	70986	FadE10: 650 aa - PROBABLE ACYL-CoA DEHYDROGENASE FADE10	AAAAAGASGFYAK	13	578.29	1154.57	2	59		1154.57	578.29	1154.56	58.1	K	W	4.79848
Rv0873	70986	FadE10: 650 aa - PROBABLE ACYL-CoA DEHYDROGENASE FADE10	AAAAAGASGFYAKWLPK	17	840.45	1678.88	2	43		1678.88	840.451	1678.89	41.7	K	L	4.02585
Rv0873	70986	FadE10: 650 aa - PROBABLE ACYL-CoA DEHYDROGENASE FADE10	AAQIPDEYVK	10	567.3	1132.58	2	45		1132.58	567.3	1132.59	42	R	G	5.46808
Rv0873	70986	FadE10: 650 aa - PROBABLE ACYL-CoA DEHYDROGENASE FADE10	AQQTQVTEEQAR	12	694.84	1387.67	2	95		1387.67	694.841	1387.67	87.9	M	A	2.55301
Rv0873	70986	FadE10: 650 aa - PROBABLE ACYL-CoA DEHYDROGENASE FADE10	AVPVEQMVR	9	522.78	1043.54	2	60	1Met(ox)	1043.54	522.78	1043.55	53.8	R	D	5.84626
Rv0873	70986	FadE10: 650 aa - PROBABLE ACYL-CoA DEHYDROGENASE FADE10	AVPVEQMVR	9	514.78	1027.55	2	57		1027.55	514.779	1027.54	38.3	R	D	5.59561
Rv0873	70986	FadE10: 650 aa - PROBABLE ACYL-CoA DEHYDROGENASE FADE10	CAAGAISAFLLTEPDVGSDPAR	22	1109.54	2217.07	2	102		2217.07	1109.54	2217.07	100.8	R	M	1.21042
Rv0873	70986	FadE10: 650 aa - PROBABLE ACYL-CoA DEHYDROGENASE FADE10	CAAGAISAFLLTEPDVGSDPAR	22	740.03	2217.07	3	36		2217.07	740.031	2217.07	27.6	R	M	0.0133861
Rv0873	70986	FadE10: 650 aa - PROBABLE ACYL-CoA DEHYDROGENASE FADE10	EAVDAHLTAAGDLANPK	17	837.93	1673.84	2	92	1pyro	1673.84	837.931	1673.85	90.8	R	A	4.55154
Rv0873	70986	FadE10: 650 aa - PROBABLE ACYL-CoA DEHYDROGENASE FADE10	EFGALATHLR	10	557.8	1113.59	2	62		1113.59	557.8	1113.59	41.9	R	F	3.43631
Rv0873	70986	FadE10: 650 aa - PROBABLE ACYL-CoA DEHYDROGENASE FADE10	EFGALATHLR	10	548.8	1095.58	2	49	1pyro	1095.58	548.801	1095.59	34.7	R	F	7.47537
Rv0873	70986	FadE10: 650 aa - PROBABLE ACYL-CoA DEHYDROGENASE FADE10	ESGWDKPSFAK	11	626.3	1250.59	2	43		1250.59	626.3	1250.59	38.6	R	E	2.9464
Rv0873	70986	FadE10: 650 aa - PROBABLE ACYL-CoA DEHYDROGENASE FADE10	ESGWDKPSFAK	11	617.3	1232.58	2	33	1pyro	1232.58	617.3	1232.59	32.7	R	E	4.39771
Rv0873	70986	FadE10: 650 aa - PROBABLE ACYL-CoA DEHYDROGENASE FADE10	FLTVSPSSEAK	11	583.31	1164.6	2	79		1164.6	583.31	1164.61	74.2	R	L	4.32125
Rv0873	70986	FadE10: 650 aa - PROBABLE ACYL-CoA DEHYDROGENASE FADE10	FLTVSPSSEAKL	12	639.85	1277.69	2	71		1277.69	639.85	1277.69	53.3	R	-	2.86193
Rv0873	70986	FadE10: 650 aa - PROBABLE ACYL-CoA DEHYDROGENASE FADE10	FPLGLIHPFPK	11	422.58	1264.73	3	53		1264.73	422.58	1264.72	51.2	R	P	8.82416
Rv0873	70986	FadE10: 650 aa - PROBABLE ACYL-CoA DEHYDROGENASE FADE10	FPLGLIHPFPK	11	633.37	1264.73	2	29		1264.73	633.37	1264.73	25.3	R	P	3.4229
Rv0873	70986	FadE10: 650 aa - PROBABLE ACYL-CoA DEHYDROGENASE FADE10	FPLGLIHPFPKPSDAEEAR	19	1061.06	2120.11	2	78		2120.11	1061.06	2120.11	78.3	R	T	1.31315
Rv0873	70986	FadE10: 650 aa - PROBABLE ACYL-CoA DEHYDROGENASE FADE10	FPLGLIHPFPKPSDAEEAR	19	531.03	2120.1	4	41		2120.11	531.03	2120.09	31.9	R	T	9.9052
Rv0873	70986	FadE10: 650 aa - PROBABLE ACYL-CoA DEHYDROGENASE FADE10	GGISAFVVEADSPGITVER	19	952.49	1902.97	2	110		1902.97	952.492	1902.97	101.2	R	R	0.678276
Rv0873	70986	FadE10: 650 aa - PROBABLE ACYL-CoA DEHYDROGENASE FADE10	GGISAFVVEADSPGITVERR	20	1030.54	2059.06	2	41		2059.07	1030.54	2059.07	38.4	R	N	1.38279
Rv0873	70986	FadE10: 650 aa - PROBABLE ACYL-CoA DEHYDROGENASE FADE10	GIENGVTR	8	423.23	844.44	2	49		844.44	423.229	844.443	30.6	R	L	3.7956
Rv0873	70986	FadE10: 650 aa - PROBABLE ACYL-CoA DEHYDROGENASE FADE10	GLAELGCFGLK	11	582.81	1163.6	2	66		1163.6	582.81	1163.61	63.8	K	I	4.30157
Rv0873	70986	FadE10: 650 aa - PROBABLE ACYL-CoA DEHYDROGENASE FADE10	GYETAESLAAR	11	584.29	1166.56	2	64		1166.56	584.289	1166.56	41.2	R	G	3.70957
Rv0873	70986	FadE10: 650 aa - PROBABLE ACYL-CoA DEHYDROGENASE FADE10	IALTTLNAGR	10	515.31	1028.6	2	81		1028.6	515.309	1028.6	67.5	K	L	3.64188
Rv0873	70986	FadE10: 650 aa - PROBABLE ACYL-CoA DEHYDROGENASE FADE10	IFEGSSEIMR	10	584.79	1167.56	2	77		1167.56	584.79	1167.56	69.4	R	L	3.87701
Rv0873	70986	FadE10: 650 aa - PROBABLE ACYL-CoA DEHYDROGENASE FADE10	IFEGSSEIMR	10	592.78	1183.55	2	59	1Met(ox)	1183.55	592.78	1183.55	25.2	R	L	4.10576
Rv0873	70986	FadE10: 650 aa - PROBABLE ACYL-CoA DEHYDROGENASE FADE10	IPSEYGGLNMSQVAYNR	17	949.96	1897.9	2	136		1897.9	949.961	1897.91	136.3	K	V	3.68081
Rv0873	70986	FadE10: 650 aa - PROBABLE ACYL-CoA DEHYDROGENASE FADE10	IPSEYGGLNMSQVAYNR	17	957.95	1913.89	2	135	1Met(ox)	1913.89	957.951	1913.89	128.2	K	V	1.56626
Rv0873	70986	FadE10: 650 aa - PROBABLE ACYL-CoA DEHYDROGENASE FADE10	IVDIGAELFAISAACVR	17	902.99	1803.96	2	105		1803.96	902.991	1803.97	102	R	A	3.81854
Rv0873	70986	FadE10: 650 aa - PROBABLE ACYL-CoA DEHYDROGENASE FADE10	IVDIGAELFAISAACVR	17	602.33	1803.96	3	96		1803.96	602.33	1803.97	86.7	R	A	5.20988
Rv0873	70986	FadE10: 650 aa - PROBABLE ACYL-CoA DEHYDROGENASE FADE10	LAGTAEQKR	9	487.27	972.53	2	72		972.54	487.27	972.526	39.1	K	R	14.3673
Rv0873	70986	FadE10: 650 aa - PROBABLE ACYL-CoA DEHYDROGENASE FADE10	LANDVLEGR	9	493.77	985.52	2	75		985.52	493.769	985.524	61.8	R	Y	4.40563
Rv0873	70986	FadE10: 650 aa - PROBABLE ACYL-CoA DEHYDROGENASE FADE10	LREFLDTVDGSVIER	15	874.96	1747.9	2	69		1747.91	874.961	1747.91	59.2	K	A	1.81335
Rv0873	70986	FadE10: 650 aa - PROBABLE ACYL-CoA DEHYDROGENASE FADE10	LSLPAIATGVAK	12	570.85	1139.69	2	86		1139.69	570.85	1139.68	82.3	R	Q	4.78823
Rv0873	70986	FadE10: 650 aa - PROBABLE ACYL-CoA DEHYDROGENASE FADE10	LVFGEGQLPTTYR	13	740.89	1479.77	2	91		1479.77	740.891	1479.77	89.2	K	E	2.32964
Rv0873	70986	FadE10: 650 aa - PROBABLE ACYL-CoA DEHYDROGENASE FADE10	LVFGEGQLPTTYR	13	494.26	1479.77	3	34		1479.77	494.26	1479.76	31.3	K	E	7.3913
Rv0873	70986	FadE10: 650 aa - PROBABLE ACYL-CoA DEHYDROGENASE FADE10	LWSSEMACLVGDELLQIR	18	1060.53	2119.04	2	95		2119.04	1060.53	2119.05	80	K	G	4.47576
Rv0873	70986	FadE10: 650 aa - PROBABLE ACYL-CoA DEHYDROGENASE FADE10	LWSSEMACLVGDELLQIR	18	707.35	2119.04	3	76		2119.04	707.351	2119.03	64.9	K	G	4.849
Rv0873	70986	FadE10: 650 aa - PROBABLE ACYL-CoA DEHYDROGENASE FADE10	LWSSEMACLVGDELLQIR	18	1068.53	2135.04	2	72	1Met(ox)	2135.04	1068.53	2135.04	60.5	K	G	0.985806
Rv0873	70986	FadE10: 650 aa - PROBABLE ACYL-CoA DEHYDROGENASE FADE10	LWSSEMACLVGDELLQIR	18	712.69	2135.04	3	66	1Met(ox)	2135.04	712.691	2135.05	57.5	K	G	4.57329
Rv0873	70986	FadE10: 650 aa - PROBABLE ACYL-CoA DEHYDROGENASE FADE10	LWTTNGVVADLLVVMAR	17	929.52	1857.02	2	116		1857.02	929.521	1857.03	107.7	K	V	3.73903
Rv0873	70986	FadE10: 650 aa - PROBABLE ACYL-CoA DEHYDROGENASE FADE10	LWTTNGVVADLLVVMAR	17	620.01	1857.02	3	94		1857.02	620.01	1857.01	81.9	K	V	5.67934
Rv0873	70986	FadE10: 650 aa - PROBABLE ACYL-CoA DEHYDROGENASE FADE10	LWTTNGVVADLLVVMAR	17	937.51	1873.01	2	94	1Met(ox)	1873.01	937.512	1873.01	74.1	K	V	0.765272
Rv0873	70986	FadE10: 650 aa - PROBABLE ACYL-CoA DEHYDROGENASE FADE10	LWTTNGVVADLLVVMAR	17	625.34	1873.01	3	67	1Met(ox)	1873.01	625.34	1873	45.9	K	V	6.19764
Rv0873	70986	FadE10: 650 aa - PROBABLE ACYL-CoA DEHYDROGENASE FADE10	MASTATPIDDGQAYELEGVK	20	1048.49	2094.98	2	113		2094.98	1048.49	2094.97	112.7	R	L	6.11465
Rv0873	70986	FadE10: 650 aa - PROBABLE ACYL-CoA DEHYDROGENASE FADE10	MASTATPIDDGQAYELEGVK	20	1056.49	2110.97	2	67	1Met(ox)	2110.97	1056.49	2110.97	66.9	R	L	1.32332
Rv0873	70986	FadE10: 650 aa - PROBABLE ACYL-CoA DEHYDROGENASE FADE10	NDIRIEAALAK	11	607.35	1212.68	2	26		1212.68	607.35	1212.69	16.8	R	L	4.37622
Rv0873	70986	FadE10: 650 aa - PROBABLE ACYL-CoA DEHYDROGENASE FADE10	NTFYGMAR	8	480.22	958.43	2	66		958.43	480.219	958.424	58.3	R	W	6.03818
Rv0873	70986	FadE10: 650 aa - PROBABLE ACYL-CoA DEHYDROGENASE FADE10	NTFYGMAR	8	488.22	974.43	2	57	1Met(ox)	974.43	488.219	974.424	49	R	W	5.86087
Rv0873	70986	FadE10: 650 aa - PROBABLE ACYL-CoA DEHYDROGENASE FADE10	PSDAEEARTEAFLVK	15	554.95	1661.82	3	32		1661.83	554.95	1661.83	20.7	K	L	1.57267
Rv0873	70986	FadE10: 650 aa - PROBABLE ACYL-CoA DEHYDROGENASE FADE10	QKAAAAAGASGFYAK	15	697.86	1393.7	2	96	1pyro	1393.7	697.861	1393.71	92	R	W	4.63767
Rv0873	70986	FadE10: 650 aa - PROBABLE ACYL-CoA DEHYDROGENASE FADE10	QKAAAAAGASGFYAK	15	706.37	1410.72	2	77		1410.73	706.371	1410.73	65.3	R	W	2.49435
Rv0873	70986	FadE10: 650 aa - PROBABLE ACYL-CoA DEHYDROGENASE FADE10	RFLTVSPSSEAK	12	661.36	1320.7	2	60		1320.7	661.36	1320.71	53.7	R	L	4.83675
Rv0873	70986	FadE10: 650 aa - PROBABLE ACYL-CoA DEHYDROGENASE FADE10	RFLTVSPSSEAKL	13	717.9	1433.79	2	89		1433.79	717.901	1433.79	86.7	R	-	2.38805
Rv0873	70986	FadE10: 650 aa - PROBABLE ACYL-CoA DEHYDROGENASE FADE10	RFLTVSPSSEAKL	13	478.94	1433.79	3	54		1433.79	478.939	1433.8	49.2	R	-	4.39462
Rv0873	70986	FadE10: 650 aa - PROBABLE ACYL-CoA DEHYDROGENASE FADE10	TEAFLVK	7	404.23	806.45	2	30		806.45	404.233	806.452	19.4	R	L	1.94644
Rv0873	70986	FadE10: 650 aa - PROBABLE ACYL-CoA DEHYDROGENASE FADE10	VQWGKPVGQHEAVASK	16	860.96	1719.9	2	48		1719.91	860.961	1719.91	30.2	R	I	1.85974
Rv0873	70986	FadE10: 650 aa - PROBABLE ACYL-CoA DEHYDROGENASE FADE10	WQASLEK	7	431.23	860.44	2	28		860.44	431.229	860.444	15.9	R	K	4.35405
Rv0879c	9506	Rv0879c: 91 aa - POSSIBLE CONSERVED TRANSMEMBRANE PROTEIN	GAQAGLETYLDPK	13	681.85	1361.68	2	67		1361.68	681.851	1361.69	66.9	R	-	5.43279
Rv0880	15534	Rv0880: 143 aa - POSSIBLE TRANSCRIPTIONAL REGULATORY PROTEIN (POSSIBLY MARR-FAMILY)	QVLVSVSESGAELVK	15	772.93	1543.84	2	81		1543.85	772.931	1543.85	74.1	R	A	1.78959
Rv0880	15534	Rv0880: 143 aa - POSSIBLE TRANSCRIPTIONAL REGULATORY PROTEIN (POSSIBLY MARR-FAMILY)	VIASLADMGFVDR	13	697.36	1392.71	2	79		1392.71	697.361	1392.71	71.7	R	A	1.6982
Rv0884c	40266	SerC: 376 aa - POSSIBLE PHOSPHOSERINE AMINOTRANSFERASE SERC (PSAT)	ADQLTPHLEIPTAIKPR	17	648.03	1941.07	3	61	1n-ac	1941.07	648.03	1941.07	61.2	M	D	0.823277
Rv0884c	40266	SerC: 376 aa - POSSIBLE PHOSPHOSERINE AMINOTRANSFERASE SERC (PSAT)	ANGIVDTEPYR	11	617.81	1233.6	2	67		1233.6	617.81	1233.61	61.8	R	K	4.31002
Rv0884c	40266	SerC: 376 aa - POSSIBLE PHOSPHOSERINE AMINOTRANSFERASE SERC (PSAT)	ANGIVDTEPYRK	12	681.85	1361.69	2	63		1361.69	681.85	1361.69	53.4	R	L	3.20819
Rv0884c	40266	SerC: 376 aa - POSSIBLE PHOSPHOSERINE AMINOTRANSFERASE SERC (PSAT)	ANGIVDTEPYRK	12	454.91	1361.69	3	30		1361.69	454.909	1361.71	17.3	R	L	11.5115
Rv0884c	40266	SerC: 376 aa - POSSIBLE PHOSPHOSERINE AMINOTRANSFERASE SERC (PSAT)	IEAIAATGR	9	451.26	900.5	2	81		900.5	451.259	900.504	52.7	R	W	4.16329
Rv0884c	40266	SerC: 376 aa - POSSIBLE PHOSPHOSERINE AMINOTRANSFERASE SERC (PSAT)	LEQLQTLTTTAAALFGTSHR	20	1080.08	2158.14	2	153		2158.14	1080.08	2158.15	150.5	R	Q	4.47995
Rv0884c	40266	SerC: 376 aa - POSSIBLE PHOSPHOSERINE AMINOTRANSFERASE SERC (PSAT)	LYSWAQER	8	526.76	1051.51	2	39		1051.51	526.759	1051.5	28.6	R	P	5.60096
Rv0884c	40266	SerC: 376 aa - POSSIBLE PHOSPHOSERINE AMINOTRANSFERASE SERC (PSAT)	LYSWAQERPYTTPFVTDPGLR	21	833.09	2496.24	3	56		2496.24	833.091	2496.25	55.7	R	S	4.27519
Rv0884c	40266	SerC: 376 aa - POSSIBLE PHOSPHOSERINE AMINOTRANSFERASE SERC (PSAT)	LYSWAQERPYTTPFVTDPGLR	21	1249.13	2496.24	2	35		2496.24	1249.13	2496.25	34.6	R	S	4.48457
Rv0884c	40266	SerC: 376 aa - POSSIBLE PHOSPHOSERINE AMINOTRANSFERASE SERC (PSAT)	NFASDGGLWLAIMSPAALSR	20	1047.03	2092.04	2	139	1Met(ox)	2092.04	1047.03	2092.05	138.7	K	I	4.40366
Rv0884c	40266	SerC: 376 aa - POSSIBLE PHOSPHOSERINE AMINOTRANSFERASE SERC (PSAT)	NFASDGGLWLAIMSPAALSR	20	1039.03	2076.05	2	98		2076.05	1039.03	2076.05	91.9	K	I	1.36301
Rv0884c	40266	SerC: 376 aa - POSSIBLE PHOSPHOSERINE AMINOTRANSFERASE SERC (PSAT)	NFASDGGLWLAIMSPAALSR	20	693.02	2076.04	3	35		2076.05	693.021	2076.04	34.8	K	I	4.97086
Rv0884c	40266	SerC: 376 aa - POSSIBLE PHOSPHOSERINE AMINOTRANSFERASE SERC (PSAT)	PYTTPFVTDPGLR	13	732.38	1462.74	2	48		1462.75	732.38	1462.74	38.7	R	S	3.53683
Rv0884c	40266	SerC: 376 aa - POSSIBLE PHOSPHOSERINE AMINOTRANSFERASE SERC (PSAT)	SLHLTYGEFSAK	12	676.85	1351.68	2	39		1351.68	676.85	1351.69	38.3	R	F	3.94635
Rv0884c	40266	SerC: 376 aa - POSSIBLE PHOSPHOSERINE AMINOTRANSFERASE SERC (PSAT)	SLHLTYGEFSAK	12	451.57	1351.68	3	23		1351.68	451.571	1351.69	17.2	R	F	8.20524
Rv0884c	40266	SerC: 376 aa - POSSIBLE PHOSPHOSERINE AMINOTRANSFERASE SERC (PSAT)	SQVVGTIDFVDDVDAGTVAK	20	1018.51	2035.01	2	146		2035.01	1018.51	2035.01	145.9	R	I	0.524346
Rv0884c	40266	SerC: 376 aa - POSSIBLE PHOSPHOSERINE AMINOTRANSFERASE SERC (PSAT)	VRLEQLQTLTTTAAALFGTSHR	22	805.44	2413.3	3	78		2413.31	805.441	2413.3	76.9	K	Q	3.88487
Rv0884c	40266	SerC: 376 aa - POSSIBLE PHOSPHOSERINE AMINOTRANSFERASE SERC (PSAT)	WVPDFLSLPIAVENSLK	17	964.53	1927.04	2	81		1927.05	964.531	1927.05	78.6	R	N	0.828423
Rv0884c	40266	SerC: 376 aa - POSSIBLE PHOSPHOSERINE AMINOTRANSFERASE SERC (PSAT)	WVPDFLSLPIAVENSLK	17	643.36	1927.04	3	63		1927.05	643.36	1927.06	63.2	R	N	4.08966
Rv0888	52344	Rv0888: 490 aa - PROBABLE EXPORTED PROTEIN	GFTYSQMR	8	495.23	988.44	2	27		988.44	495.229	988.444	25.7	K	L	4.17287
Rv0888	52344	Rv0888: 490 aa - PROBABLE EXPORTED PROTEIN	LNAYYVANVQEDFAYHQFLIK	21	849.43	2545.26	3	42		2545.26	849.431	2545.27	41.4	R	K	4.41831
Rv0888	52344	Rv0888: 490 aa - PROBABLE EXPORTED PROTEIN	SGQGVTLQAVSYGNEAPK	18	903.45	1804.89	2	94		1804.9	903.451	1804.89	94.3	R	F	7.44122
Rv0888	52344	Rv0888: 490 aa - PROBABLE EXPORTED PROTEIN	TPVANPQQVSVPEGGTVGPVR	21	1045.05	2088.09	2	101		2088.1	1045.05	2088.09	95.2	R	F	5.17541
Rv0888	52344	Rv0888: 490 aa - PROBABLE EXPORTED PROTEIN	TPVANPQQVSVPEGGTVGPVR	21	697.04	2088.1	3	41		2088.1	697.04	2088.1	39	R	F	0.636651
Rv0889c	40293	CitA: 373 aa - PROBABLE CITRATE SYNTHASE II CITA	ASVMALSYVAQSAR	14	727.38	1452.74	2	54		1452.74	727.38	1452.75	46.6	R	G	4.18378
Rv0896	48030	GltA2: 432 aa - PROBABLE CITRATE SYNTHASE I GLTA2	DYVTIDAR	8	476.74	951.47	2	29		951.47	476.741	951.467	26.2	R	-	2.98088
Rv0896	48030	GltA2: 432 aa - PROBABLE CITRATE SYNTHASE I GLTA2	ELEEAALTDDYFIER	15	898.42	1794.83	2	56	1pyro	1794.83	898.421	1794.83	47.4	K	K	1.13753
Rv0896	48030	GltA2: 432 aa - PROBABLE CITRATE SYNTHASE I GLTA2	FFDGFPR	7	443.22	884.42	2	53		884.42	443.219	884.423	52.9	R	N	3.7214
Rv0896	48030	GltA2: 432 aa - PROBABLE CITRATE SYNTHASE I GLTA2	GYPIDQLAEK	10	567.29	1132.57	2	44		1132.58	567.291	1132.57	34.9	R	S	11.8534
Rv0896	48030	GltA2: 432 aa - PROBABLE CITRATE SYNTHASE I GLTA2	HTMLHEDLKR	10	640.33	1278.65	2	38		1278.65	640.33	1278.65	27.6	R	F	3.49679
Rv0896	48030	GltA2: 432 aa - PROBABLE CITRATE SYNTHASE I GLTA2	IVKEQADK	8	465.77	929.52	2	40		929.52	465.769	929.524	28.6	R	I	3.77875
Rv0896	48030	GltA2: 432 aa - PROBABLE CITRATE SYNTHASE I GLTA2	KLYPNVDFYTGLIYR	15	621.33	1860.98	3	37		1860.98	621.33	1860.97	35.8	R	A	6.68631
Rv0896	48030	GltA2: 432 aa - PROBABLE CITRATE SYNTHASE I GLTA2	KSVGQPFLYPDNSLTLVENFLR	22	846.45	2536.33	3	23		2536.33	846.451	2536.33	18.1	K	L	0.342395
Rv0896	48030	GltA2: 432 aa - PROBABLE CITRATE SYNTHASE I GLTA2	LGGDDSLLGIAK	12	579.82	1157.63	2	91		1157.63	579.82	1157.63	74.6	K	E	3.26414
Rv0896	48030	GltA2: 432 aa - PROBABLE CITRATE SYNTHASE I GLTA2	LPTIAAYAYK	10	555.81	1109.61	2	56		1109.61	555.809	1109.6	45.6	K	K	5.22612
Rv0896	48030	GltA2: 432 aa - PROBABLE CITRATE SYNTHASE I GLTA2	LPTIAAYAYKK	11	413.58	1237.71	3	35		1237.71	413.579	1237.71	35.1	K	S	3.63649
Rv0896	48030	GltA2: 432 aa - PROBABLE CITRATE SYNTHASE I GLTA2	LTFGFPAEPYQADPEVVR	18	1018.51	2035.01	2	78		2035.01	1018.51	2035.01	74.1	R	A	1.41138
Rv0896	48030	GltA2: 432 aa - PROBABLE CITRATE SYNTHASE I GLTA2	LYPNVDFYTGLIYR	14	578.63	1732.88	3	42		1732.88	578.63	1732.87	39.5	K	A	7.24522
Rv0896	48030	GltA2: 432 aa - PROBABLE CITRATE SYNTHASE I GLTA2	QIYTGYTER	9	565.78	1129.54	2	57		1129.54	565.78	1129.55	53.1	R	D	5.62149
Rv0896	48030	GltA2: 432 aa - PROBABLE CITRATE SYNTHASE I GLTA2	SVGQPFLYPDNSLTLVENFLR	21	1205.13	2408.24	2	94		2408.24	1205.13	2408.25	89.8	K	L	3.1203
Rv0896	48030	GltA2: 432 aa - PROBABLE CITRATE SYNTHASE I GLTA2	SVGQPFLYPDNSLTLVENFLR	21	803.75	2408.23	3	63		2408.24	803.751	2408.23	51	K	L	4.05262
Rv0896	48030	GltA2: 432 aa - PROBABLE CITRATE SYNTHASE I GLTA2	TGHTTFDVGFANTAAAK	17	854.92	1707.82	2	84		1707.82	854.921	1707.83	76.9	K	S	4.29125
Rv0896	48030	GltA2: 432 aa - PROBABLE CITRATE SYNTHASE I GLTA2	YPGGEIDLQIVHATEGADGIALGPLLAK	28	1409.75	2817.49	2	80		2817.49	1409.75	2817.49	63.3	R	T	0.98304
Rv0896	48030	GltA2: 432 aa - PROBABLE CITRATE SYNTHASE I GLTA2	YPGGEIDLQIVHATEGADGIALGPLLAK	28	940.17	2817.49	3	61		2817.49	940.172	2817.49	50	R	T	1.02501
Rv0896	48030	GltA2: 432 aa - PROBABLE CITRATE SYNTHASE I GLTA2	YRGYPIDQLAEK	12	726.88	1451.74	2	59		1451.74	726.88	1451.75	46.4	R	S	4.36962
Rv0896	48030	GltA2: 432 aa - PROBABLE CITRATE SYNTHASE I GLTA2	YRGYPIDQLAEK	12	484.92	1451.74	3	39		1451.74	484.919	1451.74	34.5	R	S	3.06506
Rv0897c	56598	Rv0897c: 536 aa - PROBABLE OXIDOREDUCTASE	GVIATDALIGTFAR	14	702.9	1403.78	2	82		1403.78	702.9	1403.79	75.9	R	M	4.51135
Rv0897c	56598	Rv0897c: 536 aa - PROBABLE OXIDOREDUCTASE	IVADLGAPVR	10	505.8	1009.59	2	41		1009.59	505.8	1009.59	28.2	R	L	3.897
Rv0897c	56598	Rv0897c: 536 aa - PROBABLE OXIDOREDUCTASE	LWPTLIEPLR	10	619.37	1236.72	2	45		1236.72	619.37	1236.73	42	R	T	4.05809
Rv0897c	56598	Rv0897c: 536 aa - PROBABLE OXIDOREDUCTASE	YSYLVSLLPSR	11	649.36	1296.7	2	28		1296.71	649.36	1296.71	25.1	R	I	3.61467
Rv0899	33636	OmpA: 326 aa - OUTER MEMBRANE PROTEIN A OMPA	AGLGQTPATTDAR	13	629.82	1257.63	2	70		1257.63	629.82	1257.63	58.4	K	R	3.36809
Rv0899	33636	OmpA: 326 aa - OUTER MEMBRANE PROTEIN A OMPA	GASALSLSLLSISR	14	687.9	1373.79	2	46		1373.79	687.9	1373.79	41.4	R	S	3.46984
Rv0899	33636	OmpA: 326 aa - OUTER MEMBRANE PROTEIN A OMPA	GASALSLSLLSISR	14	458.94	1373.79	3	22		1373.79	458.941	1373.8	11.7	R	S	7.28762
Rv0899	33636	OmpA: 326 aa - OUTER MEMBRANE PROTEIN A OMPA	IVADYLVAR	9	510.3	1018.58	2	70		1018.58	510.301	1018.59	61.6	K	G	6.63077
Rv0899	33636	OmpA: 326 aa - OUTER MEMBRANE PROTEIN A OMPA	SGNTVTLIGDFPDEAAK	17	867.93	1733.84	2	69		1733.85	867.931	1733.85	68.5	R	A	1.60907
Rv0899	33636	OmpA: 326 aa - OUTER MEMBRANE PROTEIN A OMPA	SLDFSSAEPVFTASVPIPDFGLK	23	1212.62	2423.23	2	75		2423.23	1212.62	2423.23	72.8	R	V	0.693131
Rv0901	18898	Rv0901: 175 aa - POSSIBLE CONSERVED EXPORTED OR MEMBRANE PROTEIN	AFFTPWR	7	462.74	923.47	2	30		923.47	462.74	923.466	12.9	R	K	4.43438
Rv0901	18898	Rv0901: 175 aa - POSSIBLE CONSERVED EXPORTED OR MEMBRANE PROTEIN	AGADGSGPQGWLVK	14	671.84	1341.67	2	69		1341.67	671.841	1341.67	69.1	R	G	2.22438
Rv0901	18898	Rv0901: 175 aa - POSSIBLE CONSERVED EXPORTED OR MEMBRANE PROTEIN	IPVVPYAPYGPGSAR	15	772.42	1542.82	2	83		1542.82	772.421	1542.83	82.6	R	A	4.25945
Rv0901	18898	Rv0901: 175 aa - POSSIBLE CONSERVED EXPORTED OR MEMBRANE PROTEIN	IPVVPYAPYGPGSAR	15	515.28	1542.82	3	49		1542.82	515.281	1542.82	45.7	R	A	0.0882148
Rv0901	18898	Rv0901: 175 aa - POSSIBLE CONSERVED EXPORTED OR MEMBRANE PROTEIN	REESPTAK	8	459.24	916.46	2	48		916.46	459.242	916.469	24.1	K	T	9.86905
Rv0904c	51880	AccD3: 495 aa - PUTATIVE ACETYL-COENZYME A CARBOXYLASE CARBOXYL TRANSFERASE (SUBUNIT BETA) ACCD3 (A	VLLSGTDQGEAATTLLALAR	20	667.37	1999.09	3	49		1999.09	667.37	1999.09	38.3	R	F	0.199826
Rv0905	26127	EchA6: 243 aa - POSSIBLE ENOYL-CoA HYDRATASE ECHA6 (ENOYL HYDRASE) (UNSATURATED ACYL-CoA HYDRATASE)	IGTLADAQAWAAEIAR	16	828.94	1655.86	2	124		1655.86	828.941	1655.87	101.1	R	L	3.96809
Rv0905	26127	EchA6: 243 aa - POSSIBLE ENOYL-CoA HYDRATASE ECHA6 (ENOYL HYDRASE) (UNSATURATED ACYL-CoA HYDRATASE)	VVAPDAFFQFPTSK	14	777.4	1552.79	2	76		1552.79	777.401	1552.79	66.2	R	Y	1.92055
Rv0906	40730	Rv0906: 372 aa - CONSERVED HYPOTHETICAL PROTEIN	ALHGTPAALGADAASIR	17	796.43	1590.85	2	73		1590.85	796.431	1590.85	66.5	R	A	2.03973
Rv0906	40730	Rv0906: 372 aa - CONSERVED HYPOTHETICAL PROTEIN	ALHGTPAALGADAASIR	17	531.29	1590.85	3	34		1590.85	531.291	1590.85	20.6	R	A	0.0858077
Rv0906	40730	Rv0906: 372 aa - CONSERVED HYPOTHETICAL PROTEIN	APFLVPLGVGAHLR	14	723.93	1445.85	2	81		1445.85	723.931	1445.85	80.8	R	S	2.4086
Rv0906	40730	Rv0906: 372 aa - CONSERVED HYPOTHETICAL PROTEIN	APFLVPLGVGAHLR	14	482.96	1445.85	3	64		1445.85	482.959	1445.86	63.9	R	S	4.19903
Rv0906	40730	Rv0906: 372 aa - CONSERVED HYPOTHETICAL PROTEIN	AVSEQSPNYR	10	575.78	1149.54	2	47		1149.54	575.78	1149.55	38.9	R	D	5.44415
Rv0906	40730	Rv0906: 372 aa - CONSERVED HYPOTHETICAL PROTEIN	AYFGGDTGYTK	11	590.27	1178.53	2	80		1178.52	590.27	1178.53	77.7	R	S	5.19787
Rv0906	40730	Rv0906: 372 aa - CONSERVED HYPOTHETICAL PROTEIN	CSPSDVVGPQR	11	601.28	1200.56	2	51		1200.56	601.28	1200.54	43.6	R	L	12.6263
Rv0906	40730	Rv0906: 372 aa - CONSERVED HYPOTHETICAL PROTEIN	HSASRPAAPIPLASPNIYR	19	1009.55	2017.09	2	37		2017.09	1009.55	2017.09	36.2	R	G	0.572566
Rv0906	40730	Rv0906: 372 aa - CONSERVED HYPOTHETICAL PROTEIN	LAAGTASLAAGTWLLR	16	786.45	1570.88	2	75		1570.88	786.449	1570.88	74.9	R	A	2.75778
Rv0906	40730	Rv0906: 372 aa - CONSERVED HYPOTHETICAL PROTEIN	LAAGTASLAAGTWLLR	16	524.64	1570.88	3	69		1570.88	524.641	1570.9	49.1	R	A	12.7882
Rv0906	40730	Rv0906: 372 aa - CONSERVED HYPOTHETICAL PROTEIN	LAPHPWGEPVER	12	694.36	1386.7	2	37		1386.7	694.36	1386.71	30.6	R	L	4.35381
Rv0906	40730	Rv0906: 372 aa - CONSERVED HYPOTHETICAL PROTEIN	LAVSWFGHSTALLEIDGYR	19	712.37	2134.08	3	36		2134.08	712.37	2134.09	36.4	R	V	4.16859
Rv0906	40730	Rv0906: 372 aa - CONSERVED HYPOTHETICAL PROTEIN	LIVWELVAR	9	549.84	1097.66	2	61		1097.66	549.84	1097.66	48.8	R	H	4.25794
Rv0906	40730	Rv0906: 372 aa - CONSERVED HYPOTHETICAL PROTEIN	PAAPIPLASPNIYR	14	740.42	1478.83	2	79		1478.82	740.421	1478.83	70.5	R	G	4.80808
Rv0906	40730	Rv0906: 372 aa - CONSERVED HYPOTHETICAL PROTEIN	SWGVPQDR	8	472.73	943.45	2	32		943.45	472.731	943.447	29.5	R	I	2.96736
Rv0906	40730	Rv0906: 372 aa - CONSERVED HYPOTHETICAL PROTEIN	VDPTGPMR	8	436.72	871.42	2	48		871.42	436.719	871.424	25.3	R	L	4.05807
Rv0906	40730	Rv0906: 372 aa - CONSERVED HYPOTHETICAL PROTEIN	VLTDPVWSDR	10	594.31	1186.6	2	57		1186.6	594.31	1186.6	41.2	R	C	3.90494
Rv0907	56797	Rv0907: 533 aa - CONSERVED HYPOTHETICAL PROTEIN	AFAPLNELAGSLVGK	15	743.92	1485.82	2	84		1485.82	743.92	1485.83	73.4	K	Q	4.1998
Rv0907	56797	Rv0907: 533 aa - CONSERVED HYPOTHETICAL PROTEIN	AFAPLNELAGSLVGK	15	496.28	1485.82	3	52		1485.82	496.28	1485.82	39.2	K	Q	0.626689
Rv0907	56797	Rv0907: 533 aa - CONSERVED HYPOTHETICAL PROTEIN	ITSPEALLPVYTPQVISR	18	992.56	1983.1	2	66		1983.1	992.562	1983.11	65.9	R	H	4.45993
Rv0907	56797	Rv0907: 533 aa - CONSERVED HYPOTHETICAL PROTEIN	LPWFALR	7	451.77	901.52	2	28		901.52	451.77	901.526	17.9	K	D	6.60406
Rv0908	85148	CtpE: 797 aa - PROBABLE METAL CATION TRANSPORTER ATPASE P-TYPE CTPE	AVAQIVLLNNR	11	605.87	1209.72	2	54		1209.72	605.87	1209.72	53.4	R	F	3.93767
Rv0908	85148	CtpE: 797 aa - PROBABLE METAL CATION TRANSPORTER ATPASE P-TYPE CTPE	VANLFLTK	8	453.28	904.54	2	29		904.54	453.28	904.545	23.1	R	T	5.73932
Rv0908	85148	CtpE: 797 aa - PROBABLE METAL CATION TRANSPORTER ATPASE P-TYPE CTPE	VDVVCADK	8	453.22	904.43	2	31		904.43	453.219	904.423	21.4	R	T	7.68611
Rv0911	27862	Rv0911: 257 aa - CONSERVED HYPOTHETICAL PROTEIN	LAAAADPMGVVFNLSSLQA	19	937.99	1873.96	2	82		1873.96	937.99	1873.96	74.3	R	-	2.3883
Rv0911	27862	Rv0911: 257 aa - CONSERVED HYPOTHETICAL PROTEIN	LAAAADPMGVVFNLSSLQA	19	945.98	1889.96	2	39	1Met(ox)	1889.96	945.981	1889.95	35.4	R	-	7.1067
Rv0914c	44076	Rv0914c: 412 aa - POSSIBLE LIPID CARRIER PROTEIN OR KETO ACYL-COA THIOLASE	ATVLDALR	8	429.76	857.5	2	41		857.5	429.759	857.503	14.2	R	R	3.45386
Rv0918	17473	Rv0918: 158 aa - CONSERVED HYPOTHETICAL PROTEIN	DVLADRR	7	422.74	843.46	2	24		843.46	422.739	843.463	6.8	R	L	4.07286
Rv0918	17473	Rv0918: 158 aa - CONSERVED HYPOTHETICAL PROTEIN	LTPEQDALIR	10	578.32	1154.63	2	50		1154.63	578.32	1154.63	33.1	R	R	3.62498
Rv0925c	27212	Rv0925c: 245 aa - CONSERVED HYPOTHETICAL PROTEIN	AGGCLITGNEDGVK	14	695.84	1389.66	2	72		1389.66	695.841	1389.67	65.9	R	H	5.06689
Rv0925c	27212	Rv0925c: 245 aa - CONSERVED HYPOTHETICAL PROTEIN	EHGVQVDTLR	10	568.3	1134.58	2	41	1pyro	1134.58	568.301	1134.59	35	R	A	5.79513
Rv0925c	27212	Rv0925c: 245 aa - CONSERVED HYPOTHETICAL PROTEIN	NTTFMTFNLMHIAQMLR	17	1035.01	2068	2	120		2068.01	1035.01	2068.01	114.3	R	V	1.66
Rv0925c	27212	Rv0925c: 245 aa - CONSERVED HYPOTHETICAL PROTEIN	NTTFMTFNLMHIAQMLR	17	1043.01	2084	2	75	1Met(ox)	2084	1043.01	2084.01	41.7	R	V	3.15114
Rv0925c	27212	Rv0925c: 245 aa - CONSERVED HYPOTHETICAL PROTEIN	NTTFMTFNLMHIAQMLR	17	1051	2099.99	2	44	2Met(ox)	2100	1051	2099.99	30	R	V	6.39674
Rv0925c	27212	Rv0925c: 245 aa - CONSERVED HYPOTHETICAL PROTEIN	NTTFMTFNLMHIAQMLR	17	690.34	2068.01	3	23		2068.01	690.34	2068	22.9	R	V	5.52606
Rv0925c	27212	Rv0925c: 245 aa - CONSERVED HYPOTHETICAL PROTEIN	SPELSHTDGLIER	13	727.37	1452.72	2	85		1452.72	727.371	1452.73	75.1	R	S	4.4645
Rv0925c	27212	Rv0925c: 245 aa - CONSERVED HYPOTHETICAL PROTEIN	TTTSDQNAAAPPR	13	686.33	1370.64	2	25	1n-ac	1370.64	686.331	1370.65	25.1	M	F	5.01761
Rv0925c	27212	Rv0925c: 245 aa - CONSERVED HYPOTHETICAL PROTEIN	VAGGIPAYGNQR	12	601.82	1201.62	2	47		1201.62	601.821	1201.63	47	R	T	6.39459
Rv0927c	26786	Rv0927c: 264 aa - PROBABLE SHORT-CHAIN TYPE DEHYDROGENASE/REDUCTASE	LGDPVDIAAAAVYLASPAGSFLTGK	25	802.1	2403.27	3	56		2403.27	802.101	2403.28	39.6	R	T	4.10133
Rv0927c	26786	Rv0927c: 264 aa - PROBABLE SHORT-CHAIN TYPE DEHYDROGENASE/REDUCTASE	MILDMFR	7	463.24	924.46	2	36		924.46	463.241	924.467	35.3	-	L	7.11423
Rv0928	38197	PstS3: 370 aa - PERIPLASMIC PHOSPHATE-BINDING LIPOPROTEIN PSTS3 (PBP-3) (PSTS3) (PHOS1)	ASGSTAQANAMTR	13	641.3	1280.58	2	82	1Met(ox)	1280.58	641.3	1280.59	82	K	F	4.41927
Rv0928	38197	PstS3: 370 aa - PERIPLASMIC PHOSPHATE-BINDING LIPOPROTEIN PSTS3 (PBP-3) (PSTS3) (PHOS1)	ASGSTAQANAMTR	13	633.3	1264.58	2	77		1264.58	633.3	1264.59	69.2	K	F	4.35956
Rv0928	38197	PstS3: 370 aa - PERIPLASMIC PHOSPHATE-BINDING LIPOPROTEIN PSTS3 (PBP-3) (PSTS3) (PHOS1)	DEAAAAQR	8	416.2	830.39	2	51		830.39	416.201	830.388	42.9	K	R	2.74896
Rv0928	38197	PstS3: 370 aa - PERIPLASMIC PHOSPHATE-BINDING LIPOPROTEIN PSTS3 (PBP-3) (PSTS3) (PHOS1)	DEAAAAQRR	9	494.25	986.49	2	26		986.49	494.251	986.487	10.7	K	C	3.31568
Rv0928	38197	PstS3: 370 aa - PERIPLASMIC PHOSPHATE-BINDING LIPOPROTEIN PSTS3 (PBP-3) (PSTS3) (PHOS1)	GNDGTSAAAK	10	446.21	890.41	2	51		890.41	446.21	890.406	51.3	R	N	4.65883
Rv0928	38197	PstS3: 370 aa - PERIPLASMIC PHOSPHATE-BINDING LIPOPROTEIN PSTS3 (PBP-3) (PSTS3) (PHOS1)	IFNGSITQWNNPAIQALNR	19	1079.06	2156.11	2	106		2156.11	1079.06	2156.11	69.7	K	D	1.09705
Rv0928	38197	PstS3: 370 aa - PERIPLASMIC PHOSPHATE-BINDING LIPOPROTEIN PSTS3 (PBP-3) (PSTS3) (PHOS1)	IFNGSITQWNNPAIQALNR	19	719.71	2156.11	3	42		2156.11	719.711	2156.11	38.6	K	D	0.286316
Rv0928	38197	PstS3: 370 aa - PERIPLASMIC PHOSPHATE-BINDING LIPOPROTEIN PSTS3 (PBP-3) (PSTS3) (PHOS1)	RPGSYPIVLATYEIVCSK	18	1027.04	2052.07	2	88		2052.07	1027.04	2052.07	87.9	K	Y	1.19192
Rv0928	38197	PstS3: 370 aa - PERIPLASMIC PHOSPHATE-BINDING LIPOPROTEIN PSTS3 (PBP-3) (PSTS3) (PHOS1)	SDESGTTDNFQR	12	678.79	1355.56	2	63		1355.56	678.79	1355.57	63.1	R	Y	4.40441
Rv0928	38197	PstS3: 370 aa - PERIPLASMIC PHOSPHATE-BINDING LIPOPROTEIN PSTS3 (PBP-3) (PSTS3) (PHOS1)	SFQGGVGEGAR	11	532.76	1063.51	2	76		1063.5	532.76	1063.51	72.9	K	G	5.76447
Rv0928	38197	PstS3: 370 aa - PERIPLASMIC PHOSPHATE-BINDING LIPOPROTEIN PSTS3 (PBP-3) (PSTS3) (PHOS1)	YLQAASNGAWGK	12	633.32	1264.62	2	68		1264.62	633.32	1264.63	58.4	R	G	4.53274
Rv0931c	69585	PknD: 664 aa - TRANSMEMBRANE SERINE/THREONINE-PROTEIN KINASE D PKND (PROTEIN KINASE D) (STPK D)	LISPQYSDNAVFR	13	755.39	1508.76	2	60		1508.76	755.391	1508.77	45.1	K	A	4.75685
Rv0931c	69585	PknD: 664 aa - TRANSMEMBRANE SERINE/THREONINE-PROTEIN KINASE D PKND (PROTEIN KINASE D) (STPK D)	LLAGSTTSTVLPFTGLNTPLAVAVDSDR	28	1408.75	2815.49	2	92		2815.5	1408.75	2815.49	88.1	K	T	2.57068
Rv0931c	69585	PknD: 664 aa - TRANSMEMBRANE SERINE/THREONINE-PROTEIN KINASE D PKND (PROTEIN KINASE D) (STPK D)	LLAGSTTSTVLPFTGLNTPLAVAVDSDR	28	939.51	2815.5	3	62		2815.5	939.512	2815.51	62.3	K	T	4.57758
Rv0931c	69585	PknD: 664 aa - TRANSMEMBRANE SERINE/THREONINE-PROTEIN KINASE D PKND (PROTEIN KINASE D) (STPK D)	LSPSGVAVDSAGNVYVTSEGMYGR	24	1208.57	2415.13	2	139		2415.14	1208.57	2415.13	138.5	R	V	5.0369
Rv0931c	69585	PknD: 664 aa - TRANSMEMBRANE SERINE/THREONINE-PROTEIN KINASE D PKND (PROTEIN KINASE D) (STPK D)	LSPSGVAVDSAGNVYVTSEGMYGR	24	806.05	2415.14	3	51		2415.14	806.049	2415.13	50.7	R	V	5.70178
Rv0931c	69585	PknD: 664 aa - TRANSMEMBRANE SERINE/THREONINE-PROTEIN KINASE D PKND (PROTEIN KINASE D) (STPK D)	MIDGTSLR	8	454.73	907.44	2	31	1Met(ox)	907.44	454.731	907.447	19.1	R	A	7.34806
Rv0931c	69585	PknD: 664 aa - TRANSMEMBRANE SERINE/THREONINE-PROTEIN KINASE D PKND (PROTEIN KINASE D) (STPK D)	QYGPLTPAR	9	501.77	1001.53	2	26		1001.53	501.769	1001.52	14.2	K	A	6.09682
Rv0931c	69585	PknD: 664 aa - TRANSMEMBRANE SERINE/THREONINE-PROTEIN KINASE D PKND (PROTEIN KINASE D) (STPK D)	TVYVADR	7	412.22	822.42	2	45		822.42	412.219	822.423	33.8	R	G	3.14659
Rv0931c	69585	PknD: 664 aa - TRANSMEMBRANE SERINE/THREONINE-PROTEIN KINASE D PKND (PROTEIN KINASE D) (STPK D)	VPPALDQVIAK	11	575.84	1149.67	2	76		1149.68	575.84	1149.66	72.6	R	G	13.4021
Rv0931c	69585	PknD: 664 aa - TRANSMEMBRANE SERINE/THREONINE-PROTEIN KINASE D PKND (PROTEIN KINASE D) (STPK D)	WSPGDSATVAGPLAADSR	18	879.42	1756.83	2	98		1756.84	879.421	1756.83	93.1	R	G	7.25898
Rv0932c	38094	PstS2: 370 aa - PERIPLASMIC PHOSPHATE-BINDING LIPOPROTEIN PSTS2 (PBP-2) (PSTS2)	AFMQAAIGPGQEGLDQYGSIPLPK	24	1244.63	2487.24	2	124		2487.25	1244.63	2487.25	117.1	R	S	0.633837
Rv0932c	38094	PstS2: 370 aa - PERIPLASMIC PHOSPHATE-BINDING LIPOPROTEIN PSTS2 (PBP-2) (PSTS2)	AFMQAAIGPGQEGLDQYGSIPLPK	24	1252.63	2503.24	2	93	1Met(ox)	2503.24	1252.63	2503.25	93.1	R	S	3.37533
Rv0932c	38094	PstS2: 370 aa - PERIPLASMIC PHOSPHATE-BINDING LIPOPROTEIN PSTS2 (PBP-2) (PSTS2)	AFMQAAIGPGQEGLDQYGSIPLPK	24	835.42	2503.24	3	44	1Met(ox)	2503.24	835.419	2503.24	43.7	R	S	1.66719
Rv0932c	38094	PstS2: 370 aa - PERIPLASMIC PHOSPHATE-BINDING LIPOPROTEIN PSTS2 (PBP-2) (PSTS2)	CGSPAWDLPTVFGPIAITYNIK	22	1210.62	2419.23	2	77		2419.22	1210.62	2419.23	76.6	R	G	3.43662
Rv0932c	38094	PstS2: 370 aa - PERIPLASMIC PHOSPHATE-BINDING LIPOPROTEIN PSTS2 (PBP-2) (PSTS2)	CGSPAWDLPTVFGPIAITYNIK	22	807.41	2419.22	3	71		2419.22	807.411	2419.21	70.7	R	G	3.91747
Rv0932c	38094	PstS2: 370 aa - PERIPLASMIC PHOSPHATE-BINDING LIPOPROTEIN PSTS2 (PBP-2) (PSTS2)	GVSTLNLDGPTTAK	14	687.37	1372.72	2	80		1372.72	687.371	1372.73	68.3	K	I	5.00277
Rv0932c	38094	PstS2: 370 aa - PERIPLASMIC PHOSPHATE-BINDING LIPOPROTEIN PSTS2 (PBP-2) (PSTS2)	IMGQGNDLVLDTSSFYR	17	958.46	1914.91	2	155		1914.91	958.461	1914.91	152	K	P	1.33275
Rv0932c	38094	PstS2: 370 aa - PERIPLASMIC PHOSPHATE-BINDING LIPOPROTEIN PSTS2 (PBP-2) (PSTS2)	LAAAVNAIS	9	415.24	828.47	2	52		828.47	415.241	828.468	38.1	K	-	2.74474
Rv0932c	38094	PstS2: 370 aa - PERIPLASMIC PHOSPHATE-BINDING LIPOPROTEIN PSTS2 (PBP-2) (PSTS2)	PTQPGSYPIVLATYEIVCSK	20	1112.07	2222.13	2	111		2222.13	1112.07	2222.13	111.3	R	Y	1.04145
Rv0932c	38094	PstS2: 370 aa - PERIPLASMIC PHOSPHATE-BINDING LIPOPROTEIN PSTS2 (PBP-2) (PSTS2)	PTQPGSYPIVLATYEIVCSK	20	741.72	2222.12	3	47		2222.13	741.721	2222.14	45.4	R	Y	4.801
Rv0932c	38094	PstS2: 370 aa - PERIPLASMIC PHOSPHATE-BINDING LIPOPROTEIN PSTS2 (PBP-2) (PSTS2)	QLNMAQIITSAGPDPVAITTESVGK	25	1271.16	2540.31	2	143		2540.32	1271.16	2540.31	142.8	K	T	4.75055
Rv0932c	38094	PstS2: 370 aa - PERIPLASMIC PHOSPHATE-BINDING LIPOPROTEIN PSTS2 (PBP-2) (PSTS2)	QLNMAQIITSAGPDPVAITTESVGK	25	1279.16	2556.31	2	126	1Met(ox)	2556.31	1279.16	2556.31	125.4	K	T	0.573204
Rv0932c	38094	PstS2: 370 aa - PERIPLASMIC PHOSPHATE-BINDING LIPOPROTEIN PSTS2 (PBP-2) (PSTS2)	QLNMAQIITSAGPDPVAITTESVGK	25	1262.65	2523.29	2	121	1pyro	2523.29	1262.65	2523.29	121.2	K	T	0.601781
Rv0932c	38094	PstS2: 370 aa - PERIPLASMIC PHOSPHATE-BINDING LIPOPROTEIN PSTS2 (PBP-2) (PSTS2)	QLNMAQIITSAGPDPVAITTESVGK	25	842.1	2523.29	3	110	1pyro	2523.29	842.101	2523.28	108.9	K	T	3.60577
Rv0932c	38094	PstS2: 370 aa - PERIPLASMIC PHOSPHATE-BINDING LIPOPROTEIN PSTS2 (PBP-2) (PSTS2)	QLNMAQIITSAGPDPVAITTESVGK	25	1270.65	2539.28	2	88	1Met(ox) 1pyro	2539.28	1270.65	2539.29	86.7	K	T	3.35028
Rv0932c	38094	PstS2: 370 aa - PERIPLASMIC PHOSPHATE-BINDING LIPOPROTEIN PSTS2 (PBP-2) (PSTS2)	QLNMAQIITSAGPDPVAITTESVGK	25	847.44	2539.29	3	48	1Met(ox) 1pyro	2539.28	847.439	2539.3	43.9	K	T	6.1678
Rv0932c	38094	PstS2: 370 aa - PERIPLASMIC PHOSPHATE-BINDING LIPOPROTEIN PSTS2 (PBP-2) (PSTS2)	QLNMAQIITSAGPDPVAITTESVGK	25	847.78	2540.31	3	38		2540.32	847.779	2540.32	32.7	K	T	1.70958
Rv0932c	38094	PstS2: 370 aa - PERIPLASMIC PHOSPHATE-BINDING LIPOPROTEIN PSTS2 (PBP-2) (PSTS2)	SGTSDNFQK	9	492.22	982.44	2	62		982.44	492.221	982.427	52.7	K	Y	13.5113
Rv0932c	38094	PstS2: 370 aa - PERIPLASMIC PHOSPHATE-BINDING LIPOPROTEIN PSTS2 (PBP-2) (PSTS2)	YLDGASNGAWGK	12	619.79	1237.57	2	88		1237.57	619.79	1237.57	88.5	K	G	3.34858
Rv0932c	38094	PstS2: 370 aa - PERIPLASMIC PHOSPHATE-BINDING LIPOPROTEIN PSTS2 (PBP-2) (PSTS2)	YPDATTGTAVR	11	576.29	1150.56	2	70		1150.56	576.29	1150.57	56.5	K	A	4.45653
Rv0933	30092	PstB: 276 aa - PHOSPHATE-TRANSPORT ATP-BINDING PROTEIN ABC TRANSPORTER PSTB	AALFFDGR	8	448.74	895.46	2	28		895.46	448.739	895.463	27.7	R	L	3.90455
Rv0933	30092	PstB: 276 aa - PHOSPHATE-TRANSPORT ATP-BINDING PROTEIN ABC TRANSPORTER PSTB	AVTSLMGPTGSGK	13	603.31	1204.61	2	38		1204.61	603.311	1204.61	26	R	T	2.57512
Rv0933	30092	PstB: 276 aa - PHOSPHATE-TRANSPORT ATP-BINDING PROTEIN ABC TRANSPORTER PSTB	LSDSPFR	7	411.21	820.41	2	24		820.41	411.211	820.407	10.3	R	L	4.14362
Rv0933	30092	PstB: 276 aa - PHOSPHATE-TRANSPORT ATP-BINDING PROTEIN ABC TRANSPORTER PSTB	LVEEGPTEQLFSSPK	15	830.92	1659.83	2	67		1659.84	830.921	1659.83	65.8	R	H	7.68121
Rv0934	38358	PstS1: 374 aa - PERIPLASMIC PHOSPHATE-BINDING LIPOPROTEIN PSTS1 (PBP-1) (PSTS1)	ASFLDQVHFQPLPPAVVK	18	997.05	1992.08	2	92		1992.08	997.051	1992.09	89.5	K	L	3.82817
Rv0934	38358	PstS1: 374 aa - PERIPLASMIC PHOSPHATE-BINDING LIPOPROTEIN PSTS1 (PBP-1) (PSTS1)	ASFLDQVHFQPLPPAVVK	18	665.03	1992.08	3	37		1992.08	665.03	1992.07	36.3	K	L	5.92359
Rv0934	38358	PstS1: 374 aa - PERIPLASMIC PHOSPHATE-BINDING LIPOPROTEIN PSTS1 (PBP-1) (PSTS1)	DAATAQTLQAFLHWAITDGNK	21	1136.57	2271.12	2	106		2271.13	1136.57	2271.13	105.5	K	A	0.84741
Rv0934	38358	PstS1: 374 aa - PERIPLASMIC PHOSPHATE-BINDING LIPOPROTEIN PSTS1 (PBP-1) (PSTS1)	DAATAQTLQAFLHWAITDGNK	21	758.05	2271.13	3	43		2271.13	758.051	2271.13	43.2	K	A	0.125172
Rv0934	38358	PstS1: 374 aa - PERIPLASMIC PHOSPHATE-BINDING LIPOPROTEIN PSTS1 (PBP-1) (PSTS1)	GLGEAQLGNSSGNFLLPDAQSIQAAAAGFASK	32	1030.85	3089.53	3	84		3089.54	1030.85	3089.53	83.3	R	T	2.07767
Rv0934	38358	PstS1: 374 aa - PERIPLASMIC PHOSPHATE-BINDING LIPOPROTEIN PSTS1 (PBP-1) (PSTS1)	GLGEAQLGNSSGNFLLPDAQSIQAAAAGFASK	32	1545.78	3089.54	2	70		3089.54	1545.78	3089.55	67.1	R	T	3.04042
Rv0934	38358	PstS1: 374 aa - PERIPLASMIC PHOSPHATE-BINDING LIPOPROTEIN PSTS1 (PBP-1) (PSTS1)	GLGEAQLGNSSGNFLLPDAQSIQAAAAGFASK	32	773.39	3089.54	4	51		3089.54	773.391	3089.53	47.5	R	T	2.00315
Rv0934	38358	PstS1: 374 aa - PERIPLASMIC PHOSPHATE-BINDING LIPOPROTEIN PSTS1 (PBP-1) (PSTS1)	GLMNIALAISAQQVNYNLPGVSEHLK	26	932.83	2795.46	3	82	1Met(ox)	2795.46	932.831	2795.47	75	K	L	3.98101
Rv0934	38358	PstS1: 374 aa - PERIPLASMIC PHOSPHATE-BINDING LIPOPROTEIN PSTS1 (PBP-1) (PSTS1)	GLMNIALAISAQQVNYNLPGVSEHLK	26	927.5	2779.47	3	81		2779.47	927.499	2779.47	72.2	K	L	1.64197
Rv0934	38358	PstS1: 374 aa - PERIPLASMIC PHOSPHATE-BINDING LIPOPROTEIN PSTS1 (PBP-1) (PSTS1)	GLMNIALAISAQQVNYNLPGVSEHLK	26	695.87	2779.47	4	45		2779.47	695.871	2779.45	37.5	K	L	6.00409
Rv0934	38358	PstS1: 374 aa - PERIPLASMIC PHOSPHATE-BINDING LIPOPROTEIN PSTS1 (PBP-1) (PSTS1)	LSDALIATISS	11	545.8	1089.59	2	50		1089.59	545.8	1089.58	50.1	K	-	4.92557
Rv0934	38358	PstS1: 374 aa - PERIPLASMIC PHOSPHATE-BINDING LIPOPROTEIN PSTS1 (PBP-1) (PSTS1)	LSDALIATISS	11	1090.6	1089.59	1	32		1089.59	1090.6	1089.59	18.9	K	-	0.711891
Rv0934	38358	PstS1: 374 aa - PERIPLASMIC PHOSPHATE-BINDING LIPOPROTEIN PSTS1 (PBP-1) (PSTS1)	QDPEGWGK	8	458.71	915.41	2	47		915.41	458.711	915.407	39.5	K	S	3.63325
Rv0934	38358	PstS1: 374 aa - PERIPLASMIC PHOSPHATE-BINDING LIPOPROTEIN PSTS1 (PBP-1) (PSTS1)	SDGSGDTFLFTQYLSK	16	883.42	1764.82	2	85		1764.82	883.421	1764.83	84	R	Q	4.31102
Rv0934	38358	PstS1: 374 aa - PERIPLASMIC PHOSPHATE-BINDING LIPOPROTEIN PSTS1 (PBP-1) (PSTS1)	SDGSGDTFLFTQYLSK	16	589.28	1764.82	3	47		1764.82	589.28	1764.82	47	R	Q	0.452021
Rv0934	38358	PstS1: 374 aa - PERIPLASMIC PHOSPHATE-BINDING LIPOPROTEIN PSTS1 (PBP-1) (PSTS1)	TPANQAISMIDGPAPDGYPIINYEYAIVNNR	31	1131.88	3392.63	3	90	1Met(ox)	3392.63	1131.88	3392.61	88.6	K	Q	5.3761
Rv0934	38358	PstS1: 374 aa - PERIPLASMIC PHOSPHATE-BINDING LIPOPROTEIN PSTS1 (PBP-1) (PSTS1)	TPANQAISMIDGPAPDGYPIINYEYAIVNNR	31	1126.55	3376.63	3	67		3376.64	1126.55	3376.63	67	K	Q	2.35005
Rv0934	38358	PstS1: 374 aa - PERIPLASMIC PHOSPHATE-BINDING LIPOPROTEIN PSTS1 (PBP-1) (PSTS1)	TWDDPQIAALNPGVNLPGTAVVPLHR	26	1376.23	2750.44	2	93		2750.45	1376.23	2750.45	91.5	K	S	0.692694
Rv0934	38358	PstS1: 374 aa - PERIPLASMIC PHOSPHATE-BINDING LIPOPROTEIN PSTS1 (PBP-1) (PSTS1)	TWDDPQIAALNPGVNLPGTAVVPLHR	26	917.82	2750.45	3	70		2750.45	917.821	2750.44	69.6	K	S	2.93833
Rv0934	38358	PstS1: 374 aa - PERIPLASMIC PHOSPHATE-BINDING LIPOPROTEIN PSTS1 (PBP-1) (PSTS1)	TWDDPQIAALNPGVNLPGTAVVPLHR	26	688.62	2750.45	4	48		2750.45	688.621	2750.45	43.2	K	S	1.47618
Rv0934	38358	PstS1: 374 aa - PERIPLASMIC PHOSPHATE-BINDING LIPOPROTEIN PSTS1 (PBP-1) (PSTS1)	VLAAMYQGTIK	11	597.83	1193.65	2	92		1193.65	597.831	1193.65	92.1	K	T	2.60587
Rv0934	38358	PstS1: 374 aa - PERIPLASMIC PHOSPHATE-BINDING LIPOPROTEIN PSTS1 (PBP-1) (PSTS1)	VLAAMYQGTIK	11	605.83	1209.64	2	89	1Met(ox)	1209.64	605.831	1209.65	76.5	K	T	5.70574
Rv0935	34828	PstC1: 338 aa - PHOSPHATE-TRANSPORT INTEGRAL MEMBRANE ABC TRANSPORTER PSTC1	VTLPWVSSGIVGAVVLGLGR	20	990.59	1979.16	2	81		1979.16	990.592	1979.17	74.4	R	A	4.45944
Rv0935	34828	PstC1: 338 aa - PHOSPHATE-TRANSPORT INTEGRAL MEMBRANE ABC TRANSPORTER PSTC1	VTLPWVSSGIVGAVVLGLGR	20	660.73	1979.16	3	31		1979.16	660.73	1979.17	30.6	R	A	4.11108
Rv0936	32386	PstA2: 301 aa - PHOSPHATE-TRANSPORT INTEGRAL MEMBRANE ABC TRANSPORTER PSTA2	ATESALAQVPTSYR	14	747.38	1492.75	2	60		1492.75	747.381	1492.75	57	K	E	1.92861
Rv0936	32386	PstA2: 301 aa - PHOSPHATE-TRANSPORT INTEGRAL MEMBRANE ABC TRANSPORTER PSTA2	EAAEALGLPAGWALR	15	762.91	1523.81	2	63		1523.81	762.911	1523.81	57.1	R	K	2.05285
Rv0936	32386	PstA2: 301 aa - PHOSPHATE-TRANSPORT INTEGRAL MEMBRANE ABC TRANSPORTER PSTA2	QLPAMSPPR	9	498.77	995.52	2	35		995.52	498.772	995.529	33.9	R	R	8.70634
Rv0936	32386	PstA2: 301 aa - PHOSPHATE-TRANSPORT INTEGRAL MEMBRANE ABC TRANSPORTER PSTA2	QLPAMSPPRR	10	568.3	1134.59	2	26	1pyro	1134.6	568.301	1134.59	15.2	R	S	10.5731
Rv0946c	59937	Pgi: 553 aa - PROBABLE GLUCOSE-6-PHOSPHATE ISOMERASE PGI (GPI) (PHOSPHOGLUCOSE ISOMERASE) (PHOSPHOH	SGEWTGATGK	10	497.24	992.46	2	37		992.46	497.239	992.464	26.1	R	R	4.40811
Rv0946c	59937	Pgi: 553 aa - PROBABLE GLUCOSE-6-PHOSPHATE ISOMERASE PGI (GPI) (PHOSPHOGLUCOSE ISOMERASE) (PHOSPHOH	TFSTLETLTNATAAR	15	798.91	1595.81	2	86		1595.82	798.911	1595.81	70.3	K	R	8.35128
Rv0946c	59937	Pgi: 553 aa - PROBABLE GLUCOSE-6-PHOSPHATE ISOMERASE PGI (GPI) (PHOSPHOGLUCOSE ISOMERASE) (PHOSPHOH	TSAPIPDITATPAWDALRR	19	1047.55	2093.09	2	39	1n-ac	2093.09	1047.55	2093.09	31.4	M	H	0.373736
Rv0946c	59937	Pgi: 553 aa - PROBABLE GLUCOSE-6-PHOSPHATE ISOMERASE PGI (GPI) (PHOSPHOGLUCOSE ISOMERASE) (PHOSPHOH	TVLPYSNDLSR	11	632.83	1263.64	2	27		1263.65	632.83	1263.65	16.6	R	F	2.90524
Rv0946c	59937	Pgi: 553 aa - PROBABLE GLUCOSE-6-PHOSPHATE ISOMERASE PGI (GPI) (PHOSPHOGLUCOSE ISOMERASE) (PHOSPHOH	WLTDALGDAAVSR	13	687.85	1373.69	2	78		1373.69	687.85	1373.69	70.1	R	H	2.58953
Rv0951	41014	SucC: 387 aa - PROBABLE SUCCINYL-CoA SYNTHETASE (BETA CHAIN) SUCC (SCS-BETA)	AATDPLELK	9	479.27	956.52	2	58		956.52	479.269	956.524	42.4	R	A	4.14435
Rv0951	41014	SucC: 387 aa - PROBABLE SUCCINYL-CoA SYNTHETASE (BETA CHAIN) SUCC (SCS-BETA)	AIATEIGRPVMVK	13	692.9	1383.79	2	90		1383.79	692.9	1383.79	68	K	A	2.8735
Rv0951	41014	SucC: 387 aa - PROBABLE SUCCINYL-CoA SYNTHETASE (BETA CHAIN) SUCC (SCS-BETA)	AIATEIGRPVMVK	13	700.9	1399.79	2	51	1Met(ox)	1399.79	700.9	1399.79	41.7	K	A	2.98741
Rv0951	41014	SucC: 387 aa - PROBABLE SUCCINYL-CoA SYNTHETASE (BETA CHAIN) SUCC (SCS-BETA)	ALGMLGDEANKPLVVR	16	841.97	1681.92	2	96		1681.92	841.971	1681.93	94.6	K	L	4.32097
Rv0951	41014	SucC: 387 aa - PROBABLE SUCCINYL-CoA SYNTHETASE (BETA CHAIN) SUCC (SCS-BETA)	ALGMLGDEANKPLVVR	16	561.65	1681.92	3	75		1681.92	561.651	1681.93	71.3	K	L	5.86396
Rv0951	41014	SucC: 387 aa - PROBABLE SUCCINYL-CoA SYNTHETASE (BETA CHAIN) SUCC (SCS-BETA)	GVDLDFAR	8	446.73	891.45	2	47		891.44	446.729	891.443	19.2	K	S	3.89641
Rv0951	41014	SucC: 387 aa - PROBABLE SUCCINYL-CoA SYNTHETASE (BETA CHAIN) SUCC (SCS-BETA)	LDGNNVEEGR	10	551.76	1101.51	2	56		1101.5	551.76	1101.5	47.6	R	R	4.26062
Rv0951	41014	SucC: 387 aa - PROBABLE SUCCINYL-CoA SYNTHETASE (BETA CHAIN) SUCC (SCS-BETA)	LWELFVAEDATLVEVNPLVR	20	1157.13	2312.24	2	88		2312.24	1157.13	2312.25	81.8	K	T	4.45125
Rv0951	41014	SucC: 387 aa - PROBABLE SUCCINYL-CoA SYNTHETASE (BETA CHAIN) SUCC (SCS-BETA)	MDLFEYQAK	9	580.77	1159.52	2	50	1Met(ox)	1159.52	580.77	1159.53	50.1	-	E	4.31517
Rv0951	41014	SucC: 387 aa - PROBABLE SUCCINYL-CoA SYNTHETASE (BETA CHAIN) SUCC (SCS-BETA)	MDLFEYQAK	9	572.77	1143.53	2	37		1143.53	572.77	1143.53	36.2	-	E	3.24802
Rv0951	41014	SucC: 387 aa - PROBABLE SUCCINYL-CoA SYNTHETASE (BETA CHAIN) SUCC (SCS-BETA)	NILGLDIK	8	443.27	884.53	2	61		884.53	443.271	884.527	47.9	K	G	2.86051
Rv0951	41014	SucC: 387 aa - PROBABLE SUCCINYL-CoA SYNTHETASE (BETA CHAIN) SUCC (SCS-BETA)	SVFVNVFGGITSCDAVATGIVK	22	1121.08	2240.15	2	86		2240.15	1121.08	2240.14	82.2	K	A	3.89587
Rv0951	41014	SucC: 387 aa - PROBABLE SUCCINYL-CoA SYNTHETASE (BETA CHAIN) SUCC (SCS-BETA)	VTDTAEGAK	9	446.22	890.44	2	56		890.43	446.221	890.427	45.9	R	A	2.87185
Rv0952	31266	SucD: 303 aa - PROBABLE SUCCINYL-CoA SYNTHETASE (ALPHA CHAIN) SUCD (SCS-ALPHA)	LPVFGSVAEAMEK	13	689.36	1376.7	2	77		1376.7	689.361	1376.71	75.4	K	T	4.77445
Rv0952	31266	SucD: 303 aa - PROBABLE SUCCINYL-CoA SYNTHETASE (ALPHA CHAIN) SUCD (SCS-ALPHA)	LPVFGSVAEAMEK	13	697.35	1392.69	2	66	1Met(ox)	1392.7	697.351	1392.69	66.4	K	T	9.57804
Rv0952	31266	SucD: 303 aa - PROBABLE SUCCINYL-CoA SYNTHETASE (ALPHA CHAIN) SUCD (SCS-ALPHA)	QEALEAAGVK	10	508.27	1014.53	2	50		1014.53	508.269	1014.52	34.1	K	V	5.93576
Rv0952	31266	SucD: 303 aa - PROBABLE SUCCINYL-CoA SYNTHETASE (ALPHA CHAIN) SUCD (SCS-ALPHA)	TGADVSIIFVPPTFAK	16	831.96	1661.9	2	42		1661.9	831.96	1661.91	34.1	K	D	3.30194
Rv0952	31266	SucD: 303 aa - PROBABLE SUCCINYL-CoA SYNTHETASE (ALPHA CHAIN) SUCD (SCS-ALPHA)	TMGHAGAIVSGSSGTAAAK	19	837.42	1672.82	2	97		1672.82	837.421	1672.83	96.8	K	Q	4.34026
Rv0952	31266	SucD: 303 aa - PROBABLE SUCCINYL-CoA SYNTHETASE (ALPHA CHAIN) SUCD (SCS-ALPHA)	TPSATAALAR	10	479.77	957.52	2	84		957.52	479.771	957.527	53.3	K	E	7.00423
Rv0952	31266	SucD: 303 aa - PROBABLE SUCCINYL-CoA SYNTHETASE (ALPHA CHAIN) SUCD (SCS-ALPHA)	VIVQGITGSEATVHTAR	17	869.98	1737.94	2	111		1737.94	869.981	1737.95	102.2	K	M	4.20665
Rv0952	31266	SucD: 303 aa - PROBABLE SUCCINYL-CoA SYNTHETASE (ALPHA CHAIN) SUCD (SCS-ALPHA)	VIVQGITGSEATVHTAR	17	580.32	1737.94	3	41		1737.94	580.321	1737.94	39	K	M	0.168924
Rv0953c	31065	Rv0953c: 282 aa - POSSIBLE OXIDOREDUCTASE	LLQDIWAAAGR	11	607.34	1212.66	2	84		1212.66	607.341	1212.67	78.4	K	D	5.69345
Rv0953c	31065	Rv0953c: 282 aa - POSSIBLE OXIDOREDUCTASE	TLDPWVSLGAASAVTSR	17	865.96	1729.9	2	107		1729.9	865.961	1729.91	106.3	R	I	4.16427
Rv0954	30185	Rv0954: 303 aa - PROBABLE CONSERVED TRANSMEMBRANE PROTEIN	FDPYGQYGR	9	551.75	1101.49	2	66		1101.49	551.751	1101.49	65.7	K	Y	2.88868
Rv0960	13964	Rv0960: 127 aa - CONSERVED HYPOTHETICAL PROTEIN WITH PIN DOMAIN	YPVVGLFER	9	540.3	1078.58	2	63		1078.58	540.299	1078.58	56.3	R	I	4.07259
Rv0967	12906	Rv0967: 119 aa - CONSERVED HYPOTHETICAL PROTEIN	QISAVQSSLER	11	609.33	1216.64	2	58		1216.64	609.33	1216.65	50.1	K	A	4.50204
Rv0968	10257	Rv0968: 98 aa - CONSERVED HYPOTHETICAL PROTEIN	AATVSVAAWGIR	12	601.34	1200.66	2	53		1200.66	601.34	1200.67	37.1	R	L	4.31661
Rv0968	10257	Rv0968: 98 aa - CONSERVED HYPOTHETICAL PROTEIN	AATVSVAAWGIR	12	401.23	1200.66	3	38		1200.66	401.229	1200.66	32.5	R	L	3.23867
Rv0968	10257	Rv0968: 98 aa - CONSERVED HYPOTHETICAL PROTEIN	AGESAEQAR	9	459.72	917.42	2	91		917.42	459.719	917.424	70.2	K	L	4.21623
Rv0968	10257	Rv0968: 98 aa - CONSERVED HYPOTHETICAL PROTEIN	AVPTVVTGAVGVAAYEALR	19	922.52	1843.02	2	111		1843.02	922.522	1843.03	110.7	K	K	4.79986
Rv0968	10257	Rv0968: 98 aa - CONSERVED HYPOTHETICAL PROTEIN	AVPTVVTGAVGVAAYEALR	19	615.35	1843.02	3	65		1843.02	615.35	1843.03	59.9	K	K	4.75147
Rv0968	10257	Rv0968: 98 aa - CONSERVED HYPOTHETICAL PROTEIN	AVPTVVTGAVGVAAYEALRK	20	986.56	1971.11	2	105		1971.12	986.562	1971.11	103.7	K	M	5.30912
Rv0968	10257	Rv0968: 98 aa - CONSERVED HYPOTHETICAL PROTEIN	LMFADVLAEASER	13	734.36	1466.71	2	124	1Met(ox)	1466.71	734.361	1466.71	124.5	R	A	2.16658
Rv0968	10257	Rv0968: 98 aa - CONSERVED HYPOTHETICAL PROTEIN	LMFADVLAEASER	13	726.36	1450.71	2	105		1450.71	726.361	1450.71	104.7	R	A	2.20502
Rv0968	10257	Rv0968: 98 aa - CONSERVED HYPOTHETICAL PROTEIN	LMFADVLAEASER	13	484.58	1450.71	3	63		1450.71	484.579	1450.72	58.3	R	A	3.79606
[truncated: 4,590 more rows]
